# Supplementary material for: Climate change, not human population growth, correlates with Late Quaternary megafauna declines in North America
Source: Nat Commun. 2021 Feb 16;12:965. doi: 10.1038/s41467-021-21201-8 (PMC7886903; doi:10.1038/s41467-021-21201-8)
Supplement: Supplementary file 4 — Supplementary Data 1 [file 41467_2021_21201_MOESM4_ESM.xlsx]

## Sheet: mfauna
Taxon	State	Site	Radiocarbon Lab or Museum #1	RCYBP	Error
Arctodus	California	Rancho la Brea Pit 91 (F-11, 11.5 ft)	LACMRLP42063	28350	470
Arctodus	California	Rancho la Brea Pit 91 (H-9, 13.6 ft)	LACMRLP54077	28130	330
Arctodus	California	Rancho la Brea Pit 91 (N-11, 9 ft)	LACMRLP19258	27330	140
Arctodus	Kansas	Bonner Springs	NZA-28889	10921	50
Arctodus	Kansas	Bonner Springs	NZA-28890	11668	50
Arctodus	Kansas	Bonner Springs	CAMS-20007	9630	60
Arctodus	Missouri	Perkins Cave	CAMS-77882	16910	50
Arctodus	Nebraska	La Sena	NZA-28896	19487	95
Arctodus	Nevada	Duck Flat	UCR-3919/CAMS-69401	13820	50
Arctodus	Ohio	Sheriden Cave	CAMS-12837, CAMS-33968, CAMS-12839, CAMS-12845, NZA-28856	11558	25
Arctodus	Oklahoma	Gittin Down Mt. Cave	NZA-27734	34063	460
Arctodus	Texas	Friesenhahn Cave	NZA-28895	10814	55
Arctodus	Utah	Huntington Dam	NZA-28855	10976	40
Arctodus	Utah	Huntington Dam	AA-6974	10870	75
Arctodus	Virginia	Island Ford Cave	NZA-23693	34080	480
Arctodus	Virignia	Saltville	NZA-21830	14853	55
Bootherium	Utah	Monroc Gravel Pit	SI-3717	11690	190
Camelops	Alberta	Vauxhall, Gertzen site	BGS-2143	10708	100
Camelops	California	Rancho la Brea Pit 2051 (D-7, 17 ft)	QC442	20300	1750
Camelops	California	Rancho La Brea, Project 23-5B	UCIAMS 111980	42600	1700
Camelops	Nevada	Harrelson 2, Pyramid Lake	AA-2663, AA-2664, AA-2983, AA-2986, AA-2985, AA-2988, AA-2984, AA-2987, AA-2989, AA-2990	25470	230
Camelops	Nevada	Jessup Playette	NSRL-2883	12690	60
Camelops	Nevada	Jessup Playette	NSRL-3014	13070	60
Camelops	Nevada	Mineral Hill Cave	SR-5280, CAMS-58196	48900	3100
Camelops	Nevada	Mineral Hill Cave	SR-5281, CAMS-58197	44600	3000
Camelops	Nevada	Mineral Hill Cave	Beta-134251	46550	1100
Camelops	Nevada	Sunshine Locality	Beta-105662	11330	60
Camelops	Nevada	Sunshine Locality	UCR-3934	11340	50
Camelops	Nevada	Sunshine Locality	UCR-3933	11910	50
Camelops	Oregon	Paisley Cave 5	UCIAMS-79657	11795	30
Camelops	Oregon	Paisley Cave 5	Beta-239085	12460	70
Camelops	Oregon	Fossil Lake	SI-3454	9955	165
Camelops	Wyoming	Casper Site	CAMS-61899	11190	50
Canis dirus	California	Rancho la Brea Pit 2051 (?)	UCMP24334	19380	100
Canis dirus	California	Rancho la Brea Pit 2051 (?)	UCMP24314	19640	100
Canis dirus	California	Rancho la Brea Pit 2051 (?)	UCMP24332	23080	150
Canis dirus	California	Rancho la Brea Pit 2051 (?)	UCMP24319	23600	330
Canis dirus	California	Rancho la Brea Pit 2051 (?)	UCMP24345	24000	340
Canis dirus	California	Rancho la Brea Pit 2051 (?)	UCMP24343	25240	400
Canis dirus	California	Rancho la Brea Pit 91 (H-7, 10.5-11 ft)	LACMRLPR32497	23060	90
Canis dirus	California	Rancho la Brea Pit 91 (H-7, 11.5-12 ft)	LACMRLPR49462, LACMRLPR26494	43533	602
Canis dirus	California	Rancho la Brea Pit 91 (H-7, 9.5-10 ft)	LACMRLPR28227	27660	120
Canis dirus	California	Rancho la Brea Pit 91 (I-6, 10.5-11 ft)	LACMRLPR29708	26840	120
Canis dirus	California	Rancho la Brea Pit 91 (I-6, 10.5-11 ft)	LACMRLPR29823	28580	380
Canis dirus	California	Rancho la Brea Pit 91 (I-6, 11-11.5 ft)	LACMRLPR30312	28330	200
Canis dirus	California	Rancho la Brea Pit 91 (I-6, 11.5-12 ft)	LACMRLPR50952	27890	130
Canis dirus	California	Rancho la Brea Pit 91 (I-6, 11.5-12 ft)	LACMRLPR39006	28270	130
Canis dirus	California	Rancho la Brea Pit 91 (I-6, 11.5-12 ft)	LACMRLPR39004	41940	790
Canis dirus	California	Rancho la Brea Pit 91 (I-6, 12-12.5 ft)	LACMRLPR50699	27860	140
Canis dirus	California	Rancho la Brea Pit 91 (I-6, 12.5-13 ft)	LACMRLPR54035	27680	140
Canis dirus	California	Rancho la Brea Pit 91 (I-6, 8.5-9 ft)	LACMRLPR22420	27460	130
Canis dirus	California	Rancho la Brea Pit 91 (I-6, 9-9.5 ft)	LACMRLPR27065	28400	130
Canis dirus	California	Rancho la Brea Pit 91 (I-6, 9.5-10 ft)	LACMRLPR41785	28430	140
Canis dirus	California	Rancho la Brea Pit 91 (I-7, 10.5-11 ft)	LACMRLPR39292	28510	380
Canis dirus	California	Rancho la Brea Pit 91 (I-7, 11-11.5 ft)	LACMRLPR39320	28620	200
Canis dirus	California	Rancho la Brea Pit 91 (I-7, 8.5-9 ft)	LACMRLPR23621	28360	160
Canis dirus	California	Rancho la Brea Pit 91 (L-11, 10.5-11 ft)	LACMRLPR37351	39090	580
Canis dirus	California	Rancho la Brea Pit 91 (L-11, 8.5-9 ft)	LACMRLPR14493	14040	50
Canis dirus	California	Rancho la Brea Pit 91 (M-11, 10.5-11 ft)	LACMRLPR36962	28070	130
Canis dirus	California	Rancho la Brea Pit 91 (M-11, 11.5-12 ft)	LACMRLPR50546	28310	170
Canis dirus	California	Rancho la Brea Pit 91 (M-4, 6.5-7 ft)	LACMRLPR15199	44650	2830
Canis dirus	California	Rancho la Brea Pit 91 (M-4, 7-7.5 ft)	LACMRLPR15408	41800	800
Canis dirus	California	Rancho la Brea Pit 91 (M-4, 7.5-8 ft)	LACMRLPR16837	27560	130
Canis dirus	California	Rancho la Brea Pit 91 (M-4, 7.5-8 ft)	LACMRLPR18896	41010	580
Canis dirus	California	Rancho la Brea Pit 91 (M-4, 9.5-10 ft)	LACMRLPR34667	35800	400
Canis dirus	California	Rancho La Brea, Pit 60	UCIAMS-125319	25230	220
Canis dirus	California	Rancho La Brea, Pit 67	UCIAMS-125320	12605	40
Canis dirus	California	Rancho La Brea, Pit 91	UCIAMS 114092	41300	1200
Canis dirus	California	Rancho La Brea, Pit 91	UCIAMS 125316	14280	60
Canis dirus	California	Rancho La Brea, Pit 91	UCIAMS 125317	24830	210
Canis dirus	California	Rancho La Brea, Pit 91	UCIAMS 125318	27500	280
Canis dirus	California	Rancho La Brea, Pit 91	UCIAMS 127076	11820	30
Canis dirus	California	Rancho La Brea, Project 23-1	UCIAMS 109446, 111959, 112119, 114083, 115587, 115593, 125334	34660	220
Canis dirus	California	Rancho La Brea, Project 23-1	UCIAMS 125324	33380	800
Canis dirus	California	Rancho La Brea, Project 23-1	UCIAMS 125325	36690	890
Canis dirus	California	Rancho La Brea, Project 23-1	UCIAMS 127080	35400	420
Canis dirus	California	Rancho La Brea, Project 23-13	UCIAMS-127079	32340	300
Canis dirus	California	Rancho La Brea, Project 23-14	UCIAMS 111964, 112121, 114085, 114091, 115588	42500	1900
Castoroides	New York	Dutchess Quarry Cave	CAMS-12587	11670	70
Castoroides	New York	Clyde	OS-73632	10150	50
Castoroides	Ohio	Sheriden cave	CAMS-26783	10850	60
Cervalces	New Jersey	Manasquan Inlet	GX-26619	23530	170
Cervalces	New Jersey	Columbia stag moose	I-11286	11230	160
Cervalces	New York	Pawelsi Farm	BETA-141061	12180	60
Cervalces	New York	Near goshen	none given	11040	110
Cervalces	New York	Orange Co.	OS-68051{B}	10800	45
Equus	Alberta	Vauxhall, Gertzen site	OxA-14273	11620	150
Equus	Alberta	Grand Prairie	P89.21.1	11200	90
Equus	Arizona	Rampart Cave	A-1791	26300	760
Equus	California	Rancho la Brea Pit 4 (A-5, 9 ft)	QC412	22000	1200
Equus	California	Rancho la Brea Pit 10 (F-11, 4-5.5 ft)	UCLA1292CC	15700	530
Equus	California	Rancho la Brea Pit 60 (C-12, 14 ft)	QC410	24900	3360
Equus	California	Rancho la Brea Pit 81	QC405	10940	510
Equus	California	Rancho la Brea Pit 2051 (I-3, 6 ft)	QC430	26140	2200
Equus	California	Rancho la Brea Pit 3 (C-3, 17.5 ft)	LACMHC28501	14745	40
Equus	California	Rancho la Brea Pit 3(E-2, 9 ft)	LACMHCZ4360	12820	90
Equus	California	Rancho la Brea Pit 3 (E-2, 11.5 ft)	LACMHCZ4450	14250	40
Equus	California	Rancho la Brea Pit 60 (E-12, 18 ft)	LACMHCZ4579	26320	240
Equus	Montana	Blacktail Cave	GX-21558	27200	370
Equus	Nevada	Fishbone Cave	UCR-3920/CAMS -69408	11210	50
Equus	Nevada	Fishbone Cave	UCR-3783/CAMS 59288	11350	40
Equus	Nevada	Fishbone Cave	AA-759	12280	520
Equus	Nevada	Gypsum Cave	A-1271	25000	1300
Equus	Nevada	Gypsum Cave	A-1449	13310	210
Equus	Nevada	Gypsum Cave	LACM 109/150807	13070	55
Equus	Nevada	Mineral Hill Cave	SR-5279/CAMS-58194	45700	1000
Equus	Nevada	Mineral Hill Cave	Beta-134250	31130	200
Equus	Nevada	Mineral Hill Cave	NSRL-3885/CAMS-42368	42420	820
Equus	Nevada	Mineral Hill Cave	Beta-134247	35080	280
Equus	Oregon	Willamette Valley	UCIAMS78128 X, AA87436, AA87436 S	11327	36
Equus	Oregon	Willamette Valley	UCIAMS78129 X, AA87433 U, AA87433 S	11544	33
Equus	Oregon	Paisley Cave 2	UCIAMS-86251	11740	25
Equus	Oregon	Paisley Cave 2	UCIAMS-103085	11980	35
Equus	Oregon	Paisley Cave 2	UCIAMS-103084	12340	35
Equus	Oregon	Paisley Cave 5	UCIAMS-79655	11365	35
Equus	Oregon	Paisley Cave 5	UCI-78159	11420	35
Equus	Oregon	Paisley Cave 5	UCI-78117	11435	35
Equus	Oregon	Paisley Cave 5	UCIAMS-103088	11810	40
Equus	Oregon	Paisley Cave 5	UCIAMS-103087	11820	40
Equus	Oregon	Paisley Cave 5	UCIAMS-90591	12340	25
Equus	Oregon	Paisley Cave 5	UCIAMS-90592	12385	30
Equus	Oregon	Paisley Cave 5	UCIAMS-79656	12410	35
Equus	Utah	Oakleaf Alcove	A-526	24600	1400
Equus	Wyoming	Natural Trap Cave (Unit 3)	Dicarb-690	17620	1655
Equus	Wyoming	Juniper Cave	CAMS-90973	41770	1060
Equus	Wyoming	Natural Trap Cave	KU819377	27410	200
Euceratherium	California	Potter Creek	UCR-381	8250	330
Euceratherium	Nevada	Falcon Hill	UCR-3780/CAMS-59155	11950	50
Euceratherium	Utah	Bechan Cave (spring-green mass containing pellet forms)	Beta-18269	11630	150
Euceratherium	Utah	Cottonwood Alcove	Beta-28790	12510	190
Euceratherium	Utah	Grobot Grotto (slope of profile)	Beta-14420	20930	400
Euceratherium	Utah	Grobot Grotto (3.48m)	Beta-23322	18320	290
Glossotherium	California	Rancho la Brea Pit 60 (F-11, 12 ft)	QC361	23420	350
Glossotherium	California	Rancho la Brea Pit 2051 (N-21, 5 ft)	QC443	22890	500
Glossotherium	California	Rancho la Brea Pit 2051 (T-22, 8 ft)	QC390	20450	460
Glossotherium	California	Rancho la Brea Pit 2051 (D-13, 15 ft)	QC381	19480	550
Hemiauchenia	Nevada	Mineral Hill Cave	Beta-145662	39230	1330
Hemiauchenia	Nevada	Mineral Hill Cave	Beta-134248	36320	320
Hemiauchenia	Nevada	Mineral Hill Cave	NSRL-3886/CAMS-42369	50190	1940
Homotherium	Minnesota	Tyson Spring Cave	NZA 30409	22250	130
Mammut	Atlantic Ocean	Cinmar	UCIAMS-53545	22760	90
Mammut	Atlantic Ocean	Mastodon	AA-1506	11070	130
Mammut	California	Rancho la Brea Pit 3 (E-5, 14 ft)	UCLA1292T	14350	175
Mammut	California	Rancho la Brea Pit 3 ( C-3, 15 ft)	UCLA1292AA	14430	200
Mammut	California	Rancho La Brea, Pit 3	UCIAMS 91674, 91675	14035	30
Mammut	California	Rancho La Brea, Pit 61/67	UCIAMS 91676, 91652, 91677, 91678,91653	12030	40
Mammut	Illinois	Aurora, Kane Co.	UCIAMS-19329, CAMS-110994	11100	27
Mammut	Illinois	Aurora, Kane Co.	A 0549	11320	50
Mammut	Illinois	Bamford Farm	AA98897UF	11620	110
Mammut	Illinois	Bamford Farm	AA98898	11380	110
Mammut	Illinois	Brewster Creek, DuPage Co.	UCI 22177	11455	35
Mammut	Illinois	Chester	AA97887UF	29340	940
Mammut	Illinois	Clear Lake	NZA32590	20550	100
Mammut	Illinois	Glen Ellen/Wheaton	AA101532	11541	74
Mammut	Illinois	Green Valley	AA97968UF	11130	130
Mammut	Illinois	Hawthorne Farm	NZA26128	12248	40
Mammut	Illinois	Hawthorne, Ford Co.	NZA 26128	12248	40
Mammut	Illinois	Manns Chapel	AA97969	11820	120
Mammut	Illinois	Painter Creek	AA97882	17770	100
Mammut	Illinois	Porter Shelter	AA106430	12490	80
Mammut	Illinois	Shawneetown	AA98902	11450	110
Mammut	Illinois	Sidwell Farm	AA100632	11259	72
Mammut	Illinois	Urbana	ISGS-17a, ISGS-17b	7910	141
Mammut	Indiana	Aker	AA100652	12400	120
Mammut	Indiana	Anderson Farm	AA100643	11890	120
Mammut	Indiana	Benedict	AA100641	11620	120
Mammut	Indiana	Benedict	AA100640	11420	110
Mammut	Indiana	Benedict	AA100639	11630	120
Mammut	Indiana	Bothwell Farm	AA100638	11710	120
Mammut	Indiana	Bothwell Farm	AA100637	11500	110
Mammut	Indiana	Bothwell Farm	AA100636	11560	110
Mammut	Indiana	Bothwell Farm	AA100635	11480	120
Mammut	Indiana	Buesching	AA100650	11450	110
Mammut	Indiana	Day	AA100651	11140	110
Mammut	Indiana	Delco Farm	AA98899UF	10837	68
Mammut	Indiana	Kewanna	AA100654	11431	70
Mammut	Indiana	Kolarik	AA100653	11840	120
Mammut	Indiana	Medaryville	AA98901	14470	680
Mammut	Indiana	Overmyer	AA102533	11130	67
Mammut	Indiana	Reeker	AA100657	12630	130
Mammut	Indiana	Shafer	AA100655	12580	130
Mammut	Iowa	Four Mile Creek	AA101539	11130	110
Mammut	Iowa	13WD0, Woodbury County	AA101531	22280	400
Mammut	Iowa	Kefler-White Pit	AA101538	39600	3300
Mammut	Kentucky	Big Bone Lick	UCIAMS-35590	11020	30
Mammut	Kentucky	Big Bone Lick	UCIAMS-35591	12210	35
Mammut	Kentucky	Big Bone Lick	UCIAMS-35592	11700	35
Mammut	Massachusets	Ivory Pond	GX-9024G	11440	655
Mammut	Michigan	Heisler Mastodon	AA-6979	11770	110
Mammut	Michigan	Grandville	AA102531	12160	130
Mammut	Michigan	Moorland	AA102532	12180	130
Mammut	Missouri	Boney Spring	AA97874	11616	72
Mammut	Missouri	Boney Spring	AA101549	11660	130
Mammut	Nebraska	Sterling	AA105156	11506	89
Mammut	New Jersey	Sparta Mastodon	GX-5742[B]	12730	360
Mammut	New Jersey	Borodin Mastodon	GX-25818	12510	180
Mammut	New Jersey	Bojak Mastodon	GX-2675	10995	750
Mammut	New York	Arborio Mastodon	OS-93884	11750	60
Mammut	New York	Cohoes	OS-97863	11150	85
Mammut	New York	Cohoes	CURL-2107	11070	60
Mammut	New York	Colgan-King Ferry Mastodon	OS-95596	10400	50
Mammut	New York	Doerfel	CAMS-54734	11460	60
Mammut	New York	Ellenville Mastodon	OS-94876	10850	45
Mammut	New York	Fairview Mastodon	AA-7397	11565	105
Mammut	New York	Hiscock	AA-6977	11390	80
Mammut	New York	Hiscock	TO-3194	10990	100
Mammut	New York	Hiscock	NZA-1106	10850	140
Mammut	New York	Hiscock	CAMS-62560	10810	50
Mammut	New York	Hiscock	CAMS-27143	10790	70
Mammut	New York	Hiscock	CAMS-17407	10630	80
Mammut	New York	Hiscock (Englebert)	BETA-24412	10515	120
Mammut	New York	Hyde Park Mastodon	BETA-135234	11480	60
Mammut	New York	near Goshen	none given	12325	30
Mammut	New York	North Java	BETA-176928	11630	60
Mammut	New York	Perkinsville	OS-93357	11500	45
Mammut	New York	Pirrello Mastodon	OS-93338	11700	40
Mammut	New York	Temple Hill Mastodon	OS-93337/NZA-12584	10920	40
Mammut	New York	Tunkamoose Mastodon	OS-78281/OS-78282	12320	40
Mammut	New York	Watkins Glen Mastodon	BETA-176930	10840	60
Mammut	Nova Scotia	Lower Middle River	GCS-1220	32000	630
Mammut	Ohio	Burning Tree Mastodon	PITT-830	10860	70
Mammut	Ohio	Burning Tree Mastodon	NSRL-283	11390	80
Mammut	Ohio	Willard Mastodon	GX-4534	9520	250
Mammut	Ohio	Conway	AA102535	12010	130
Mammut	Ohio	Farrington	AA102538	12560	130
Mammut	Ohio	McGill	AA102539	11410	120
Mammut	Ohio	Gavers	AA102540	12100	130
Mammut	Ohio	Crabtree	AA102536	11800	120
Mammut	Ohio	JJ Charolais Ranch	AA102537	13257	88
Mammut	Ontario	Delaware	AA-84998	12360	120
Mammut	Ontario	Thamesville Mastodont	GSC-611	11380	170
Mammut	Ontario	Caradoc	AA-84980	11120	110
Mammut	Ontario	Point Edward	AA102527	11290	120
Mammut	Ontario	Rodney	AA102528	11960	120
Mammut	Ontario	Toonen Farm	AA84989	11820	120
Mammut	Ontario	Wellandport	AA102530	12220	130
Mammut	Ontatario	Norfolk	AA-84989	11820	120
Mammut	Oregon	Willamette Valley	UCIAMS78127 X, AA87428 U, AA87428 S	11487	32
Mammut	Pennsylvania	Frankstown Cave	PITT-491	13740	145
Mammut	Utah	Sinkhole Mastodon Site	Beta-15018	10800	250
Mammut	Washington	Manis Mastodon	UCIAMS-11350, UCIAMS-12046, UCIAMS-11677, UCIAMS-29113	11960	17
Mammut	Wisconsin	Boaz	AA106383	10780	80
Mammut	Wisconsin	Neath farm	AA106380	11300	70
Mammut	Wisconsin	Schimelphfenig Bog East	AA106381	11230	70
Mammut	Wisconsin	Schimelphfenig Bog West	AA106382	11220	80
Mammut	Wisconsin	Mud Lake	AA105158	11528	89
Mammut	Wisconsin	Paris Township	AA105159	11448	92
Mammuthus	Alberta	Calgary, Klippert/Burnco Pit	BGS-2141	10743	100
Mammuthus	Atlantic Ocean	Berry Mammoth	AA-1505	10930	315
Mammuthus	California	Santa Rosa	CAMS-24429	12840	410
Mammuthus	California	Rancho La Brea, Project 23-11	UCIAMS 111975, 112814, 114089,	36770	750
Mammuthus	Colorado	Lamb Spring	SI-4850	11735	95
Mammuthus	Colorado	Lamb Spring	M-1464	13140	1000
Mammuthus	Colorado	Dutton	SI-2897	11710	150
Mammuthus	Idaho	Owl Cave (Wasden Site)	WSU-1259	12250	200
Mammuthus	Idaho	Owl Cave (Wasden Site)	WSU-1281	12850	150
Mammuthus	Idaho	Owl Cave (Wasden Site)	WSU-1786	10920	150
Mammuthus	Illinois	Bamford Farm	AA97966UF	12080	120
Mammuthus	Illinois	Belleview	AA97886UF	18220	240
Mammuthus	Illinois	Henry IL	AA100659	21670	360
Mammuthus	Illinois	Kewanee	AA105157	13660	110
Mammuthus	Illinois	Lincoln College, Logan Co.	NZA 27739, NZA26118	11648	36
Mammuthus	Illinois	Painter Creek, Hancock Co.	NZA 28850	17681	70
Mammuthus	Illinois	Principia College, Jersey Co.	CAMS 104172	17810	4300
Mammuthus	Illinois	Wyanet, Bureau Co.	NZA 28851	15947	60
Mammuthus	Indiana	Alton	AA100644	18810	270
Mammuthus	Indiana	Bethlehem Quad	AA100642	19120	270
Mammuthus	Indiana	Hershberger Mammuthus	AA100649	12400	130
Mammuthus	Iowa	13CF1, Dunlap/Roush Pit	AA100633	13780	150
Mammuthus	Iowa	13CF2, Johannsen Pit	AA101542	17930	240
Mammuthus	Iowa	13WD4	AA101540	34900	1900
Mammuthus	Iowa	Ada Hayden Park	AA104823	13100	100
Mammuthus	Iowa	Allied	SR6071	13675	45
Mammuthus	Iowa	Boggess Farm	AA100658	14100	150
Mammuthus	Iowa	Boggess Farm	AA105160	14110	120
Mammuthus	Iowa	Boggess Farm	ISM2014-22	14280	110
Mammuthus	Iowa	Des Moines	AA101536	14250	170
Mammuthus	Iowa	Schaeffer Farm	ISM2012-43	18000	240
Mammuthus	Iowa	Traer	AA101534	16690	210
Mammuthus	Iowa	Waterloo IA	AA101533	22730	420
Mammuthus	Kansas	Koehn-Schneider	Tx-6405	11050	170
Mammuthus	Kansas	Lovewell Mammoth II	UCIAMS-11211	19530	80
Mammuthus	Kansas	Lovewell Mammoth I	CAMS-112739	20430	300
Mammuthus	Maine	Scarborough	CAMS-54733/OS-5636/AA-8215A	12190	40
Mammuthus	Maryland	Ingelwood	SI-5357	20610	245
Mammuthus	Michigan	Prillwitz	AA104824	11300	100
Mammuthus	Montana	Box Creek	Beta-155639, SR-6023	33356	284
Mammuthus	Montana	Deer Creek mammoth	SR-5576, Beta-102031	11915	65
Mammuthus	Montana	Glendive mammoth	Beta-155642	20470	80
Mammuthus	Montana	Lindsay Mammoth	SR-8254, SR-8253	12260	35
Mammuthus	Montana	Beaver Creek	SR-6086	26000	120
Mammuthus	Nebraska	La Sena	AA-6972	18440	145
Mammuthus	Nevada	Pyramid Lake	UCR-3795/CAMS 59285	10340	40
Mammuthus	Nevada	Pyramid Lake	UCR-3796/CAMS 59286	10360	50
Mammuthus	Nevada	Wallman Mammoth	not provided	10630	70
Mammuthus	New York	Chittenango Mammoth	OS-93430	11250	65
Mammuthus	New York	Clyde Barge Canal	OS-85534	11750	65
Mammuthus	New York	Kitchiwan Mammoth	OS-97775	12950	100
Mammuthus	New York	Lewiston Mammoth A	OS-97864	10300	65
Mammuthus	New York	Randolph Mammoth	OS-93354	10350	45
Mammuthus	New York	Watkins Glen Mammoth	BETA-176929	10890	50
Mammuthus	Ontario	Muirkirk Mammoth	GRA-22177/GRN-28020/GRN-28022	12190	40
Mammuthus	Ontario	Rostock Mammoth	WAT-999	10790	150
Mammuthus	Ontario	Queenston Heights	AA102526	11820	130
Mammuthus	Ontario	Rostock	AA102525	11400	120
Mammuthus	Oregon	Willamette Valley	UCIAMS78126, AA87425 U, AA87425 C	12286	31
Mammuthus	Oregon	Willamette Valley	Wk-21807	12023	77
Mammuthus	Pennsylvania	Newton/Spring Lake	WIS-1935	14240	150
Mammuthus	Pennsylvania	Moon Mammoth	BETA-49776	12210	120
Mammuthus	Utah	Bechan Cave (bolus with possible other remains	GX-9371	13505	580
Mammuthus	Utah	Bechan Cave (M1 bolus)	A-3212	11670	300
Mammuthus	Utah	Bechan Cave (M2 bolus)	A-3213	12900	160
Mammuthus	Utah	Bechan Cave (M3 bolus)	A-3296	11850	160
Mammuthus	Utah	Bechan Cave (M4 bolus)	A-3298	12620	220
Mammuthus	Utah	Bechan Cave (mainly dung, but possibly other organic remains)	A-3297	12400	250
Mammuthus	Utah	Bechan Cave (plant remains from dung)	AA-1109	12470	140
Mammuthus	Utah	Bechan Cave (plant remains from dung)	AA-1110	12390	120
Mammuthus	Utah	Bechan Cave (plant remains from dung)	AA-1111	13390	280
Mammuthus	Utah	Bechan Cave (plant remains from dung)	AA-1112	12430	300
Mammuthus	Utah	Bechan Cave (plant remains from dung)	AA-1113	12090	210
Mammuthus	Utah	Bechan Cave (plant remains from dung)	AA-1114	12320	160
Mammuthus	Utah	Bechan Cave (plant remains from dung)	AA-1116	12610	140
Mammuthus	Utah	Bechan Cave (plant remains from dung)	AA-1117	12620	130
Mammuthus	Utah	Bechan Cave (plant remains from dung)	AA-1119	12430	150
Mammuthus	Utah	Bechan Cave (plant remains from dung)	AA-1120	12880	140
Mammuthus	Utah	Bechan Cave (plant remains from dung)	AA-1121	12570	130
Mammuthus	Utah	Bechan Cave (plant remains from dung)	AA-1122	12390	140
Mammuthus	Utah	Bechan Cave (plant remains from dung)	AA-1123	11870	140
Mammuthus	Utah	Bechan Cave (plant remains from dung)	AA-1124	12570	100
Mammuthus	Utah	Grobot Grotto (10.1 m)	Beta-20996	26140	670
Mammuthus	Utah	Grobot Grotto (slope)	Beta-14422	28290	2100
Mammuthus	Utah	Mammoth Alcove	Beta-20705	16630	280
Mammuthus	Utah	Sandy Mammoth	SI-2341a, SI-2341b, RL-464	7333	167
Mammuthus	Utah	Silver Creek	UCR-331	18150	950
Mammuthus	Utah	Huntington Dam	AA-4936	11220	110
Mammuthus	Utah	Withers Wallow	Beta-25419	12010	160
Mammuthus	Viriginia	Saltville	NZA-29582	14510	55
Mammuthus	Wisconsin	Hebior	CAMS-28302,CAMS-24943, CAMS-61137	12540	30
Mammuthus	Wisconsin	Mud Lake	CAMS- 36643, CAMS-72139, CAMS 72138, CAMS-61136	13460	25
Mammuthus	Wisconsin	Fenske	CAMS-72253, CAMS 72137, CAMS 72335	11230	30
Mammuthus	Wisconsin	Schaefer	CAMS- 72140, CAMS-30171, CAMS-61135, UCIAMS-127317, CAMS-61143, UCIAMS-127318, CAMS-72141, CAMS-95516, CAMS-95518, CAMS-95514, CAMS-95517, CAMS-95515, CAMS-95520, CAMS-95519, CAMS-95521	12440	45
Mammuthus	Wisconsin	Durwood Maas farm	AA104822	13240	100
Mammuthus	Wyoming	Union Pacific Mammoth Site	AA-84864, AA-84865, AA-100399, AA-100400	11560	60
Megalonyx	Ohio	Firelands	UCIAMS-38250	11740	35
Navahoceros	Nevada	Mineral Hill Cave	SR-5287/CAMS-58191	49800	1700
Navahoceros	Nevada	Mineral Hill Cave	Beta-134241	37750	440
Nothrotheriops	Arizona	Muav Caves (surface)	A-1212	11140	160
Nothrotheriops	Arizona	Muav Caves (surface)	A-1213	11290	170
Nothrotheriops	Arizona	Muav Caves (surface)	A-2625	11610	60
Nothrotheriops	Arizona	Muav Caves (surface)	A-2626	10650	220
Nothrotheriops	Arizona	Muav Caves (surface)	A-2627	11060	240
Nothrotheriops	Arizona	Muav Caves (surface)	A-2628	11810	70
Nothrotheriops	Arizona	Rampart Cave	L473A	9900	400
Nothrotheriops	Arizona	Rampart Cave	L473C	11900	500
Nothrotheriops	Arizona	Rampart Cave (0-5cm)	A-1041	11480	200
Nothrotheriops	Arizona	Rampart Cave (0-5cm)	A-1392	11370	300
Nothrotheriops	Arizona	Rampart Cave (61cm)	A-1070	12440	300
Nothrotheriops	Arizona	Rampart Cave (67cm)	A-1207	13140	320
Nothrotheriops	Arizona	Rampart Cave (99cm)	A-1043	36200	6000
Nothrotheriops	Arizona	Rampart Cave (99cm)	A-1210	32560	730
Nothrotheriops	Arizona	Rampart Cave (secondarily deposited in midden)	A-1453	11140	250
Nothrotheriops	Arizona	Rampart Cave (surface)	A-1066	11000	140
Nothrotheriops	Arizona	Rampart Cave (surface)	A-1067	10780	200
Nothrotheriops	Arizona	Rampart Cave (surface)	A-1068	11020	200
Nothrotheriops	Arizona	Rampart Cave (surface)	A-1602	11090	190
Nothrotheriops	Arizona	Rampart Cave (surface)	I-442	10400	275
Nothrotheriops	Arizona	Rampart Cave (unknown location)	A-1318	12470	170
Nothrotheriops	Arizona	Rampart Cave (unknown location)	A-1395	11160	130
Nothrotheriops	Arizona	Rampart Cave (unknown location)	A-2174	10500	180
Nothrotheriops	California	Newberry Cave	UCR-1143	11600	500
Nothrotheriops	California	Rancho la Brea Pit 91 (K-8, 11.5-12 ft)	LACMRLPR38722, LACMRLPR36388, LACMRLPR223385	28490	139
Nothrotheriops	California	Rancho La Brea, Pit 91	LACMHC 123491	28290	230
Nothrotheriops	Nevada	Gypsum Cave	A-1609	33910	3720
Nothrotheriops	Nevada	Gypsum Cave	A-1611	21470	760
Nothrotheriops	Nevada	Gypsum Cave	LJ-452	11690	250
Nothrotheriops	Nevada	Gypsum Cave	A-1202	11360	260
Nothrotheriops	Nevada	Gypsum Cave	not provided	10902	440
Nothrotheriops	Nevada	Gypsum Cave	not provided	10075	550
Nothrotheriops	Nevada	Gypsum Cave	not provided	8692	500
Nothrotheriops	Nevada	Gypsum Cave	not provided	8051	450
Nothrotheriops	Nevada	Gypsum Cave	not provided	8838	430
Nothrotheriops	Nevada	Gypsum Cave	Ua-12506	11005	100
Nothrotheriops	Nevada	Gypsum Cave	Ua-12509	11080	90
Nothrotheriops	Nevada	Gypsum Cave	Ua-13233	19500	205
Nothrotheriops	Nevada	Gypsum Cave	Ua-12508	27810	455
Nothrotheriops	Nevada	Gypsum Cave	Ua-11835	19875	215
Nothrotheriops	Nevada	Gypsum Cave	A-1448	23700	1000
Nothrotheriops	New Mexico	Aden Crater	Y-1163b	11080	200
Nothrotheriops	New Mexico	Shelter Cave	A-1878	11330	370
Nothrotheriops	New Mexico	Shelter Cave	A-1879	12330	190
Nothrotheriops	New Mexico	Shelter Cave	A-1880	12430	250
Nothrotheriops	Texas	Guadalupe Mountains (GUMO 05)	A-1519	11590	230
Nothrotheriops	Texas	Guadalupe Mountains (GUMO 09)	A-1534	10780	140
Nothrotheriops	Texas	Guadalupe Mountains (GUMO 09)	A-1583	10750	140
Nothrotheriops	Texas	Guadalupe Mountains (GUMO 09)	A-1584	11060	180
Nothrotheriops	Texas	Williams Cave	A-1563	12100	210
Nothrotheriops	Texas	Williams Cave	A-1588	11930	170
Nothrotheriops	Texas	Williams Cave	A-1589	11410	320
Oreamnos harringtoni	Arizona	Bida Cave (layer 4, 9N00)	RL-1135	16150	600
Oreamnos harringtoni	Arizona	Bida Cave (layer 8, test pit 9N00)	A-2373	24190	3550
Oreamnos harringtoni	Arizona	Bida Cave (surface)	RL-1133	13100	700
Oreamnos harringtoni	Arizona	Bida Cave (surface)	RL-1134	11850	750
Oreamnos harringtoni	Arizona	Chuar Cave	Beta-28791	29380	990
Oreamnos harringtoni	Arizona	Disappearing Cave	Beta-28792	27360	960
Oreamnos harringtoni	Arizona	Kaetan Cave (Level 1, test pit 1)	A-2835	14220	320
Oreamnos harringtoni	Arizona	Kaetan Cave (Level 3, test pit 1)	A-2723	17500	300
Oreamnos harringtoni	Arizona	Kaetan Cave (level 6, test pit 1)	A-2722	30600	1800
Oreamnos harringtoni	Arizona	Kaetan Cave (surface)	A-2371	18290	1400
Oreamnos harringtoni	Arizona	Rampart Cave	TAMS-593	10140	510
Oreamnos harringtoni	Arizona	Rampart Cave	TAMS-1839	13430	130
Oreamnos harringtoni	Arizona	Rampart Cave	TAMS-1841	16690	160
Oreamnos harringtoni	Arizona	Rampart Cave	TAMS-1842	19970	290
Oreamnos harringtoni	Arizona	Rampart Cave	TAMS-1840	19980	210
Oreamnos harringtoni	Arizona	Rampart Cave	TAMS-1855	20960	320
Oreamnos harringtoni	Arizona	Rampart Cave	TAMS-1854	22430	320
Oreamnos harringtoni	Arizona	Rampart Cave	TAMS-1856	28700	700
Oreamnos harringtoni	Arizona	Rampart Cave (91cm)	A-1278	18430	300
Oreamnos harringtoni	Arizona	Stanton's Cave	TAMS-576	11460	1050
Oreamnos harringtoni	Arizona	Stanton's Cave	TAMS-1852	11490	180
Oreamnos harringtoni	Arizona	Stanton's Cave	A-3439	11920	810
Oreamnos harringtoni	Arizona	Stanton's Cave	TAMS-1845	12300	160
Oreamnos harringtoni	Arizona	Stanton's Cave	TAMS-1843	12370	130
Oreamnos harringtoni	Arizona	Stanton's Cave	TAMS-1846	12860	340
Oreamnos harringtoni	Arizona	Stanton's Cave	TAMS-1849	13120	130
Oreamnos harringtoni	Arizona	Stanton's Cave	TAMS-1847	13760	120
Oreamnos harringtoni	Arizona	Stanton's Cave	TAMS-575	16270	400
Oreamnos harringtoni	Arizona	Stanton's Cave	TAMS-1850	19320	380
Oreamnos harringtoni	Arizona	Stanton's Cave	TAMS-574	20060	930
Oreamnos harringtoni	Arizona	Stanton's Cave	TAMS-1848	20560	310
Oreamnos harringtoni	Arizona	Stanton's Cave	TAMS-1853	22280	290
Oreamnos harringtoni	Arizona	Stanton's Cave	TAMS-1851	23030	300
Oreamnos harringtoni	Arizona	Stanton's Cave (20-25cm)	A-1132	13700	500
Oreamnos harringtoni	Arizona	Stanton's Cave (20-25cm)	A-1155	10870	200
Oreamnos harringtoni	Arizona	Stanton's Cave (25-30cm)	A-1167	12980	200
Oreamnos harringtoni	Arizona	Stanton's Cave (35-40cm)	A-1168	15500	600
Oreamnos harringtoni	Arizona	Stanton's Cave (55-60cm)	A-1246	17300	800
Oreamnos harringtoni	Utah	Bare Ladder Shelter (Layer 2)	GX-11313	23350	1585
Palaeolama	Florida	Page-Ladson	Beta-112236	12390	50
Panthera leo atrox	Alberta	Consolidated Pit 48, Edmonton	OxA-12900	11355	55
Panthera leo atrox	Wyoming	Natural Trap Cave	OxA-10078	24080	170
Panthera leo atrox	California	Rancho La Brea, Pit 61	UCIAMS 91682	11895	35
Panthera leo atrox	California	Rancho La Brea, Pit 61	UCIAMS 91683	12225	35
Panthera leo atrox	California	Rancho La Brea, Project 23-1	UCIAMS 109433, 109447, 109454, 111960, 125322, 125323	34740	390
Panthera leo atrox	California	Rancho La Brea, Pit 61	UCIAMS 125321	11580	40
Paramylodon	Oregon	Willamette Valley	UCIAMS78125, AA87426 U, AA87426 S	12333	33
Paramylodon	Oregon	Willamette Valley	UCIAMS78123 X, AA87429 U, AA87429 S	12377	33
Platygonus	Idaho	Franklin	CAMS-59588	11340	50
Platygonus	Kentucky	Welsh Cave	I-2982	12950	550
Platygonus	Missouri	Brynjulfson	ISGS 204B	34600	2100
Platygonus	New York	Dutchess Quarry Cave 8	CAMS-12592/CAMS-13027/CAMS-13057	12200	50
Platygonus	New York	Wyoming County	OS-68051[A]a	10750	50
Platygonus	Ohio	Sheriden Cave	CAMS-10349	11060	60
Platygonus	Tennessee	Guy Wilson Cave	I-4163	19700	600
Proboscidean	New Jersey	Camburn Elephant	GX-18789	12470	260
Smilodon	Tennessee	First American Bank	I-6125	9410	155
Smilodon	California	Rancho la Bre Pits 61-67 (D-16, 10 ft)	UCLA1292X	12000	125
Smilodon	California	Rancho la Brea Pit 13 (E-11, 11 ft)	UCLA1292F	14950	430
Smilodon	California	Rancho la Brea Pit 13 (F-10, 14.5 ft)	UCLA1292I	15300	200
Smilodon	California	Rancho la Brea Pit 2051 (D-7, 16 ft)	QC435	18475	320
Smilodon	California	Rancho la Brea Pit 2051 (G-5, 6.8 ft)	QC436	13950	1570
Smilodon	California	Rancho la Brea Pit 2051 (H-19, 15)	QC440	23850	1200
Smilodon	California	Rancho la Brea Pit 2051 (J-13, 11 ft)	QC431	22355	3400
Smilodon	California	Rancho la Brea Pit 2051 (Q-19, 16 ft)	QC438	28250	1030
Smilodon	California	Rancho La Brea Pit 3 (C-4 7 ft)	UCLA1292B	12650	160
Smilodon	California	Rancho La Brea Pit 3 (C-4, 11.5 ft)	UCLA1292E	14400	2100
Smilodon	California	Rancho La Brea Pit 3 (D-2, 12 ft)	UCLA1292C	14500	190
Smilodon	California	Rancho la Brea Pit 3 (D-5, 18.5 ft)	LACMHCA883	14360	35
Smilodon	California	Rancho La Brea Pit 3 (E-3, 6 ft)	QC279	13035	275
Smilodon	California	Rancho La Brea Pit 3 (E-3, 6 ft)	QC414	13745	275
Smilodon	California	Rancho La Brea Pit 3 (E-4, 1-4.5ft)	QC401	13820	840
Smilodon	California	Rancho la Brea Pit 3 (E-4, 26 ft)	UCLA1292K, QC283	19351	356
Smilodon	California	Rancho la Brea Pit 3 (E-5, 22 ft)	UCLA1292A, UCLA1292J	21175	475
Smilodon	California	Rancho la Brea Pit 4 (4.5-8.5 ft)	UCLA1292R	19800	300
Smilodon	California	Rancho la Brea Pit 4 (B-5, 23.5 ft)	UCLA1292O	28600	1100
Smilodon	California	Rancho la Brea Pit 4 (C-2, 11.5 ft)	UCLA1292L	15200	800
Smilodon	California	Rancho la Brea Pit 4 (D-2, 15.5 ft)	UCLA1292D	28000	1400
Smilodon	California	Rancho la Brea Pit 4 (D-2, 8 ft)	LACMHCZ4482	28600	190
Smilodon	California	Rancho la Brea Pit 4 (D-2+4, 5 ft)	UCLA1292G	26700	900
Smilodon	California	Rancho la Brea Pit 4 (F-4+5, 15 ft)	QC386	26995	4000
Smilodon	California	Rancho la Brea Pit 60 (8-9 ft)	QC280	27900	2700
Smilodon	California	Rancho la Brea Pit 60 (C-10, 9-12 ft)	UCLA1292H	23700	600
Smilodon	California	Rancho la Brea Pit 77 (9-11 ft)	UCLA1292W	28200	980
Smilodon	California	Rancho la Brea Pit 77 (F-10, 18.5-21 ft)	UCLA1292V	31300	1350
Smilodon	California	Rancho la Brea Pit 77 (G-11, 13-15 ft)	UCLA1292U	33100	600
Smilodon	California	Rancho la Brea Pit 91 (F-11, 8.1-8.5 ft)	UCLA1738C	29100	1200
Smilodon	California	Rancho la Brea Pit 91 (H-6, 8.5-9 ft)	LACMRLPR23755	28150	360
Smilodon	California	Rancho la Brea Pit 91 (H-8, 10.5-11 ft)	LACMRLPR34802	28170	160
Smilodon	California	Rancho la Brea Pit 91 (H-8, 8.5-9 ft)	LACMRLPR22719	27220	140
Smilodon	California	Rancho la Brea Pit 91 (H-8, Pit 11.5-12)	LACMRLPR42645	44300	850
Smilodon	California	Rancho la Brea Pit 91 (I-6, 8.5-8.8 ft)	UCLA1738A	25100	850
Smilodon	California	Rancho la Brea Pit 91 (I-6, 8.5-9 ft)	LACMRLPR22376	28240	160
Smilodon	California	Rancho la Brea Pit 91 (I-6, 9.5-10 ft)	LACMRLPR16695	27330	120
Smilodon	California	Rancho la Brea Pit 91 (I-7, 9.5-10 ft)	LACMRLPR26134	28320	140
Smilodon	California	Rancho la Brea Pit 91 (L-10, 10.5-11 ft)	LACMRLPR35212	26150	280
Smilodon	California	Rancho la Brea Pit 91 (L-10, 11.5-12 ft)	LACMRLPR45830	27820	150
Smilodon	California	Rancho la Brea Pit 91 (L-10, 8-8.3 ft)	UCLA1738F	25100	1100
Smilodon	California	Rancho la Brea Pit 91 (L-10, 8.5-9 ft)	LACMRLPR25591	25710	140
Smilodon	California	Rancho la Brea Pit 91 (L-10, 9.5-10 ft)	LACMRLPR27932	25740	100
Smilodon	California	Rancho la Brea Pit 91 (L-11, 11.5-12 ft)	LACMRLPR48706	27620	150
Smilodon	California	Rancho la Brea Pit 91 (L-11, 9.5-10 ft)	LACMRLPR36301	26120	280
Smilodon	California	Rancho la Brea Pit 91 (L-5, 6-7 ft)	UCLA1718	30800	600
Smilodon	California	Rancho la Brea Pit 91 (M-11, 7.5-8 ft)	LACMRLPR21648	24930	240
Smilodon	California	Rancho la Brea Pit 91 (M-3+4, 7.2-7.5 ft)	UCLA1738D	32600	2800
Smilodon	California	Rancho la Brea Pit 91 (N-11, 8.8-9 ft)	UCLA1738B	33000	1750
Smilodon	California	Rancho la Brea Pits 61-67 (B-9, 18-20 ft)	QC413	11130	275
Smilodon	California	Rancho la Brea Pits 61-67 (F-10, 16-18 ft)	QC302A, QC302B	11708	120
Smilodon	California	Rancho la Brea Pits 61-67 (H-10, 15-20 ft)	UCLA1292Y	12200	200
Smilodon	California	Rancho La Brea, Pit 3	UCIAMS 91679	12645	40
Smilodon	California	Rancho La Brea, Pit 61/67	UCIAMS 109442, 115585, 115591, 125335	12515	25
Smilodon	California	Rancho La Brea, Pit 61/67	UCIAMS 109443, 111956, 115586, 115592, 125336,	11895	30
Smilodon	California	Rancho La Brea, Pit 67	UCIAMS 91680	11335	35
Smilodon	California	Rancho La Brea, Pit 91	UCIAMS 91681	26370	200
Smilodon	California	Rancho La Brea, Pit 91	UCIAMS 109450, 111967, 112122, 114097, 125332	27280	230
Smilodon	California	Rancho La Brea, Pit 91	UCIAMS 109455, 111968, 114098, 125333	28200	280
Smilodon	California	Rancho La Brea, Pit 91	UCIAMS 111969, 114093	40660	960
Smilodon	California	Rancho La Brea, Project 23-1	UCIAMS 109432, 109445, 111958,	34270	540
Smilodon	California	Rancho La Brea, Project 23-1	UCIAMS 127081	35000	400
Smilodon	California	Rancho La Brea, Project 23-14	UCIAMS 127077	43200	1100
Smilodon	California	Rancho La Brea, Project 23-7B	UCIAMS 109449, 111965	40390	970
Smilodon	California	Ranhco la Brea Pit 13 (G-10, 13 ft)	QC339	15360	480
