# Supplementary material for: Climate change, not human population growth, correlates with Late Quaternary megafauna declines in North America
Source: Nat Commun. 2021 Feb 16;12:965. doi: 10.1038/s41467-021-21201-8 (PMC7886903; doi:10.1038/s41467-021-21201-8)
Supplement: Supplementary file 5 — Supplementary Data 2 [file 41467_2021_21201_MOESM5_ESM.xlsx]

## Sheet: Sheet1
Taxon	State	Latitude	Longitude	Site	Radiocarbon Lab or Museum #1	RCYBP	Error	Minus Error	Plus Error	OxCal Old	OxCal Young	OxCal Median	Material dated2	Method3	Score4	Reference	Flagged	Notes
Arctodus	Kansas	38.5	-98	Bonner Springs	CAMS-20007	9630	60	9570	9690	11186	10767	10959	CO	MS	12	3	No
Arctodus	Texas	31	-100	Friesenhahn Cave	NZA-28895	10814	55	10759	10869	12796	12657	12718	CO	MS	12	1,3	No
Arctodus	Utah	39.4192	-111.951	Huntington Dam	AA-6974	10870	75	10795	10945	12952	12674	12760	CO	MS	12	1,3	Yes
Arctodus	Kansas	38.5	-98	Bonner Springs	NZA-28889	10921	50	10871	10971	12917	12700	12776	CO	MS	12	1,3	No
Arctodus	Utah	39.4192	-111.951	Huntington Dam	NZA-28855	10976	40	10936	11016	12971	12725	12818	CO	MS	12	1,3	Yes
Arctodus	Ohio	40.3675	-82.9962	Sheriden Cave	CAMS-12837, CAMS-33968, CAMS-12839, CAMS-12845, NZA-28856	11558	25	11533	11583	13464	13312	13399	CO	MS	12	1,3	No
Arctodus	Kansas	38.5	-98	Bonner Springs	NZA-28890	11668	50	11618	11718	13586	13405	13500	CO	MS	12	1,3	No
Arctodus	Nevada	39.876	-117.224	Duck Flat	UCR-3919/CAMS-69401	13820	50	13770	13870	16965	16480	16723	CO	MS	12	4	No
Arctodus	Virginia	37.9269	-78.0249	Saltville	NZA-21830	14853	55	14798	14908	18252	17885	18058	CO	MS	12	1,5	No
Arctodus	Missouri	38.5739	-92.6038	Perkins Cave	CAMS-77882	16910	50	16860	16960	20576	20192	20399	CO	MS	12	1,3	No
Arctodus	Nebraska	41.5	-100	La Sena	NZA-28896	19487	95	19392	19582	23772	23116	23477	CO	MS	12	1,3	No
Arctodus	California	36.7783	-119.418	Rancho la Brea Pit 91 (N-11, 9 ft)	LACMRLP19258	27330	140	27190	27470	31429	31012	31217	CO	MS	12	1,2	No
Arctodus	California	36.7783	-119.418	Rancho la Brea Pit 91 (H-9, 13.6 ft)	LACMRLP54077	28130	330	27800	28460	32949	31289	32040	CO	MS	12	1,2	No
Arctodus	California	36.7783	-119.418	Rancho la Brea Pit 91 (F-11, 11.5 ft)	LACMRLP42063	28350	470	27880	28820	33493	31336	32335	CO	MS	12	1,2	No
Arctodus	Oklahoma	36.0846	-96.9214	Gittin Down Mt. Cave	NZA-27734	34063	460	33603	34523	39707	37159	38550	CO	MS	12	1,3	No
Arctodus	Virginia	37.9269	-78.0249	Island Ford Cave	NZA-23693	34080	480	33600	34560	39763	37126	38569	CO	MS	12	1,3	No
Bootherium	Utah	39.4192	-111.951	Monroc Gravel Pit	SI-3717	11690	190	11500	11880	13971	13147	13533	CO	ST	11	1,6	No
Camelops	Oregon	44	-120.5	Fossil Lake	SI-3454	9955	165	9790	10120	12110	10875	11510	CO	ST	11	40	No
Camelops	Alberta	55	-115	Vauxhall, Gertzen site	BGS-2143	10708	100	10608	10808	12770	12421	12643	CO	MS	12	1,7	No
Camelops	Wyoming	43.076	-107.29	Casper Site	CAMS-61899	11190	50	11140	11240	13159	12933	13063	CO	MS	12	40	No
Camelops	Nevada	39.876	-117.224	Sunshine Locality	Beta-105662	11330	60	11270	11390	13290	13075	13180	CO	MS	12	13	Yes
Camelops	Nevada	39.876	-117.224	Sunshine Locality	UCR-3934	11340	50	11290	11390	13286	13087	13186	CO	MS	12	13	Yes
Camelops	Oregon	44	-120.5	Paisley Cave 5	UCIAMS-79657	11795	30	11765	11825	13741	13486	13632	CO	MS	12	14, 15	No
Camelops	Nevada	39.876	-117.224	Sunshine Locality	UCR-3933	11910	50	11860	11960	13948	13562	13726	CO	MS	12	13	No
Camelops	Oregon	44	-120.5	Paisley Cave 5	Beta-239085	12460	70	12390	12530	15027	14221	14613	CO	MS	12	14, 15	No
Camelops	Nevada	39.876	-117.224	Jessup Playette	NSRL-2883	12690	60	12630	12750	15302	14822	15112	CO	MS	12	11	No
Camelops	Nevada	39.876	-117.224	Jessup Playette	NSRL-3014	13070	60	13010	13130	15906	15370	15667	CO	MS	12	11	No
Camelops	California	36.7783	-119.418	Rancho la Brea Pit 2051 (D-7, 17 ft)	QC442	20300	1750	18550	22050	29354	20805	24746	CO	ST	11	1,8	No
Camelops	Nevada	39.876	-117.224	Harrelson 2, Pyramid Lake	AA-2663, AA-2664, AA-2983, AA-2986, AA-2985, AA-2988, AA-2984, AA-2987, AA-2989, AA-2990	25470	230	25240	25700	30311	28991	29598	CO	MS	12	10	No	mean of 10 dates on single skeleton
Camelops	California	36.7783	-119.418	Rancho La Brea, Project 23-5B	UCIAMS 111980	42600	1700	40900	44300	49710	43715	46306	CO	MS	12	9	No
Camelops	Nevada	39.876	-117.224	Mineral Hill Cave	SR-5281, CAMS-58197	44600	3000	41600	47600	...	44425	47459	CO	MS	12	12	Yes
Camelops	Nevada	39.876	-117.224	Mineral Hill Cave	Beta-134251	46550	1100	45450	47650	49176	44575	46707	CO	MS	12	12	Yes
Camelops	Nevada	39.876	-117.224	Mineral Hill Cave	SR-5280, CAMS-58196	48900	3100	45800	52000	62950	44063	50600	CO	MS	12	12	Yes
Canis dirus	California	36.7783	-119.418	Rancho La Brea, Pit 91	UCIAMS 127076	11820	30	11790	11850	13741	13560	13652	CO	MS	12	9	No
Canis dirus	California	36.7783	-119.418	Rancho La Brea, Pit 67	UCIAMS-125320	12605	40	12565	12645	15160	14735	14981	CO	MS	12	9	No
Canis dirus	California	36.7783	-119.418	Rancho la Brea Pit 91 (L-11, 8.5-9 ft)	LACMRLPR14493	14040	50	13990	14090	17316	16816	17062	CO	MS	12	1, 2	No
Canis dirus	California	36.7783	-119.418	Rancho La Brea, Pit 91	UCIAMS 125316	14280	60	14220	14340	17595	17166	17397	CO	MS	12	9	No
Canis dirus	California	36.7783	-119.418	Rancho la Brea Pit 2051 (?)	UCMP24334	19380	100	19280	19480	23631	23016	23334	CO	MS	12	1, 2	No
Canis dirus	California	36.7783	-119.418	Rancho la Brea Pit 2051 (?)	UCMP24314	19640	100	19540	19740	23970	23367	23665	CO	MS	12	1, 2	No
Canis dirus	California	36.7783	-119.418	Rancho la Brea Pit 91 (H-7, 10.5-11 ft)	LACMRLPR32497	23060	90	22970	23150	27575	27160	27379	CO	MS	12	1, 2	No
Canis dirus	California	36.7783	-119.418	Rancho la Brea Pit 2051 (?)	UCMP24332	23080	150	22930	23230	27650	27108	27390	CO	MS	12	1, 2	No
Canis dirus	California	36.7783	-119.418	Rancho la Brea Pit 2051 (?)	UCMP24319	23600	330	23270	23930	28438	27271	27764	CO	MS	12	1, 2	No
Canis dirus	California	36.7783	-119.418	Rancho la Brea Pit 2051 (?)	UCMP24345	24000	340	23660	24340	28740	27562	28105	CO	MS	12	1, 2	No
Canis dirus	California	36.7783	-119.418	Rancho La Brea, Pit 91	UCIAMS 125317	24830	210	24620	25040	29400	28443	28881	CO	MS	12	9	No
Canis dirus	California	36.7783	-119.418	Rancho La Brea, Pit 60	UCIAMS-125319	25230	220	25010	25450	29865	28744	29284	CO	MS	12	9	No
Canis dirus	California	36.7783	-119.418	Rancho la Brea Pit 2051 (?)	UCMP24343	25240	400	24840	25640	30452	28541	29364	CO	MS	12	1, 2	No
Canis dirus	California	36.7783	-119.418	Rancho la Brea Pit 91 (I-6, 10.5-11 ft)	LACMRLPR29708	26840	120	26720	26960	31167	30773	30976	CO	MS	12	1, 2	No
Canis dirus	California	36.7783	-119.418	Rancho la Brea Pit 91 (I-6, 8.5-9 ft)	LACMRLPR22420	27460	130	27330	27590	31495	31077	31284	CO	MS	12	1, 2	No
Canis dirus	California	36.7783	-119.418	Rancho La Brea, Pit 91	UCIAMS 125318	27500	280	27220	27780	31955	30945	31347	CO	MS	12	9	No
Canis dirus	California	36.7783	-119.418	Rancho la Brea Pit 91 (M-4, 7.5-8 ft)	LACMRLPR16837	27560	130	27430	27690	31565	31119	31340	CO	MS	12	1, 2	No
Canis dirus	California	36.7783	-119.418	Rancho la Brea Pit 91 (H-7, 9.5-10 ft)	LACMRLPR28227	27660	120	27540	27780	31645	31165	31399	CO	MS	12	1, 2	No
Canis dirus	California	36.7783	-119.418	Rancho la Brea Pit 91 (I-6, 12.5-13 ft)	LACMRLPR54035	27680	140	27540	27820	31712	31160	31417	CO	MS	12	1, 2	No
Canis dirus	California	36.7783	-119.418	Rancho la Brea Pit 91 (I-6, 12-12.5 ft)	LACMRLPR50699	27860	140	27720	28000	31990	31246	31563	CO	MS	12	1, 2	No
Canis dirus	California	36.7783	-119.418	Rancho la Brea Pit 91 (I-6, 11.5-12 ft)	LACMRLPR50952	27890	130	27760	28020	32009	31273	31587	CO	MS	12	1, 2	No
Canis dirus	California	36.7783	-119.418	Rancho la Brea Pit 91 (M-11, 10.5-11 ft)	LACMRLPR36962	28070	130	27940	28200	32410	31425	31808	CO	MS	12	1, 2	No
Canis dirus	California	36.7783	-119.418	Rancho la Brea Pit 91 (I-6, 11.5-12 ft)	LACMRLPR39006	28270	130	28140	28400	32674	31610	32124	CO	MS	12	1, 2	No
Canis dirus	California	36.7783	-119.418	Rancho la Brea Pit 91 (M-11, 11.5-12 ft)	LACMRLPR50546	28310	170	28140	28480	32799	31601	32190	CO	MS	12	1, 2	No
Canis dirus	California	36.7783	-119.418	Rancho la Brea Pit 91 (I-6, 11-11.5 ft)	LACMRLPR30312	28330	200	28130	28530	32878	31575	32223	CO	MS	12	1, 2	No
Canis dirus	California	36.7783	-119.418	Rancho la Brea Pit 91 (I-7, 8.5-9 ft)	LACMRLPR23621	28360	160	28200	28520	32841	31663	32258	CO	MS	12	1, 2	No
Canis dirus	California	36.7783	-119.418	Rancho la Brea Pit 91 (I-6, 9-9.5 ft)	LACMRLPR27065	28400	130	28270	28530	32844	31755	32319	CO	MS	12	1, 2	No
Canis dirus	California	36.7783	-119.418	Rancho la Brea Pit 91 (I-6, 9.5-10 ft)	LACMRLPR41785	28430	140	28290	28570	32896	31770	32368	CO	MS	12	1, 2	No
Canis dirus	California	36.7783	-119.418	Rancho la Brea Pit 91 (I-7, 10.5-11 ft)	LACMRLPR39292	28510	380	28130	28890	33492	31523	32495	CO	MS	12	1, 2	No
Canis dirus	California	36.7783	-119.418	Rancho la Brea Pit 91 (I-6, 10.5-11 ft)	LACMRLPR29823	28580	380	28200	28960	33556	31577	32587	CO	MS	12	1, 2	No
Canis dirus	California	36.7783	-119.418	Rancho la Brea Pit 91 (I-7, 11-11.5 ft)	LACMRLPR39320	28620	200	28420	28820	33345	31889	32680	CO	MS	12	1, 2	No
Canis dirus	California	36.7783	-119.418	Rancho La Brea, Project 23-13	UCIAMS-127079	32340	300	32040	32640	37120	35525	36256	CO	MS	12	9	No
Canis dirus	California	36.7783	-119.418	Rancho La Brea, Project 23-1	UCIAMS 125324	33380	800	32580	34180	39691	35863	37673	CO	MS	12	9	No
Canis dirus	California	36.7783	-119.418	Rancho La Brea, Project 23-1	UCIAMS 109446, 111959, 112119, 114083, 115587, 115593, 125334	34660	220	34440	34880	39734	38646	39161	CO	MS	12	9	No	mean of 7 dates on single specimen
Canis dirus	California	36.7783	-119.418	Rancho La Brea, Project 23-1	UCIAMS 127080	35400	420	34980	35820	41006	39021	40003	CO	MS	12	9	No
Canis dirus	California	36.7783	-119.418	Rancho la Brea Pit 91 (M-4, 9.5-10 ft)	LACMRLPR34667	35800	400	35400	36200	41336	39573	40444	CO	MS	12	1, 2	No
Canis dirus	California	36.7783	-119.418	Rancho La Brea, Project 23-1	UCIAMS 125325	36690	890	35800	37580	42699	39601	41222	CO	MS	12	9	No
Canis dirus	California	36.7783	-119.418	Rancho la Brea Pit 91 (L-11, 10.5-11 ft)	LACMRLPR37351	39090	580	38510	39670	44039	42177	42981	CO	MS	12	1, 2	No
Canis dirus	California	36.7783	-119.418	Rancho la Brea Pit 91 (M-4, 7.5-8 ft)	LACMRLPR18896	41010	580	40430	41590	45582	43451	44538	CO	MS	12	1, 2	No
Canis dirus	California	36.7783	-119.418	Rancho La Brea, Pit 91	UCIAMS 114092	41300	1200	40100	42500	47573	42889	44925	CO	MS	12	9	No
Canis dirus	California	36.7783	-119.418	Rancho la Brea Pit 91 (M-4, 7-7.5 ft)	LACMRLPR15408	41800	800	41000	42600	46891	43776	45249	CO	MS	12	1, 2	No
Canis dirus	California	36.7783	-119.418	Rancho la Brea Pit 91 (I-6, 11.5-12 ft)	LACMRLPR39004	41940	790	41150	42730	47037	43943	45370	CO	MS	12	1, 2	No
Canis dirus	California	36.7783	-119.418	Rancho La Brea, Project 23-14	UCIAMS 111964, 112121, 114085, 114091, 115588	42500	1900	40600	44400	49788	43525	46258	CO	MS	12	9	No	mean of 5 dates on single specimen
Canis dirus	California	36.7783	-119.418	Rancho la Brea Pit 91 (H-7, 11.5-12 ft)	LACMRLPR49462, LACMRLPR26494	43533	602	42931	44135	48270	45590	46791	CO	MS	12	1, 2	No
Canis dirus	California	36.7783	-119.418	Rancho la Brea Pit 91 (M-4, 6.5-7 ft)	LACMRLPR15199	44650	2830	41820	47480	...	44614	47537	CO	MS	12	1, 2	No
Castoroides	New York	43	-75	Clyde	OS-73632	10150	50	10100	10200	12050	11501	11819	CO	MS	12	1, 16	No
Castoroides	Ohio	40.3675	-82.9962	Sheriden cave	CAMS-26783	10850	60	10790	10910	12838	12673	12738	CO	ST	11	40	No
Castoroides	New York	43	-75	Dutchess Quarry Cave	CAMS-12587	11670	70	11600	11740	13710	13333	13501	CO	MS	12	1, 16	No
Cervalces	New York	43	-75	Orange Co.	OS-68051{B}	10800	45	10755	10845	12760	12660	12712	CO	MS	12	1, 16	No
Cervalces	New York	43	-75	Near goshen	none given	11040	110	10930	11150	13087	12721	12908	CO	MS	12	1, 16	No
Cervalces	New Jersey	39.8339	-74.8718	Columbia stag moose	I-11286	11230	160	11070	11390	13388	12757	13088	CO	ST	11	1, 16	No
Cervalces	New York	43	-75	Pawelsi Farm	BETA-141061	12180	60	12120	12240	14245	13835	14066	CO	MS	12	1, 16	No
Cervalces	New Jersey	39.8339	-74.8718	Manasquan Inlet	GX-26619	23530	170	23360	23700	27936	27411	27676	CO	MS	12	1, 16	No
Equus	California	36.7783	-119.418	Rancho la Brea Pit 81	QC405	10940	510	10430	11450	13972	11317	12793	CO	ST	11	1,8	No
Equus	Alberta	55	-115	Grand Prairie	P89.21.1	11200	90	11110	11290	13252	12827	13063	CO	MS	12	1,17	No
Equus	Nevada	39.876	-117.224	Fishbone Cave	UCR-3920/CAMS -69408	11210	50	11160	11260	13181	12984	13080	CO	MS	12	4	No
Equus	Oregon	44	-120.5	Willamette Valley	UCIAMS78128 X, AA87436, AA87436 S	11327	36	11291	11363	13267	13087	13172	CO	MS	12	1,19	No
Equus	Nevada	39.876	-117.224	Fishbone Cave	UCR-3783/CAMS 59288	11350	40	11310	11390	13285	13100	13193	CO	MS	12	4	No
Equus	Oregon	44	-120.5	Paisley Cave 5	UCIAMS-79655	11365	35	11330	11400	13293	13120	13208	CO	MS	12	14,15	Yes
Equus	Oregon	44	-120.5	Paisley Cave 5	UCI-78159	11420	35	11385	11455	13340	13149	13259	CO	MS	12	14,15	Yes
Equus	Oregon	44	-120.5	Paisley Cave 5	UCI-78117	11435	35	11400	11470	13382	13178	13277	CO	MS	12	14,15	Yes
Equus	Oregon	44	-120.5	Willamette Valley	UCIAMS78129 X, AA87433 U, AA87433 S	11544	33	11511	11577	13457	13298	13383	CO	MS	12	1,19	No
Equus	Alberta	55	-115	Vauxhall, Gertzen site	OxA-14273	11620	150	11470	11770	13754	13157	13454	CO	MS	12	1,7	No
Equus	Oregon	44	-120.5	Paisley Cave 2	UCIAMS-86251	11740	25	11715	11765	13602	13460	13533	CO	MS	12	14,15	No
Equus	Oregon	44	-120.5	Paisley Cave 5	UCIAMS-103088	11810	40	11770	11850	13755	13490	13645	CO	MS	12	14,15	Yes
Equus	Oregon	44	-120.5	Paisley Cave 5	UCIAMS-103087	11820	40	11780	11860	13753	13552	13651	CO	MS	12	14,15	Yes
Equus	Oregon	44	-120.5	Paisley Cave 2	UCIAMS-103085	11980	35	11945	12015	13976	13737	13815	CO	MS	12	14,15	No
Equus	Nevada	39.876	-117.224	Fishbone Cave	AA-759	12280	520	11760	12800	16040	13198	14502	CO	MS	12	4	No
Equus	Oregon	44	-120.5	Paisley Cave 2	UCIAMS-103084	12340	35	12305	12375	14632	14113	14306	CO	MS	12	14,15	No
Equus	Oregon	44	-120.5	Paisley Cave 5	UCIAMS-90591	12340	25	12315	12365	14585	14114	14291	CO	MS	12	14,15	Yes
Equus	Oregon	44	-120.5	Paisley Cave 5	UCIAMS-90592	12385	30	12355	12415	14711	14170	14417	CO	MS	12	14,15	Yes
Equus	Oregon	44	-120.5	Paisley Cave 5	UCIAMS-79656	12410	35	12375	12445	14786	14191	14484	CO	MS	12	14,15	Yes
Equus	California	36.7783	-119.418	Rancho la Brea Pit 3(E-2, 9 ft)	LACMHCZ4360	12820	90	12730	12910	15650	15029	15295	CO	MS	12	1,2	No
Equus	Nevada	39.876	-117.224	Gypsum Cave	LACM 109/150807	13070	55	13015	13125	15896	15380	15669	CO	MS	12	1,17	Yes
Equus	Nevada	39.876	-117.224	Gypsum Cave	A-1449	13310	210	13100	13520	16613	15330	16001	HO	ST	11	1,6	Yes
Equus	California	36.7783	-119.418	Rancho la Brea Pit 3 (E-2, 11.5 ft)	LACMHCZ4450	14250	40	14210	14290	17529	17161	17360	CO	MS	12	1,2	No
Equus	California	36.7783	-119.418	Rancho la Brea Pit 3 (C-3, 17.5 ft)	LACMHC28501	14745	40	14705	14785	18097	17779	17942	CO	MS	12	1,2	No
Equus	California	36.7783	-119.418	Rancho la Brea Pit 10 (F-11, 4-5.5 ft)	UCLA1292CC	15700	530	15170	16230	20352	17885	19050	CO	ST	11	1,8	No
Equus	Wyoming	43.076	-107.29	Natural Trap Cave (Unit 3)	Dicarb-690	17620	1655	15965	19275	26227	17960	21680	CO	ST	11	1,21	No
Equus	California	36.7783	-119.418	Rancho la Brea Pit 4 (A-5, 9 ft)	QC412	22000	1200	20800	23200	29070	23835	26381	CO	ST	11	1,8	No
Equus	Utah	39.4192	-111.951	Oakleaf Alcove	A-526	24600	1400	23200	26000	32208	26213	29027	DU	ST	11	1,20	No
Equus	California	36.7783	-119.418	Rancho la Brea Pit 60 (C-12, 14 ft)	QC410	24900	3360	21540	28260	45719	23845	31162	CO	ST	11	1,8	No
Equus	Nevada	39.876	-117.224	Gypsum Cave	A-1271	25000	1300	23700	26300	32469	27011	29353	HO	ST	11	1,6	No
Equus	California	36.7783	-119.418	Rancho la Brea Pit 2051 (I-3, 6 ft)	QC430	26140	2200	23940	28340	38259	26550	30962	CO	ST	11	1,8	No
Equus	Arizona	34.0489	-111.094	Rampart Cave	A-1791	26300	760	25540	27060	31882	28772	30401	HO	ST	11	1,6	No
Equus	California	36.7783	-119.418	Rancho la Brea Pit 60 (E-12, 18 ft)	LACMHCZ4579	26320	240	26080	26560	31017	29952	30597	CO	MS	12	1,2	No
Equus	Montana	46.9653	-109.534	Blacktail Cave	GX-21558	27200	370	26830	27570	31867	30671	31184	CO	ST	11	1,18	No
Equus	Wyoming	43.076	-107.29	Natural Trap Cave	KU819377	27410	200	27210	27610	31561	31000	31267	CO	MS	12	1,17	No
Equus	Nevada	39.876	-117.224	Mineral Hill Cave	Beta-134250	31130	200	30930	31330	35495	34625	35018	CO	MS	12	12	No
Equus	Nevada	39.876	-117.224	Mineral Hill Cave	Beta-134247	35080	280	34800	35360	40310	38917	39630	CO	MS	12	12	No
Equus	Wyoming	43.076	-107.29	Juniper Cave	CAMS-90973	41770	1060	40710	42830	47659	43354	45298	CO	MS	12	1,22	No
Equus	Nevada	39.876	-117.224	Mineral Hill Cave	NSRL-3885/CAMS-42368	42420	820	41600	43240	47685	44365	45813	CO	MS	12	12	No
Equus	Nevada	39.876	-117.224	Mineral Hill Cave	SR-5279/CAMS-58194	45700	1000	44700	46700	...	47258	48865	CO	MS	12	12	No
Euceratherium	California	36.7783	-119.418	Potter Creek	UCR-381	8250	330	7920	8580	10138	8421	9196	CO	ST	11	1,6	No
Euceratherium	Utah	39.4192	-111.951	Bechan Cave (spring-green mass containing pellet forms)	Beta-18269	11630	150	11480	11780	13760	13165	13464	DU	ST	11	1,20	Yes
Euceratherium	Nevada	39.876	-117.224	Falcon Hill	UCR-3780/CAMS-59155	11950	50	11900	12000	13986	13596	13785	CO	MS	12	4	No
Euceratherium	Utah	39.4192	-111.951	Cottonwood Alcove	Beta-28790	12510	190	12320	12700	15337	14039	14703	DU	ST	11	1,20	No
Euceratherium	Utah	39.4192	-111.951	Grobot Grotto (3.48m)	Beta-23322	18320	290	18030	18610	22847	21469	22159	DU	ST	11	1,20	No
Euceratherium	Utah	39.4192	-111.951	Grobot Grotto (slope of profile)	Beta-14420	20930	400	20530	21330	25982	24255	25178	DU	ST	11	1,20	No
Glossotherium	California	36.7783	-119.418	Rancho la Brea Pit 2051 (D-13, 15 ft)	QC381	19480	550	18930	20030	24980	22358	23509	CO	ST	11	1,8	No
Glossotherium	California	36.7783	-119.418	Rancho la Brea Pit 2051 (T-22, 8 ft)	QC390	20450	460	19990	20910	25719	23625	24661	CO	ST	11	1,8	No
Glossotherium	California	36.7783	-119.418	Rancho la Brea Pit 2051 (N-21, 5 ft)	QC443	22890	500	22390	23390	27970	26095	27128	CO	ST	11	1,8	No
Glossotherium	California	36.7783	-119.418	Rancho la Brea Pit 60 (F-11, 12 ft)	QC361	23420	350	23070	23770	28335	27049	27623	CO	ST	11	1,8	No
Hemiauchenia	Nevada	39.876	-117.224	Mineral Hill Cave	Beta-134248	36320	320	36000	36640	41606	40264	40967	CO	MS	12	12	No
Hemiauchenia	Nevada	39.876	-117.224	Mineral Hill Cave	Beta-145662	39230	1330	37900	40560	45995	41389	43365	CO	MS	12	12	No
Hemiauchenia	Nevada	39.876	-117.224	Mineral Hill Cave	NSRL-3886/CAMS-42369	50190	1940	48250	52130	56024	46847	50730	CO	MS	12	12	No
Homotherium	Minnesota	46.3924	-94.6362	Tyson Spring Cave	NZA 30409	22250	130	22120	22380	26956	26121	26481	CO	ST	11	51	No
Mammut	Illinois	40	-89	Urbana	ISGS-17a, ISGS-17b	7910	141	7769	8051	9122	8420	8772	CO	ST	11	1,6	No
Mammut	Ohio	40.3675	-82.9962	Willard Mastodon	GX-4534	9520	250	9270	9770	11614	10205	10845	CO	ST	11	40	No
Mammut	New York	43	-75	Hiscock (Englebert)	BETA-24412	10515	120	10395	10635	12699	12065	12428	CO	MS	12	1,16	No
Mammut	New York	43	-75	Hiscock	CAMS-17407	10630	80	10550	10710	12715	12421	12600	CO	MS	12	1,16	No
Mammut	Wisconsin	44.5	-89.5	Boaz	AA106383	10780	80	10700	10860	12810	12560		BD	AMS	12	53	No
Mammut	New York	43	-75	Hiscock	CAMS-27143	10790	70	10720	10860	12798	12587	12705	CO	MS	12	1,16	Yes
Mammut	Utah	39.4192	-111.951	Sinkhole Mastodon Site	Beta-15018	10800	250	10550	11050	13207	12035	12698	CO	ST	11	24	No
Mammut	New York	43	-75	Hiscock	CAMS-62560	10810	50	10760	10860	12780	12659	12716	CO	MS	12	1,16	Yes
Mammut	Indiana	40.2735	-86.127	Delco Farm	AA98899UF	10837	68	10769	10905	13142	12736		BD	AMS	12	53	No
Mammut	New York	43	-75	Watkins Glen Mastodon	BETA-176930	10840	60	10780	10900	12829	12668	12732	CO	MS	12	1,16	No
Mammut	New York	43	-75	Ellenville Mastodon	OS-94876	10850	45	10805	10895	12800	12687	12732	CO	MS	12	1,16	No
Mammut	New York	43	-75	Hiscock	NZA-1106	10850	140	10710	10990	13060	12551	12771	CO	MS	12	1,16	Yes
Mammut	Ohio	40.3675	-82.9962	Burning Tree Mastodon	PITT-830	10860	70	10790	10930	12917	12666	12750	CO	ST	11	40	No
Mammut	New York	43	-75	Temple Hill Mastodon	OS-93337/NZA-12584	10920	40	10880	10960	12859	12701	12770	CO	MS	12	1,16	No
Mammut	New York	43	-75	Hiscock	TO-3194	10990	100	10890	11090	13055	12715	12873	CO	ST	11	1,16	Yes
Mammut	New Jersey	39.8339	-74.8718	Bojak Mastodon	GX-2675	10995	750	10245	11745	15177	10791	12882	CO	ST	11	1,16	No
Mammut	Kentucky	37.8393	-84.27	Big Bone Lick	UCIAMS-35590	11020	30	10990	11050	13005	12772	12880	CO	MS	12	41	No
Mammut	Atlantic Ocean (Massachusetts)	42.4072	-71.3824	Mastodon	AA-1506	11070	130	10940	11200	13150	12712	12931	CO	ST	11	1,16	No
Mammut	Illinois	40	-89	Aurora, Kane Co.	UCIAMS-19329, CAMS-110994	11100	27	11073	11127	13073	12845	12993	DE	MS	12	1,23	No
Mammut	Ontario	50	-85	Caradoc	AA-84980	11120	110	11010	11230	13167	12735	12969	CO	MS	12	1,16	No
Mammut	Iowa	42.033	-93.5815	Four Mile Creek	AA101539	11130	110	11020	11240	13187	12748		BD	AMS	12	53	No
Mammut	Illinois	40	-89	Green Valley	AA97968UF	11130	130	11000	11260	13223	12738		BD	AMS	12	53	No
Mammut	Indiana	40.2735	-86.127	Overmyer	AA102533	11130	67	11063	11197	13073	12726		BD	AMS	12	53	No
Mammut	Indiana	40.2735	-86.127	Day	AA100651	11140	110	11030	11250	13201	12753		BD	AMS	12	53	No
Mammut	Wisconsin	44.5	-89.5	Schimelphfenig Bog West	AA106382	11220	80	11140	11300	13270	12885		BD	AMS	12	53	No
Mammut	Wisconsin	44.5	-89.5	Schimelphfenig Bog East	AA106381	11230	70	11160	11300	13273	12956		BD	AMS	12	53	No
Mammut	Illinois	40	-89	Sidwell Farm	AA100632	11259	72	11187	11331	13087	12730		BD	AMS	12	53	No
Mammut	Ontario	50	-85	Point Edward	AA102527	11290	120	11170	11410	13408	12885		BD	AMS	12	53	No
Mammut	Wisconsin	44.5	-89.5	Neath farm	AA106380	11300	70	11230	11370	13290	13055		BD	AMS	12	53	No
Mammut	Illinois	40	-89	Aurora, Kane Co.	A 0549	11320	50	11270	11370	13274	13078	13169	DE	MS	12	1,23	No
Mammut	Illinois	40	-89	Bamford Farm	AA98898	11380	110	11270	11490	13442	13060		BD	AMS	12	53	No
Mammut	Ontario	50	-85	Thamesville Mastodont	GSC-611	11380	170	11210	11550	13563	12876	13233	CO	ST	11	1,16	No
Mammut	Ohio	40.3675	-82.9962	Burning Tree Mastodon	NSRL-283	11390	80	11310	11470	13397	13085	13231	CO	ST	11	40	No
Mammut	New York	43	-75	Hiscock	AA-6977	11390	80	11310	11470	13397	13085	13231	CO	MS	12	1,16	No
Mammut	Ohio	40.3675	-82.9962	McGill	AA102539	11410	120	11290	11530	13471	13061		BD	AMS	12	53	No
Mammut	Indiana	40.2735	-86.127	Benedict	AA100640	11420	110	11310	11530	13458	13078		BD	AMS	12	53	No
Mammut	Indiana	40.2735	-86.127	Kewanna	AA100654	11431	70	11361	11501	13406	12885		BD	AMS	12	53	No
Mammut	Massachusetts	42.4072	-71.3824	Ivory Pond	GX-9024G	11440	655	10785	12095	15563	11805	13464	CO	ST	11	1,16	No
Mammut	Wisconsin	44.5	-89.5	Paris Township	AA105159	11448	92	11356	11540	13459	13110		BD	AMS	12	53	No
Mammut	Indiana	40.2735	-86.127	Buesching	AA100650	11450	110	11340	11560	13476	13085		BD	AMS	12	53	No
Mammut	Illinois	40	-89	Shawneetown	AA98902	11450	110	11340	11560	13477	13085		BD	AMS	12	53	No
Mammut	Illinois	40	-89	Brewster Creek, DuPage Co.	UCI 22177	11455	35	11420	11490	13402	13206	13301	DE	MS	12	1,23	No
Mammut	New York	43	-75	Doerfel	CAMS-54734	11460	60	11400	11520	13438	13162	13307	CO	MS	12	1,16	No
Mammut	Indiana	40.2735	-86.127	Bothwell Farm	AA100635	11480	120	11360	11600	13546	13096		BD	AMS	12	53	No
Mammut	New York	43	-75	Hyde Park Mastodon	BETA-135234	11480	60	11420	11540	13455	13193	13330	CO	MS	12	1,16	No
Mammut	Oregon	44	-120.5	Willamette Valley	UCIAMS78127 X, AA87428 U, AA87428 S	11487	32	11455	11519	13420	13265	13336	CO	MS	12	1,19	No
Mammut	Indiana	40.2735	-86.127	Bothwell Farm	AA100637	11500	110	11390	11610	13550	13126		BD	AMS	12	53	No
Mammut	New York	43	-75	Perkinsville	OS-93357	11500	45	11455	11545	13449	13261	13349	CO	MS	12	1,16	No
Mammut	Nebraska	41.5	-100	Sterling	AA105156	11506	89	11417	11595	13534	13143		BD	AMS	12	53	No
Mammut	Wisconsin	44.5	-89.5	Mud Lake	AA105158	11528	89	11439	11617	13551	13189		BD	AMS	12	53	No
Mammut	Illinois	40	-89	Glen Ellen/Wheaton	AA101532	11541	74	11467	11615	13547	13237		BD	AMS	12	53	No
Mammut	Indiana	40.2735	-86.127	Bothwell Farm	AA100636	11560	110	11450	11670	13591	13145		BD	AMS	12	53	No
Mammut	New York	43	-75	Fairview Mastodon	AA-7397	11565	105	11460	11670	13588	13162	13395	CO	ST	11	1,16	No
Mammut	Missouri	38.5739	-92.6038	Boney Spring	AA97874	11616	72	11544	11688	13730	13281		BD	AMS	12	53	No
Mammut	Illinois	40	-89	Bamford Farm	AA98897UF	11620	110	11510	11730	13722	13257		BD	AMS	12	53	No
Mammut	Indiana	40.2735	-86.127	Benedict	AA100641	11620	120	11500	11740	13733	13232		BD	AMS	12	53	No
Mammut	Indiana	40.2735	-86.127	Benedict	AA100639	11630	120	11510	11750	13740	13246		BD	AMS	12	53	No
Mammut	New York	43	-75	North Java	BETA-176928	11630	60	11570	11690	13574	13324	13459	CO	MS	12	1,16	No
Mammut	Missouri	38.5739	-92.6038	Boney Spring	AA101549	11660	130	11530	11790	13764	13251		BD	AMS	12	53	No
Mammut	Kentucky	37.8393	-84.27	Big Bone Lick	UCIAMS-35592	11700	35	11665	11735	13580	13450	13517	CO	MS	12	41	No
Mammut	New York	43	-75	Pirrello Mastodon	OS-93338	11700	40	11660	11740	13586	13443	13517	CO	MS	12	1,16	No
Mammut	Indiana	40.2735	-86.127	Bothwell Farm	AA100638	11710	120	11590	11830	13769	13299		BD	AMS	12	53	No
Mammut	New York	43	-75	Arborio Mastodon	OS-93884	11750	60	11690	11810	13729	13457	13569	CO	MS	12	1,16	No
Mammut	Michigan	44.1822	-84.5068	Heisler Mastodon	AA-6979	11770	110	11660	11880	13825	13361	13603	CO	MS	12	40	No
Mammut	Ohio	40.3675	-82.9962	Crabtree	AA102536	11800	120	11680	11920	13951	13406		BD	AMS	12	53	No
Mammut	Illinois	40	-89	Manns Chapel	AA97969	11820	120	11700	11940	13968	13429		BD	AMS	12	53	No
Mammut	Ontario	50	-85	Norfolk	AA-84989	11820	120	11700	11940	13968	13428	13649	CO	MS	12	1,16	No
Mammut	Ontario	50	-85	Toonen Farm	AA84989	11820	120	11700	11940	13968	13428		BD	AMS	12	53	No
Mammut	Indiana	40.2735	-86.127	Kolarik	AA100653	11840	120	11720	11960	13983	13442		BD	AMS	12	53	No
Mammut	Indiana	40.2735	-86.127	Anderson Farm	AA100643	11890	120	11770	12010	14024	13468		BD	AMS	12	53	No
Mammut	Washington	47.7511	-120.74	Manis Mastodon	UCIAMS-11350, UCIAMS-12046, UCIAMS-11677, UCIAMS-29113	11960	17	11943	11977	13959	13728	13775	CO	MS	12	42	No	mean of 4 dates
Mammut	Ontario	50	-85	Rodney	AA102528	11960	120	11840	12080	14116	13545		BD	AMS	12	53	No
Mammut	Ohio	40.3675	-82.9962	Conway	AA102535	12010	130	11880	12140	14191	13553		BD	AMS	12	53	No
Mammut	California	36.7783	-119.418	Rancho La Brea, Pit 61/67	UCIAMS 91676, 91652, 91677, 91678,91653	12030	40	11990	12070	14019	13756	13876	CO	MS	12	9	No	mean of 5 dates on single specimen
Mammut	Ohio	40.3675	-82.9962	Gavers	AA102540	12100	130	11970	12230	14438	13585		BD	AMS	12	53	No
Mammut	Michigan	44.1822	-84.5068	Grandville	AA102531	12160	130	12030	12290	14666	13735		BD	AMS	12	53	No
Mammut	Michigan	44.1822	-84.5068	Moorland	AA102532	12180	130	12050	12310	14695	13745		BD	AMS	12	53	No
Mammut	Kentucky	37.8393	-84.27	Big Bone Lick	UCIAMS-35591	12210	35	12175	12245	14226	13984	14102	CO	MS	12	41	No
Mammut	Ontario	50	-85	Wellandport	AA102530	12220	130	12090	12350	14764	13761		BD	AMS	12	53	No
Mammut	Illinois	40	-89	Hawthorne Farm	NZA26128	12248	40	12208	12288	14321	14003		BD	AMS	12	53	No
Mammut	New York	43	-75	Tunkamoose Mastodon	OS-78281/OS-78282	12320	40	12280	12360	14599	14084	14265	CO	MS	12	1,16	No
Mammut	New York	43	-75	near Goshen	none given	12325	30	12295	12355	14555	14095	14261	CO	MS	12	1,16	No
Mammut	Ontario	50	-85	Delaware	AA-84998	12360	120	12240	12480	15013	14032	14451	CO	MS	12	1,16	No
Mammut	Indiana	40.2735	-86.127	Aker	AA100652	12400	120	12280	12520	15050	14086		BD	AMS	12	53	No
Mammut	Illinois	40	-89	Porter Shelter	AA106430	12490	80	12410	12570	15085	14249		BD	AMS	12	53	No
Mammut	New Jersey	39.8339	-74.8718	Borodin Mastodon	GX-25818	12510	180	12330	12690	15304	14070	14703	CO	ST	11	1,16	No
Mammut	Ohio	40.3675	-82.9962	Farrington	AA102538	12560	130	12430	12690	15241	14225		BD	AMS	12	53	No
Mammut	Indiana	40.2735	-86.127	Shafer	AA100655	12580	130	12450	12710	15271	14248		BD	AMS	12	53	No
Mammut	Indiana	40.2735	-86.127	Reeker	AA100657	12630	130	12500	12760	15334	14292		BD	AMS	12	53	No
Mammut	New Jersey	39.8339	-74.8718	Sparta Mastodon	GX-5742[B]	12730	360	12370	13090				CO	ST	11	1,16	No
Mammut	Ohio	40.3675	-82.9962	JJ Charolais Ranch	AA102537	13257	88	13169	13345	15845	15245		BD	AMS	12	53	No
Mammut	Pennsylvania	41.2033	-77.1945	Frankstown Cave	PITT-491	13740	145	13595	13885	17063	16185	16610	CO	ST	11	1,16	No
Mammut	California	36.7783	-119.418	Rancho La Brea, Pit 3	UCIAMS 91674, 91675	14035	30	14005	14065	17235	16844	17055	CO	MS	12	9	No	mean of 2 dates on same specimen
Mammut	California	36.7783	-119.418	Rancho la Brea Pit 3 (E-5, 14 ft)	UCLA1292T	14350	175	14175	14525	17934	17006	17475	CO	ST	11	1,8	No
Mammut	California	36.7783	-119.418	Rancho la Brea Pit 3 ( C-3, 15 ft)	UCLA1292AA	14430	200	14230	14630	18059	17032	17574	CO	ST	11	1,8	No
Mammut	Indiana	40.2735	-86.127	Medaryville	AA98901	14470	680	13790	15150	15856	14336		BD	AMS	12	53	No
Mammut	Illinois	40	-89	Painter Creek	AA97882	17770	100	17670	17870	21837	21187		BD	AMS	12	53	No
Mammut	Illinois	40	-89	Clear Lake	NZA32590	20550	100	20450	20650	25126	24401		BD	AMS	12	53	No
Mammut	Iowa	42.033	-93.5815	13WD0, Woodbury County	AA101531	22280	400	21880	22680	27388	25869		BD	AMS	12	53	No
Mammut	Atlantic Ocean (Maine)	45.3676	-68.9722	Cinmar	UCIAMS-53545	22760	90	22670	22850	27400	26782	27141	CO	MS	12	1,16	No
Mammut	Illinois	40	-89	Chester	AA97887UF	29340	940	28400	30280	35328	31382		BD	AMS	12	53	No
Mammut	Nova Scotia	45	-63	Lower Middle River	GCS-1220	32000	630	31370	32630				CO	ST	11	1,16	No
Mammut	Iowa	42.033	-93.5815	Kefler-White Pit	AA101538	39600	3300	36300	42900	37451	49567		BD	AMS	12	53	No
Mammut	Illinois	40	-89	Couch Cave	AA98903	>41100	110	#VALUE!	#VALUE!	13442	13060		BD	AMS	12	53	No
Mammut	New York	43	-75	Colgan-King Ferry Mastodon	OS-95596	10400	50	10350	10450	12520	12080		DE	AMS	12	52	No
Mammut	New York	43	-75	Cohoes	CURL-2107	11070	60	11010	11130	13070	12790		CO	AMS	12	52	Yes
Mammut	New York	43	-75	Cohoes	OS-97863	11150	85	11065	11235	13250	12770		DE	AMS	12	52	Yes
Mammuthus	Utah	39.4192	-111.951	Sandy Mammoth	SI-2341a, SI-2341b, RL-464	7333	167	7166	7500	8455	7827	8155	CO	ST	11	1,6, 29	No
Mammuthus	Nevada	39.876	-117.224	Pyramid Lake	UCR-3795/CAMS 59285	10340	40	10300	10380	12389	12007	12188	CO	MS	12	4	Yes
Mammuthus	New York	43	-75	Randolph Mammoth	OS-93354	10350	45	10305	10395	12397	12016	12210	CO	MS	12	1,16	No
Mammuthus	Nevada	39.876	-117.224	Pyramid Lake	UCR-3796/CAMS 59286	10360	50	10310	10410	12410	12011	12224	CO	MS	12	4	Yes
Mammuthus	Nevada	39.876	-117.224	Wallman Mammoth	not provided	10630	70	10560	10700	12714	12425	12606	CO	MS	12	4	No
Mammuthus	Alberta	55	-115	Calgary, Klippert/Burnco Pit	BGS-2141	10743	100	10643	10843	12822	12428	12668	CO	MS	12	1,7	No
Mammuthus	Ontario	50	-85	Rostock Mammoth	WAT-999	10790	150	10640	10940	13043	12413	12708	CO	ST	11	1,16	No
Mammuthus	New York	43	-75	Watkins Glen Mammoth	BETA-176929	10890	50	10840	10940	12851	12691	12758	CO	MS	12	1,16	No
Mammuthus	Idaho	44.0682	-114.742	Owl Cave (Wasden Site)	WSU-1786	10920	150	10770	11070	13090	12593	12836	CO	ST	11	28	No
Mammuthus	Atlantic Ocean (Massachusetts)	42.4072	-71.3824	Berry Mammoth	AA-1505	10930	315	10615	11245	13465	12038	12828	CO	ST	11	1,16	No
Mammuthus	Kansas	38.5	-98	Koehn-Schneider	Tx-6405	11050	170	10880	11220	13246	12690	12927	CO	MS	12	40	No
Mammuthus	Utah	39.4192	-111.951	Huntington Dam	AA-4936	11220	110	11110	11330	13290	12815	13082	CO	MS	12	1,5	No
Mammuthus	Wisconsin	44.5	-89.5	Fenske	CAMS-72253, CAMS 72137, CAMS 72335	11230	30	11200	11260	13150	13046	13093	CO	MS	12	47	No	mean of 3 dates
Mammuthus	New York	43	-75	Chittenango Mammoth	OS-93430	11250	65	11185	11315	13264	13006	13116	CO	MS	12	1,16	No
Mammuthus	Michigan	44.1822	-84.5068	Prillwitz	AA104824	11300	100	11200	11400	13389	13021		BD	AMS	12	53	No
Mammuthus	Ontario	50	-85	Rostock	AA102525	11400	120	11280	11520	13465	13070		BD	AMS	12	53	No
Mammuthus	Wyoming	43.076	-107.29	Union Pacific Mammoth Site	AA-84864, AA-84865, AA-100399, AA-100400	11560	60	11500	11620	13538	13271	13392	DE	MS	12	48	No	mean of 4 dates tusk
Mammuthus	Illinois	40	-89	Lincoln College, Logan Co.	NZA 27739, NZA26118	11648	36	11612	11684	13569	13415	13481	DE	MS	12	1,23	No
Mammuthus	Utah	39.4192	-111.951	Bechan Cave (M1 bolus)	A-3212	11670	300	11370	11970	14350	12825	13548	DU	ST	11	1,20	Yes
Mammuthus	Colorado	39.113	-105.359	Dutton	SI-2897	11710	150	11560	11860	13938	13243	13547	CO	ST	11	1,6	No
Mammuthus	Colorado	39.113	-105.359	Lamb Spring	SI-4850	11735	95	11640	11830	13763	13393	13564	CO	ST	11	1,27	No
Mammuthus	New York	43	-75	Clyde Barge Canal	OS-85534	11750	65	11685	11815	13733	13455	13572	CO	MS	12	1,16	No
Mammuthus	Ontario	50	-85	Queenston Heights	AA102526	11820	130	11690	11950	13994	13408		BD	AMS	12	53	No
Mammuthus	Utah	39.4192	-111.951	Bechan Cave (M3 bolus)	A-3296	11850	160	11690	12010	14090	13375	13690	DU	ST	11	1,20	Yes
Mammuthus	Utah	39.4192	-111.951	Bechan Cave (plant remains from dung)	AA-1123	11870	140	11730	12010	14056	13440	13703	DU	MS	12	1,20	Yes
Mammuthus	Montana	46.9653	-109.534	Deer Creek mammoth	SR-5576, Beta-102031	11915	65	11850	11980	13954	13565	13734	CO	ST	11	1,18, 44	No	mean of two dates
Mammuthus	Utah	39.4192	-111.951	Withers Wallow	Beta-25419	12010	160	11850	12170	14358	13462	13882	DU	ST	11	1,20	No
Mammuthus	Oregon	44	-120.5	Willamette Valley	Wk-21807	12023	77	11946	12100	14103	13721	13883	CO	MS	12	1,19	No
Mammuthus	Illinois	40	-89	Bamford Farm	AA97966UF	12080	120	11960	12200	14279	13588		BD	AMS	12	53	No
Mammuthus	Utah	39.4192	-111.951	Bechan Cave (plant remains from dung)	AA-1113	12090	210	11880	12300	14836	13474	14022	DU	MS	12	1,20	Yes
Mammuthus	Ontario	50	-85	Muirkirk Mammoth	GRA-22177/GRN-28020/GRN-28022	12190	40	12150	12230	14212	13954	14081	CO	ST	11	1,16	No
Mammuthus	Maine	45.3676	-68.9722	Scarborough	CAMS-54733/OS-5636/AA-8215A	12190	40	12150	12230	14212	13954	14081	CO	MS	12	1,16	No
Mammuthus	Pennsylvania	41.2033	-77.1945	Moon Mammoth	BETA-49776	12210	120	12090	12330	14695	13765	14140	CO	ST	11	1,16	No
Mammuthus	Idaho	44.0682	-114.742	Owl Cave (Wasden Site)	WSU-1259	12250	200	12050	12450	15075	13740	14300	CO	ST	11	28	No
Mammuthus	Montana	46.9653	-109.534	Lindsay Mammoth	SR-8254, SR-8253	12260	35	12225	12295	14334	14023	14160	CO	ST	11	45	No	mean of two dates with lowest standard deviations
Mammuthus	Oregon	44	-120.5	Willamette Valley	UCIAMS78126, AA87425 U, AA87425 C	12286	31	12255	12317	14417	14057	14194	CO	MS	12	1,19	No
Mammuthus	Utah	39.4192	-111.951	Bechan Cave (plant remains from dung)	AA-1114	12320	160	12160	12480	15046	13850	14405	DU	MS	12	1,20	Yes
Mammuthus	Utah	39.4192	-111.951	Bechan Cave (plant remains from dung)	AA-1110	12390	120	12270	12510	15042	14075	14502	DU	MS	12	1,20	Yes
Mammuthus	Utah	39.4192	-111.951	Bechan Cave (plant remains from dung)	AA-1122	12390	140	12250	12530	15090	14040	14511	DU	MS	12	1,20	Yes
Mammuthus	Utah	39.4192	-111.951	Bechan Cave (mainly dung, but possibly other organic remains)	A-3297	12400	250	12150	12650	15340	13756	14554	DU	ST	11	1,20	Yes
Mammuthus	Indiana	40.2735	-86.127	Hershberger Mammuthus	AA100649	12400	130	12270	12530	15075	14073		BD	AMS	12	53	No
Mammuthus	Utah	39.4192	-111.951	Bechan Cave (plant remains from dung)	AA-1112	12430	300	12130	12730	15605	13739	14609	DU	MS	12	1,20	Yes
Mammuthus	Utah	39.4192	-111.951	Bechan Cave (plant remains from dung)	AA-1119	12430	150	12280	12580	15138	14065	14576	DU	MS	12	1,20	Yes
Mammuthus	Wisconsin	44.5	-89.5	Schaefer	CAMS- 72140, CAMS-30171, CAMS-61135, UCIAMS-127317, CAMS-61143, UCIAMS-127318, CAMS-72141, CAMS-95516, CAMS-95518, CAMS-95514, CAMS-95517, CAMS-95515, CAMS-95520, CAMS-95519, CAMS-95521	12440	45	12395	12485	14920	14225	14560	CO	MS	12	47	No	mean of 15 dates
Mammuthus	Utah	39.4192	-111.951	Bechan Cave (plant remains from dung)	AA-1109	12470	140	12330	12610	15150	14120	14638	DU	MS	12	1,20	Yes
Mammuthus	Wisconsin	44.5	-89.5	Hebior	CAMS-28302,CAMS-24943, CAMS-61137	12540	30	12510	12570	15111	14578	14864	CO	MS	12	47	No	mean of 3 dates
Mammuthus	Utah	39.4192	-111.951	Bechan Cave (plant remains from dung)	AA-1121	12570	130	12440	12700	15263	14227	14823	DU	MS	12	1,20	Yes
Mammuthus	Utah	39.4192	-111.951	Bechan Cave (plant remains from dung)	AA-1124	12570	100	12470	12670	15210	14300	14850	DU	MS	12	1,20	Yes
Mammuthus	Utah	39.4192	-111.951	Bechan Cave (plant remains from dung)	AA-1116	12610	140	12470	12750	15350	14221	14892	DU	MS	12	1,20	Yes
Mammuthus	Utah	39.4192	-111.951	Bechan Cave (M4 bolus)	A-3298	12620	220	12400	12840	15647	14110	14885	DU	ST	11	1,20	Yes
Mammuthus	Utah	39.4192	-111.951	Bechan Cave (plant remains from dung)	AA-1117	12620	130	12490	12750	15341	14260	14919	DU	MS	12	1,20	Yes
Mammuthus	California	36.7783	-119.418	Santa Rosa	CAMS-24429	12840	410	12430	13250	16525	13954	15260	CO	MS	12	1,25	No
Mammuthus	Idaho	44.0682	-114.742	Owl Cave (Wasden Site)	WSU-1281	12850	150	12700	13000	15846	14804	15351	CO	ST	11	28	No
Mammuthus	Utah	39.4192	-111.951	Bechan Cave (plant remains from dung)	AA-1120	12880	140	12740	13020	15868	14954	15399	DU	MS	12	1,20	Yes
Mammuthus	Utah	39.4192	-111.951	Bechan Cave (M2 bolus)	A-3213	12900	160	12740	13060	15961	14913	15426	DU	ST	11	1,20	Yes
Mammuthus	Iowa	42.033	-93.5815	Ada Hayden Park	AA104823	13100	100	13000	13200	16023	15336		BD	AMS	12	53	No
Mammuthus	Colorado	39.113	-105.359	Lamb Spring	M-1464	13140	1000	12140	14140	18554	13295	15812	CO	ST	11	1,27	No
Mammuthus	Wisconsin	44.5	-89.5	Durwood Maas farm	AA104822	13240	100	13140	13340	16230	15610		BD	AMS	12	53	No
Mammuthus	Utah	39.4192	-111.951	Bechan Cave (plant remains from dung)	AA-1111	13390	280	13110	13670	16968	15298	16124	DU	MS	12	1,20	Yes
Mammuthus	Wisconsin	44.5	-89.5	Mud Lake	CAMS- 36643, CAMS-72139, CAMS 72138, CAMS-61136	13460	25	13435	13485	16343	16041	16196	CO	MS	12	47	No	mean of 4 dates
Mammuthus	Utah	39.4192	-111.951	Bechan Cave (bolus with possible other remains	GX-9371	13505	580	12925	14085	17956	14490	16298	DU	ST	11	1,20	Yes
Mammuthus	Illinois	40	-89	Kewanee	AA105157	13660	110	13550	13770	16886	16162		BD	AMS	12	53	No
Mammuthus	Iowa	42.033	-93.5815	Allied	SR6071	13675	45	13630	13720	16740	16270		BD	AMS	12	53	No
Mammuthus	Iowa	42.033	-93.5815	13CF1, Dunlap/Roush Pit	AA100633	13780	150	13630	13930	17130	16220		BD	AMS	12	53	No
Mammuthus	Iowa	42.033	-93.5815	Boggess Farm	AA100658	14100	150	13950	14250	17569	16648		BD	AMS	12	53	No
Mammuthus	Iowa	42.033	-93.5815	Boggess Farm	AA105160	14110	120	13990	14230	17526	16761		BD	AMS	12	53	No
Mammuthus	Pennsylvania	41.2033	-77.1945	Newton/Spring Lake	WIS-1935	14240	150	14090	14390	17774	16888	17331	CO	ST	11	1,16	No
Mammuthus	Iowa	42.033	-93.5815	Des Moines	AA101536	14250	170	14080	14420	17840	16855		BD	AMS	12	53	No
Mammuthus	Iowa	42.033	-93.5815	Boggess Farm	ISM2014-22	14280	110	14170	14390	17635	17126		BD	AMS	12	53	No
Mammuthus	Virginia	37.9269	-78.0249	Saltville	NZA-29582	14510	55	14455	14565	17895	17500	17687	CO	MS	12	1,5	No
Mammuthus	Illinois	40	-89	Wyanet, Bureau Co.	NZA 28851	15947	60	15887	16007	19465	19022	19237	DE	MS	12	1,23	No
Mammuthus	Utah	39.4192	-111.951	Mammoth Alcove	Beta-20705	16630	280	16350	16910	20795	19410	20077	DU	ST	11	1,20	No
Mammuthus	Iowa	42.033	-93.5815	Traer	AA101534	16690	210	16480	16900	20644	19610		BD	AMS	12	53	No
Mammuthus	Illinois	40	-89	Painter Creek, Hancock Co.	NZA 28850	17681	70	17611	17751	21671	21099	21395	DE	MS	12	1,23	No
Mammuthus	Illinois	40	-89	Principia College, Jersey Co.	CAMS 104172	17810	4300	13510	22110	47085	14391	25390	DE	MS	12	1,23	No
Mammuthus	Iowa	42.033	-93.5815	13CF2, Johannsen Pit	AA101542	17930	240	17690	18170	22330	21074		BD	AMS	12	53	No
Mammuthus	Iowa	42.033	-93.5815	Schaeffer Farm	ISM2012-43	18000	240	17760	18240	22381	21511		BD	AMS	12	53	No
Mammuthus	Utah	39.4192	-111.951	Silver Creek	UCR-331	18150	950	17200	19100	24475	19785	22025	CO	ST	11	1,6	No
Mammuthus	Illinois	40	-89	Belleview	AA97886UF	18220	240	17980	18460	22560	21457		BD	AMS	12	53	No
Mammuthus	Nebraska	41.5	-100	La Sena	AA-6972	18440	145	18295	18585	22583	21910	22298	CO	MS	12	46	No
Mammuthus	Indiana	40.2735	-86.127	Alton	AA100644	18810	270	18540	19080	23431	22136		BD	AMS	12	53	No
Mammuthus	Indiana	40.2735	-86.127	Bethlehem Quad	AA100642	19120	270	18850	19390	23684	22453		BD	AMS	12	53	No
Mammuthus	Kansas	38.5	-98	Lovewell Mammoth II	UCIAMS-11211	19530	80	19450	19610	23818	23210	23533	CO	MS	12	43	No
Mammuthus	Kansas	38.5	-98	Lovewell Mammoth I	CAMS-112739	20430	300	20130	20730	25401	23906	24628	CO	MS	12	43	No
Mammuthus	Montana	46.9653	-109.534	Glendive mammoth	Beta-155642	20470	80	20390	20550	24983	24329	24622	CO	ST	11	1,18	No
Mammuthus	Maryland	39.0458	-76.6413	Ingelwood	SI-5357	20610	245	20365	20855	25473	24211	24827	CO	ST	11	1,6	No
Mammuthus	Illinois	40	-89	Henry IL	AA100659	21670	360	21310	22030	26600	25237		BD	AMS	12	53	No
Mammuthus	Iowa	42.033	-93.5815	Waterloo IA	AA101533	22730	420	22310	23150	27178	25826		BD	AMS	12	53	No
Mammuthus	Montana	46.9653	-109.534	Beaver Creek	SR-6086	26000	120	25880	26120	30695	29805	30298	CO	ST	11	1,18	No
Mammuthus	Utah	39.4192	-111.951	Grobot Grotto (10.1 m)	Beta-20996	26140	670	25470	26810	31363	28888	30261	DU	ST	11	1,20	No
Mammuthus	Utah	39.4192	-111.951	Grobot Grotto (slope)	Beta-14422	28290	2100	26190	30390	39565	28710	33054	DU	ST	11	1,20	No
Mammuthus	Montana	46.9653	-109.534	Box Creek	Beta-155639, SR-6023	33356	284	33072	33640	38455	36719	37645	CO	ST	11	1,18	No
Mammuthus	Iowa	42.033	-93.5815	13WD4	AA101540	34900	1900	33000	36800	43938	35595		BD	AMS	12	53	No
Mammuthus	California	36.7783	-119.418	Rancho La Brea, Project 23-11	UCIAMS 111975, 112814, 114089,	36770	750	36020	37520	42519	39949	41308	CO	MS	12	9	No	mean of 3 dates on single specimen
Mammuthus	New York	43	-75	Lewiston Mammoth A	OS-97864	10300	65	10235	10365	12400	11830		DE	AMS	12	52	No
Mammuthus	New York	43	-75	Kitchiwan Mammoth	OS-97775	12950	100	12850	13050	16330	15070		CO	AMS	12	52	No
Megalonyx	Ohio	40.3675	-82.9962	Firelands	UCIAMS-38250	11740	35	11705	11775	13714	13454	13538	CO	MS	12	49	No
Navahoceros	Nevada	39.876	-117.224	Mineral Hill Cave	Beta-134241	37750	440	37310	38190	42700	41465	42083	CO	MS	12	12	No
Navahoceros	Nevada	39.876	-117.224	Mineral Hill Cave	SR-5287/CAMS-58191	49800	1700	48100	51500	54531	46843	50201	CO	MS	12	12	No
Nothrotheriops	Nevada	39.876	-117.224	Gypsum Cave	not provided	8051	450	7601	8501	10157	8042	8999	DU	ST	11	33	No
Nothrotheriops	Nevada	39.876	-117.224	Gypsum Cave	not provided	8692	500	8192	9192	11185	8560	9813	DU	ST	11	33	No
Nothrotheriops	Nevada	39.876	-117.224	Gypsum Cave	not provided	8838	430	8408	9268	11218	8796	9976	DU	ST	11	33	No
Nothrotheriops	Arizona	34.0489	-111.094	Rampart Cave	L473A	9900	400	9500	10300	12639	10405	11469	DU	ST	11	1,30	No
Nothrotheriops	Nevada	39.876	-117.224	Gypsum Cave	not provided	10075	550	9525	10625	13027	10255	11693	DU	ST	11	33	No
Nothrotheriops	Arizona	34.0489	-111.094	Rampart Cave (surface)	I-442	10400	275	10125	10675	12740	11288	12163	DU	ST	11	1,20	Yes
Nothrotheriops	Arizona	34.0489	-111.094	Rampart Cave (unknown location)	A-2174	10500	180	10320	10680	12733	11775	12354	DU	ST	11	1,20	No
Nothrotheriops	Arizona	34.0489	-111.094	Muav Caves (surface)	A-2626	10650	220	10430	10870	13044	11839	12517	DU	ST	11	1,20	Yes
Nothrotheriops	Texas	31	-100	Guadalupe Mountains (GUMO 09)	A-1583	10750	140	10610	10890	13011	12248	12667	DU	ST	11	1,32	Yes
Nothrotheriops	Texas	31	-100	Guadalupe Mountains (GUMO 09)	A-1534	10780	140	10640	10920	13011	12417	12697	DU	ST	11	1,32	Yes
Nothrotheriops	Arizona	34.0489	-111.094	Rampart Cave (surface)	A-1067	10780	200	10580	10980	13082	12149	12689	DU	ST	11	1,20	Yes
Nothrotheriops	Nevada	39.876	-117.224	Gypsum Cave	not provided	10902	440	10462	11342	13740	11410	12759	DU	ST	11	33	No
Nothrotheriops	Arizona	34.0489	-111.094	Rampart Cave (surface)	A-1066	11000	140	10860	11140	13117	12690	12889	DU	ST	11	1,20	Yes
Nothrotheriops	Nevada	39.876	-117.224	Gypsum Cave	Ua-12506	11005	100	10905	11105	13061	12720	12883	DU	MS	12	34	Yes
Nothrotheriops	Arizona	34.0489	-111.094	Rampart Cave (surface)	A-1068	11020	200	10820	11220	13287	12599	12914	DU	ST	11	1,20	Yes
Nothrotheriops	Texas	31	-100	Guadalupe Mountains (GUMO 09)	A-1584	11060	180	10880	11240	13276	12686	12937	DU	ST	11	1,32	Yes
Nothrotheriops	Arizona	34.0489	-111.094	Muav Caves (surface)	A-2627	11060	240	10820	11300	13422	12565	12949	DU	ST	11	1,20	Yes
Nothrotheriops	New Mexico	34.3071	-106.018	Aden Crater	Y-1163b	11080	200	10880	11280	13336	12664	12956	HI	ST	11	1,30	No
Nothrotheriops	Nevada	39.876	-117.224	Gypsum Cave	Ua-12509	11080	90	10990	11170	13092	12745	12935	DU	MS	12	34	Yes
Nothrotheriops	Arizona	34.0489	-111.094	Rampart Cave (surface)	A-1602	11090	190	10900	11280	13314	12685	12961	DU	ST	11	1,20	Yes
Nothrotheriops	Arizona	34.0489	-111.094	Muav Caves (surface)	A-1212	11140	160	10980	11300	13284	12721	12994	DU	ST	11	1,20	Yes
Nothrotheriops	Arizona	34.0489	-111.094	Rampart Cave (secondarily deposited in midden)	A-1453	11140	250	10890	11390	13487	12614	13015	DU	ST	11	1,20	No
Nothrotheriops	Arizona	34.0489	-111.094	Rampart Cave (unknown location)	A-1395	11160	130	11030	11290	13261	12748	13010	DU	ST	11	1,20	No
Nothrotheriops	Arizona	34.0489	-111.094	Muav Caves (surface)	A-1213	11290	170	11120	11460	13458	12793	13150	DU	ST	11	1,20	Yes
Nothrotheriops	New Mexico	34.3071	-106.018	Shelter Cave	A-1878	11330	370	10960	11700	14118	12535	13217	DU	ST	11	1,32	No
Nothrotheriops	Nevada	39.876	-117.224	Gypsum Cave	A-1202	11360	260	11100	11620	13717	12736	13220	DU	ST	11	1,6	Yes
Nothrotheriops	Arizona	34.0489	-111.094	Rampart Cave (0-5cm)	A-1392	11370	300	11070	11670	13847	12696	13237	DU	ST	11	1,20	Yes
Nothrotheriops	Texas	31	-100	Williams Cave	A-1589	11410	320	11090	11730	13982	12705	13281	DU	ST	11	1,32	No
Nothrotheriops	Arizona	34.0489	-111.094	Rampart Cave (0-5cm)	A-1041	11480	200	11280	11680	13758	12957	13327	DU	ST	11	1,20	Yes
Nothrotheriops	Texas	31	-100	Guadalupe Mountains (GUMO 05)	A-1519	11590	230	11360	11820	13991	13022	13438	DU	ST	11	1,32	No
Nothrotheriops	California	36.7783	-119.418	Newberry Cave	UCR-1143	11600	500	11100	12100	15160	12584	13586	DU	ST	11	31	No
Nothrotheriops	Arizona	34.0489	-111.094	Muav Caves (surface)	A-2625	11610	60	11550	11670	13563	13312	13438	DU	ST	11	1,20	No
Nothrotheriops	Nevada	39.876	-117.224	Gypsum Cave	LJ-452	11690	250	11440	11940	14153	13055	13550	DU	ST	11	1,6	Yes
Nothrotheriops	Arizona	34.0489	-111.094	Muav Caves (surface)	A-2628	11810	70	11740	11880	13761	13478	13638	DU	ST	11	1,20	No
Nothrotheriops	Arizona	34.0489	-111.094	Rampart Cave	L473C	11900	500	11400	12400	15465	12797	13980	DU	ST	11	1,30	No
Nothrotheriops	Texas	31	-100	Williams Cave	A-1588	11930	170	11760	12100	14224	13412	13787	DU	ST	11	1,32	Yes
Nothrotheriops	Texas	31	-100	Williams Cave	A-1563	12100	210	11890	12310	14856	13481	14037	DU	ST	11	1,32	Yes
Nothrotheriops	New Mexico	34.3071	-106.018	Shelter Cave	A-1879	12330	190	12140	12520	15104	13809	14435	DU	ST	11	1,32	Yes
Nothrotheriops	New Mexico	34.3071	-106.018	Shelter Cave	A-1880	12430	250	12180	12680	15380	13770	14596	DU	ST	11	1,32	Yes
Nothrotheriops	Arizona	34.0489	-111.094	Rampart Cave (61cm)	A-1070	12440	300	12140	12740	15613	13745	14622	DU	ST	11	1,20	No
Nothrotheriops	Arizona	34.0489	-111.094	Rampart Cave (unknown location)	A-1318	12470	170	12300	12640	15229	14062	14640	DU	ST	11	1,20	No
Nothrotheriops	Arizona	34.0489	-111.094	Rampart Cave (67cm)	A-1207	13140	320	12820	13460	16815	14704	15751	DU	ST	11	1,20	No
Nothrotheriops	Nevada	39.876	-117.224	Gypsum Cave	Ua-13233	19500	205	19295	19705	23994	22971	23489	DU	MS	12	34	Yes
Nothrotheriops	Nevada	39.876	-117.224	Gypsum Cave	Ua-11835	19875	215	19660	20090	24442	23408	23919	DU	MS	12	35	Yes
Nothrotheriops	Nevada	39.876	-117.224	Gypsum Cave	A-1611	21470	760	20710	22230	27410	24179	25776	DU	ST	11	1,32	No
Nothrotheriops	Nevada	39.876	-117.224	Gypsum Cave	A-1448	23700	1000	22700	24700	30301	26102	28020	DU	ST	11	36	No
Nothrotheriops	Nevada	39.876	-117.224	Gypsum Cave	Ua-12508	27810	455	27355	28265	32949	31012	31787	DU	MS	12	34	No
Nothrotheriops	California	36.7783	-119.418	Rancho La Brea, Pit 91	LACMHC 123491	28290	230	28060	28520	32893	31505	32180	CO	MS	12	9	No
Nothrotheriops	California	36.7783	-119.418	Rancho la Brea Pit 91 (K-8, 11.5-12 ft)	LACMRLPR38722, LACMRLPR36388, LACMRLPR223385	28490	139	28351	28629	32978	31831	32473	CO	MS	12	1,2	No
Nothrotheriops	Arizona	34.0489	-111.094	Rampart Cave (99cm)	A-1210	32560	730	31830	33290	38576	35107	36754	DU	ST	11	1,20	Yes
Nothrotheriops	Nevada	39.876	-117.224	Gypsum Cave	A-1609	33910	3720	30190	37630	49221	33596	39603	DU	ST	11	1,32	No
Nothrotheriops	Arizona	34.0489	-111.094	Rampart Cave (99cm)	A-1043	36200	6000	30200	42200	...	34705	41696	DU	ST	11	1,20	Yes
Oreamnos harringtoni	Arizona	34.0489	-111.094	Rampart Cave	TAMS-593	10140	510	9630	10650	13049	10428	11777	HS	MS	12	1,37	No
Oreamnos harringtoni	Arizona	34.0489	-111.094	Stanton's Cave (20-25cm)	A-1155	10870	200	10670	11070	13205	12246	12791	DU	ST	11	1,20	No
Oreamnos harringtoni	Arizona	34.0489	-111.094	Stanton's Cave	TAMS-576	11460	1050	10410	12510	16943	10793	13663	HS	MS	12	1,37	Yes
Oreamnos harringtoni	Arizona	34.0489	-111.094	Stanton's Cave	TAMS-1852	11490	180	11310	11670	13731	13038	13334	HS	MS	12	1,37	Yes
Oreamnos harringtoni	Arizona	34.0489	-111.094	Bida Cave (surface)	RL-1134	11850	750	11100	12600	16425	12238	14071	DU	ST	11	1,20	Yes
Oreamnos harringtoni	Arizona	34.0489	-111.094	Stanton's Cave	A-3439	11920	810	11110	12730	16725	12174	14197	HS	MS	12	1,37	Yes
Oreamnos harringtoni	Arizona	34.0489	-111.094	Stanton's Cave	TAMS-1845	12300	160	12140	12460	15016	13818	14369	HS	MS	12	1,37	Yes
Oreamnos harringtoni	Arizona	34.0489	-111.094	Stanton's Cave	TAMS-1843	12370	130	12240	12500	15051	14031	14474	HS	MS	12	1,37	Yes
Oreamnos harringtoni	Arizona	34.0489	-111.094	Stanton's Cave	TAMS-1846	12860	340	12520	13200	16298	14114	15303	HS	MS	12	1,37	Yes
Oreamnos harringtoni	Arizona	34.0489	-111.094	Stanton's Cave (25-30cm)	A-1167	12980	200	12780	13180	16167	14920	15532	DU	ST	11	1,20	No
Oreamnos harringtoni	Arizona	34.0489	-111.094	Bida Cave (surface)	RL-1133	13100	700	12400	13800	17710	13734	15688	DU	ST	11	1,20	Yes
Oreamnos harringtoni	Arizona	34.0489	-111.094	Stanton's Cave	TAMS-1849	13120	130	12990	13250	16111	15302	15732	HS	MS	12	1,37	Yes
Oreamnos harringtoni	Arizona	34.0489	-111.094	Rampart Cave	TAMS-1839	13430	130	13300	13560	16564	15780	16164	HS	MS	12	1,37	No
Oreamnos harringtoni	Arizona	34.0489	-111.094	Stanton's Cave (20-25cm)	A-1132	13700	500	13200	14200	17960	15199	16583	DU	ST	11	1,20	No
Oreamnos harringtoni	Arizona	34.0489	-111.094	Stanton's Cave	TAMS-1847	13760	120	13640	13880	17022	16261	16636	HS	MS	12	1,37	No
Oreamnos harringtoni	Arizona	34.0489	-111.094	Kaetan Cave (Level 1, test pit 1)	A-2835	14220	320	13900	14540	18075	16365	17279	DU	ST	11	1,20	No
Oreamnos harringtoni	Arizona	34.0489	-111.094	Stanton's Cave (35-40cm)	A-1168	15500	600	14900	16100	20336	17484	18828	DU	ST	11	1,20	No
Oreamnos harringtoni	Arizona	34.0489	-111.094	Bida Cave (layer 4, 9N00)	RL-1135	16150	600	15550	16750	21123	18235	19575	DU	ST	11	1,20	No
Oreamnos harringtoni	Arizona	34.0489	-111.094	Stanton's Cave	TAMS-575	16270	400	15870	16670	20625	18771	19660	HS	MS	12	1,37	No
Oreamnos harringtoni	Arizona	34.0489	-111.094	Rampart Cave	TAMS-1841	16690	160	16530	16850	20546	19715	20145	HS	MS	12	1,37	No
Oreamnos harringtoni	Arizona	34.0489	-111.094	Stanton's Cave (55-60cm)	A-1246	17300	800	16500	18100	22960	19095	20995	DU	ST	11	1,20	No
Oreamnos harringtoni	Arizona	34.0489	-111.094	Kaetan Cave (Level 3, test pit 1)	A-2723	17500	300	17200	17800	21948	20407	21167	DU	ST	11	1,20	No
Oreamnos harringtoni	Arizona	34.0489	-111.094	Kaetan Cave (surface)	A-2371	18290	1400	16890	19690	25970	19156	22336	DU	ST	11	1,20	No
Oreamnos harringtoni	Arizona	34.0489	-111.094	Rampart Cave (91cm)	A-1278	18430	300	18130	18730	22990	21579	22279	DU	ST	11	1,20	No
Oreamnos harringtoni	Arizona	34.0489	-111.094	Stanton's Cave	TAMS-1850	19320	380	18940	19700	24157	22456	23291	HS	MS	12	1,37	Yes
Oreamnos harringtoni	Arizona	34.0489	-111.094	Rampart Cave	TAMS-1842	19970	290	19680	20260	24901	23346	24040	HS	MS	12	1,37	Yes
Oreamnos harringtoni	Arizona	34.0489	-111.094	Rampart Cave	TAMS-1840	19980	210	19770	20190	24540	23516	24040	HS	MS	12	1,37	Yes
Oreamnos harringtoni	Arizona	34.0489	-111.094	Stanton's Cave	TAMS-574	20060	930	19130	20990	26464	22277	24261	HS	MS	12	1,37	Yes
Oreamnos harringtoni	Arizona	34.0489	-111.094	Stanton's Cave	TAMS-1848	20560	310	20250	20870	25543	24042	24776	HS	MS	12	1,37	Yes
Oreamnos harringtoni	Arizona	34.0489	-111.094	Rampart Cave	TAMS-1855	20960	320	20640	21280	25884	24445	25234	HS	MS	12	1,37	No
Oreamnos harringtoni	Arizona	34.0489	-111.094	Stanton's Cave	TAMS-1853	22280	290	21990	22570	27225	25985	26569	HS	MS	12	1,37	No
Oreamnos harringtoni	Arizona	34.0489	-111.094	Rampart Cave	TAMS-1854	22430	320	22110	22750	27371	26062	26726	HS	MS	12	1,37	No
Oreamnos harringtoni	Arizona	34.0489	-111.094	Stanton's Cave	TAMS-1851	23030	300	22730	23330	27778	26641	27314	HS	MS	12	1,37	No
Oreamnos harringtoni	Utah	39.4192	-111.951	Bare Ladder Shelter (Layer 2)	GX-11313	23350	1585	21765	24935	31582	24516	27870	DU	ST	11	1,20	No
Oreamnos harringtoni	Arizona	34.0489	-111.094	Bida Cave (layer 8, test pit 9N00)	A-2373	24190	3550	20640	27740	46264	22901	30734	DU	ST	11	1,20	No
Oreamnos harringtoni	Arizona	34.0489	-111.094	Disappearing Cave	Beta-28792	27360	960	26400	28320	33765	29697	31609	DU	ST	11	1,20	No
Oreamnos harringtoni	Arizona	34.0489	-111.094	Rampart Cave	TAMS-1856	28700	700	28000	29400	34097	31302	32729	HS	MS	12	1,37	No
Oreamnos harringtoni	Arizona	34.0489	-111.094	Chuar Cave	Beta-28791	29380	990	28390	30370	35519	31363	33452	DU	ST	11	1,20	No
Oreamnos harringtoni	Arizona	34.0489	-111.094	Kaetan Cave (level 6, test pit 1)	A-2722	30600	1800	28800	32400	40061	31341	35175	DU	ST	11	1,20	No
Palaeolama	Florida	27.9944	-81.7603	Page-Ladson	Beta-112236	12390	50	12340	12440	14788	14146	14447	CO	ST	11	50	No
Panthera leo atrox	Alberta	55	-115	Consolidated Pit 48, Edmonton	OxA-12900	11355	55	11300	11410	13300	13087	13198	CO	MS	12	1,38	No
Panthera leo atrox	California	36.7783	-119.418	Rancho La Brea, Pit 61	UCIAMS 125321	11580	40	11540	11620	13487	13302	13413	CO	MS	12	9	No
Panthera leo atrox	California	36.7783	-119.418	Rancho La Brea, Pit 61	UCIAMS 91682	11895	35	11860	11930	13781	13579	13714	CO	MS	12	9	No
Panthera leo atrox	California	36.7783	-119.418	Rancho La Brea, Pit 61	UCIAMS 91683	12225	35	12190	12260	14252	13996	14118	CO	MS	12	9	No
Panthera leo atrox	Wyoming	43.076	-107.29	Natural Trap Cave	OxA-10078	24080	170	23910	24250	28528	27775	28124	CO	MS	12	1,38	No
Panthera leo atrox	California	36.7783	-119.418	Rancho La Brea, Project 23-1	UCIAMS 109433, 109447, 109454, 111960, 125322, 125323	34740	390	34350	35130	40164	38496	39279	CO	MS	12	9	No	mean of 6 dates on single specimen
Paramylodon	Oregon	44	-120.5	Willamette Valley	UCIAMS78125, AA87426 U, AA87426 S	12333	33	12300	12366	14602	14104	14284	CO	MS	12	1,19	Yes
Paramylodon	Oregon	44	-120.5	Willamette Valley	UCIAMS78123 X, AA87429 U, AA87429 S	12377	33	12344	12410	14704	14158	14400	CO	MS	12	1,19	Yes
Platygonus	New York	43	-75	Wyoming County	OS-68051[A]a	10750	50	10700	10800	12743	12599	12689	CO	MS	12	1,16	No
Platygonus	Ohio	40.3675	-82.9962	Sheriden Cave	CAMS-10349	11060	60	11000	11120	13070	12775	12923	CO	ST	11	40	No
Platygonus	Idaho	44.0682	-114.742	Franklin	CAMS-59588	11340	50	11290	11390	13286	13087	13186	CO	MS	12	39	No
Platygonus	New York	43	-75	Dutchess Quarry Cave 8	CAMS-12592/CAMS-13027/CAMS-13057	12200	50	12150	12250	14260	13935	14091	CO	MS	12	1,16	No
Platygonus	Kentucky	37.8393	-84.27	Welsh Cave	I-2982	12950	550	12400	13500	17075	13776	15441	CO	ST	11	1,30	No
Platygonus	Tennessee	35.8601	-86.6602	Guy Wilson Cave	I-4163	19700	600	19100	20300	25279	22465	23778	CO	ST	11	1,6	No
Platygonus	Missouri	38.5739	-92.6038	Brynjulfson	ISGS 204B	34600	2100	32500	36700	44470	34945	39359	CO	ST	11	1,30	No
Proboscidean	New Jersey	39.8339	-74.8718	Camburn Elephant	GX-18789	12470	260	12210	12730	15497	13795	14654	CO	ST	11	1,16	No
Smilodon	Tennessee	35.8601	-86.6602	First American Bank	I-6125	9410	155	9255	9565	11135	10266	10679	CO	ST	11	1,6	No
Smilodon	California	36.7783	-119.418	Rancho la Brea Pits 61-67 (B-9, 18-20 ft)	QC413	11130	275	10855	11405	13561	12556	13011	CO	ST	11	1,8	No
Smilodon	California	36.7783	-119.418	Rancho La Brea, Pit 67	UCIAMS 91680	11335	35	11300	11370	13272	13093	13179	CO	MS	12	9	No
Smilodon	California	36.7783	-119.418	Rancho la Brea Pits 61-67 (F-10, 16-18 ft)	QC302A, QC302B	11708	120	11588	11828	13768	13300	13541	CO	ST	11	1,8	No
Smilodon	California	36.7783	-119.418	Rancho La Brea, Pit 61/67	UCIAMS 109443, 111956, 115586, 115592, 125336,	11895	30	11865	11925	13780	13580	13721	CO	MS	12	9	No	mean of 5 dates on single specimen
Smilodon	California	36.7783	-119.418	Rancho la Bre Pits 61-67 (D-16, 10 ft)	UCLA1292X	12000	125	11875	12125	14158	13557	13862	CO	ST	11	1,8	No
Smilodon	California	36.7783	-119.418	Rancho la Brea Pits 61-67 (H-10, 15-20 ft)	UCLA1292Y	12200	200	12000	12400	15018	13624	14202	CO	ST	11	1,8	No
Smilodon	California	36.7783	-119.418	Rancho La Brea, Pit 61/67	UCIAMS 109442, 115585, 115591, 125335	12515	25	12490	12540	15067	14482	14806	CO	MS	12	9	No	mean of 5 dates on single specimen
Smilodon	California	36.7783	-119.418	Rancho La Brea, Pit 3	UCIAMS 91679	12645	40	12605	12685	15215	14795	15050	CO	MS	12	9	No
Smilodon	California	36.7783	-119.418	Rancho La Brea Pit 3 (C-4 7 ft)	UCLA1292B	12650	160	12490	12810	15537	14243	14960	CO	ST	11	1,8	No
Smilodon	California	36.7783	-119.418	Rancho La Brea Pit 3 (E-3, 6 ft)	QC279	13035	275	12760	13310	16490	14655	15599	CO	ST	11	1,8	No
Smilodon	California	36.7783	-119.418	Rancho La Brea Pit 3 (E-3, 6 ft)	QC414	13745	275	13470	14020	17450	15888	16638	CO	ST	11	1,8	No
Smilodon	California	36.7783	-119.418	Rancho La Brea Pit 3 (E-4, 1-4.5ft)	QC401	13820	840	12980	14660	18890	14225	16729	CO	ST	11	1,8	No
Smilodon	California	36.7783	-119.418	Rancho la Brea Pit 2051 (G-5, 6.8 ft)	QC436	13950	1570	12380	15520	21728	13139	17070	CO	ST	11	1,8	No
Smilodon	California	36.7783	-119.418	Rancho la Brea Pit 3 (D-5, 18.5 ft)	LACMHCA883	14360	35	14325	14395	17654	17327	17504	CO	MS	12	1,2	No
Smilodon	California	36.7783	-119.418	Rancho La Brea Pit 3 (C-4, 11.5 ft)	UCLA1292E	14400	2100	12300	16500	25105	12735	17971	CO	ST	11	1,8	No
Smilodon	California	36.7783	-119.418	Rancho La Brea Pit 3 (D-2, 12 ft)	UCLA1292C	14500	190	14310	14690	18115	17141	17661	CO	ST	11	1,8	No
Smilodon	California	36.7783	-119.418	Rancho la Brea Pit 13 (E-11, 11 ft)	UCLA1292F	14950	430	14520	15380	19175	17130	18177	CO	ST	11	1,8	No
Smilodon	California	36.7783	-119.418	Rancho la Brea Pit 4 (C-2, 11.5 ft)	UCLA1292L	15200	800	14400	16000	20570	16509	18502	CO	ST	11	1,8	No
Smilodon	California	36.7783	-119.418	Rancho la Brea Pit 13 (F-10, 14.5 ft)	UCLA1292I	15300	200	15100	15500	18953	18075	18553	CO	ST	11	1,8	No
Smilodon	California	36.7783	-119.418	Ranhco la Brea Pit 13 (G-10, 13 ft)	QC339	15360	480	14880	15840	19820	17575	18642	CO	ST	11	1,8	No
Smilodon	California	36.7783	-119.418	Rancho la Brea Pit 2051 (D-7, 16 ft)	QC435	18475	320	18155	18795	23096	21571	22332	CO	ST	11	1,8	No
Smilodon	California	36.7783	-119.418	Rancho la Brea Pit 3 (E-4, 26 ft)	UCLA1292K, QC283	19351	356	18995	19707	24125	22505	23322	CO	ST	11	1,8	No
Smilodon	California	36.7783	-119.418	Rancho la Brea Pit 4 (4.5-8.5 ft)	UCLA1292R	19800	300	19500	20100	24549	23051	23838	CO	ST	11	1,8	No
Smilodon	California	36.7783	-119.418	Rancho la Brea Pit 3 (E-5, 22 ft)	UCLA1292A, UCLA1292J	21175	475	20700	21650	26462	24311	25437	CO	ST	11	1,8	No
Smilodon	California	36.7783	-119.418	Rancho la Brea Pit 2051 (J-13, 11 ft)	QC431	22355	3400	18955	25755	45064	20677	28656	CO	ST	11	1,8	No
Smilodon	California	36.7783	-119.418	Rancho la Brea Pit 60 (C-10, 9-12 ft)	UCLA1292H	23700	600	23100	24300	29176	26755	27920	CO	ST	11	1,8	No
Smilodon	California	36.7783	-119.418	Rancho la Brea Pit 2051 (H-19, 15)	QC440	23850	1200	22650	25050	30840	26027	28234	CO	ST	11	1,8	No
Smilodon	California	36.7783	-119.418	Rancho la Brea Pit 91 (M-11, 7.5-8 ft)	LACMRLPR21648	24930	240	24690	25170	29540	28491	28988	CO	MS	12	1,2	No
Smilodon	California	36.7783	-119.418	Rancho la Brea Pit 91 (I-6, 8.5-8.8 ft)	UCLA1738A	25100	850	24250	25950	30946	27785	29318	CO	ST	11	1,8	No
Smilodon	California	36.7783	-119.418	Rancho la Brea Pit 91 (L-10, 8-8.3 ft)	UCLA1738F	25100	1100	24000	26200	31525	27370	29377	CO	ST	11	1,8	No
Smilodon	California	36.7783	-119.418	Rancho la Brea Pit 91 (L-10, 8.5-9 ft)	LACMRLPR25591	25710	140	25570	25850	30385	29450	29895	CO	MS	12	1,2	No
Smilodon	California	36.7783	-119.418	Rancho la Brea Pit 91 (L-10, 9.5-10 ft)	LACMRLPR27932	25740	100	25640	25840	30342	29530	29926	CO	MS	12	1,2	No
Smilodon	California	36.7783	-119.418	Rancho la Brea Pit 91 (L-11, 9.5-10 ft)	LACMRLPR36301	26120	280	25840	26400	30921	29661	30367	CO	MS	12	1,2	No
Smilodon	California	36.7783	-119.418	Rancho la Brea Pit 91 (L-10, 10.5-11 ft)	LACMRLPR35212	26150	280	25870	26430	30941	29691	30399	CO	MS	12	1,2	No
Smilodon	California	36.7783	-119.418	Rancho La Brea, Pit 91	UCIAMS 91681	26370	200	26170	26570	31030	30201	30665	CO	MS	12	9	No
Smilodon	California	36.7783	-119.418	Rancho la Brea Pit 4 (D-2+4, 5 ft)	UCLA1292G	26700	900	25800	27600	33024	28995	30836	CO	ST	11	1,8	No
Smilodon	California	36.7783	-119.418	Rancho la Brea Pit 4 (F-4+5, 15 ft)	QC386	26995	4000	22995	30995	47904	26071	33916	CO	ST	11	1,8	No
Smilodon	California	36.7783	-119.418	Rancho la Brea Pit 91 (H-8, 8.5-9 ft)	LACMRLPR22719	27220	140	27080	27360	31370	30955	31161	CO	MS	12	1,2	No
Smilodon	California	36.7783	-119.418	Rancho La Brea, Pit 91	UCIAMS 109450, 111967, 112122, 114097, 125332	27280	230	27050	27510	31510	30906	31201	CO	MS	12	9	No	mean of 5 dates on single specimen
Smilodon	California	36.7783	-119.418	Rancho la Brea Pit 91 (I-6, 9.5-10 ft)	LACMRLPR16695	27330	120	27210	27450	31410	31025	31215	CO	MS	12	1,2	No
Smilodon	California	36.7783	-119.418	Rancho la Brea Pit 91 (L-11, 11.5-12 ft)	LACMRLPR48706	27620	150	27470	27770	31662	31126	31380	CO	MS	12	1,2	No
Smilodon	California	36.7783	-119.418	Rancho la Brea Pit 91 (L-10, 11.5-12 ft)	LACMRLPR45830	27820	150	27670	27970	31952	31217	31531	CO	MS	12	1,2	No
Smilodon	California	36.7783	-119.418	Rancho la Brea Pit 60 (8-9 ft)	QC280	27900	2700	25200	30600	42875	27605	33245	CO	ST	11	1,8	No
Smilodon	California	36.7783	-119.418	Rancho la Brea Pit 4 (D-2, 15.5 ft)	UCLA1292D	28000	1400	26600	29400	35616	29526	32377	CO	ST	11	1,8	No
Smilodon	California	36.7783	-119.418	Rancho la Brea Pit 91 (H-6, 8.5-9 ft)	LACMRLPR23755	28150	360	27790	28510	33055	31271	32080	CO	MS	12	1,2	No
Smilodon	California	36.7783	-119.418	Rancho la Brea Pit 91 (H-8, 10.5-11 ft)	LACMRLPR34802	28170	160	28010	28330	32609	31487	31988	CO	MS	12	1,2	No
Smilodon	California	36.7783	-119.418	Rancho la Brea Pit 77 (9-11 ft)	UCLA1292W	28200	980	27220	29180	34411	30770	32389	CO	ST	11	1,8	No
Smilodon	California	36.7783	-119.418	Rancho La Brea, Pit 91	UCIAMS 109455, 111968, 114098, 125333	28200	280	27920	28480	32906	31388	32092	CO	MS	12	9	No	mean of 4 dates on single specimen
Smilodon	California	36.7783	-119.418	Rancho la Brea Pit 91 (I-6, 8.5-9 ft)	LACMRLPR22376	28240	160	28080	28400	32694	31549	32090	CO	MS	12	1,2	No
Smilodon	California	36.7783	-119.418	Rancho la Brea Pit 2051 (Q-19, 16 ft)	QC438	28250	1030	27220	29280	34595	30745	32445	CO	ST	11	1,8	No
Smilodon	California	36.7783	-119.418	Rancho la Brea Pit 91 (I-7, 9.5-10 ft)	LACMRLPR26134	28320	140	28180	28460	32757	31650	32199	CO	MS	12	1,2	No
Smilodon	California	36.7783	-119.418	Rancho la Brea Pit 4 (B-5, 23.5 ft)	UCLA1292O	28600	1100	27500	29700	35041	30865	32749	CO	ST	11	1,8	No
Smilodon	California	36.7783	-119.418	Rancho la Brea Pit 4 (D-2, 8 ft)	LACMHCZ4482	28600	190	28410	28790	33296	31877	32649	CO	MS	12	1,2	No
Smilodon	California	36.7783	-119.418	Rancho la Brea Pit 91 (F-11, 8.1-8.5 ft)	UCLA1738C	29100	1200	27900	30300	35914	31040	33229	CO	ST	11	1,8	No
Smilodon	California	36.7783	-119.418	Rancho la Brea Pit 91 (L-5, 6-7 ft)	UCLA1718	30800	600	30200	31400	36042	33821	34811	CO	ST	11	1,8	No
Smilodon	California	36.7783	-119.418	Rancho la Brea Pit 77 (F-10, 18.5-21 ft)	UCLA1292V	31300	1350	29950	32650	39359	33015	35681	CO	ST	11	1,8	No
Smilodon	California	36.7783	-119.418	Rancho la Brea Pit 91 (M-3+4, 7.2-7.5 ft)	UCLA1738D	32600	2800	29800	35400	46191	31896	37917	CO	ST	11	1,8	No
Smilodon	California	36.7783	-119.418	Rancho la Brea Pit 91 (N-11, 8.8-9 ft)	UCLA1738B	33000	1750	31250	34750	41810	34190	37631	CO	ST	11	1,8	No
Smilodon	California	36.7783	-119.418	Rancho la Brea Pit 77 (G-11, 13-15 ft)	UCLA1292U	33100	600	32500	33700	38790	35933	37342	CO	ST	11	1,8	No
Smilodon	California	36.7783	-119.418	Rancho La Brea, Project 23-1	UCIAMS 109432, 109445, 111958,	34270	540	33730	34810	40144	37299	38805	CO	MS	12	9	No	mean of 4 dates on single specimen
Smilodon	California	36.7783	-119.418	Rancho La Brea, Project 23-1	UCIAMS 127081	35000	400	34600	35400	40474	38667	39549	CO	MS	12	9	No
Smilodon	California	36.7783	-119.418	Rancho La Brea, Project 23-7B	UCIAMS 109449, 111965	40390	970	39420	41360	45850	42605	44091	CO	MS	12	9	No	mean of 2 dates on single specimen
Smilodon	California	36.7783	-119.418	Rancho La Brea, Pit 91	UCIAMS 111969, 114093	40660	960	39700	41620	46065	42768	44300	CO	MS	12	9	No	mean of 2 dates on single specimen
Smilodon	California	36.7783	-119.418	Rancho La Brea, Project 23-14	UCIAMS 127077	43200	1100	42100	44300	49234	44762	46678	CO	MS	12	9	No
Smilodon	California	36.7783	-119.418	Rancho la Brea Pit 91 (H-8, Pit 11.5-12)	LACMRLPR42645	44300	850	43450	45150	49609	46015	47666	CO	MS	12	1,2	No
