# Supplementary material for: Climate change, not human population growth, correlates with Late Quaternary megafauna declines in North America
Source: Nat Commun. 2021 Feb 16;12:965. doi: 10.1038/s41467-021-21201-8 (PMC7886903; doi:10.1038/s41467-021-21201-8)
Supplement: Supplementary file 6 — Supplementary Data 3 [file 41467_2021_21201_MOESM6_ESM.xlsx]

## Sheet: Supplementary Data 2
NGRIP-2 depth (m)	Delta O18 (permil)	Dust count (ml^-1)	GICC05 age (yr b2k)	GICC05 MCE (yr)
1346.45	-34.47		9527.3	73
1346.5	-34.77		9527.9	73
1346.55	-35.14		9529	73
1346.6	-35.18		9529.6	73
1346.65	-35.41		9530.1	73.1
1346.7	-35.74		9530.9	73.9
1346.75	-35.37		9531.5	74
1346.8	-34.64		9532.2	74
1346.85	-33.61		9533	74
1346.9	-33.5		9533.7	74
1346.95	-34.65		9534.3	74
1347	-34.98		9534.9	74
1347.05	-34.99		9535.7	74
1347.1	-35.38		9536.3	74
1347.15	-35.29		9536.9	74
1347.2	-35.12		9537.4	74
1347.25	-35.54		9538	74
1347.3	-35.84		9538.6	74
1347.35	-35.31		9539.3	74
1347.4	-35.17		9540.3	74
1347.45	-34.72		9541.3	74
1347.5	-34.22		9542.1	74
1347.55	-34.44		9542.6	74
1347.6	-34.74		9543.1	74
1347.65	-34.81		9543.8	74
1347.7	-34.07		9544.4	74
1347.75	-33.61		9545	74
1347.8	-34.87		9545.6	74
1347.85	-36.51		9546.1	74
1347.9	-36.95		9546.4	74
1347.95	-36.26		9546.8	74
1348	-34.69		9547.2	74
1348.05	-34.06		9547.6	74
1348.1	-34.21		9548.1	74
1348.15	-35.02		9548.6	74
1348.2	-35.99		9549.1	74
1348.25	-36.01		9549.7	74
1348.3	-35.75		9550.2	74
1348.35	-35.66		9550.6	74
1348.4	-34.63		9551	74
1348.45	-34.02		9551.8	74
1348.5	-33.64		9552.4	74
1348.55	-32.88		9552.8	74
1348.6	-32.15		9553.6	74
1348.65	-32.17		9554.6	74
1348.7	-32.37		9555.3	74
1348.75	-32.34		9555.8	74
1348.8	-31.88		9556.4	74
1348.85	-31.94		9557.2	74
1348.9	-32.4		9558	74
1348.95	-33.4		9558.6	74
1349	-34.2		9559.1	74
1349.05	-34.86		9559.8	74
1349.1	-35.3		9560.3	74
1349.15	-35.05		9560.9	74
1349.2	-34.67		9561.8	74
1349.25	-35.08		9562.5	74
1349.3	-35.75		9563.1	74
1349.35	-35.7		9563.9	74
1349.4	-35.21		9564.7	74
1349.45	-34.58		9565.3	74
1349.5	-33.47		9565.8	74
1349.55	-32.47		9566.3	74
1349.6	-34.11		9566.9	74
1349.65	-36.4		9567.5	74
1349.7	-36.94		9568.1	74
1349.75	-36.39		9568.9	74
1349.8	-35.49		9569.4	74
1349.85	-36.29		9570	74
1349.9	-37.8		9570.8	74
1349.95	-37.94		9571.4	74
1350	-36.26		9572	74
1350.05	-34.76		9572.4	74
1350.1	-34.16		9572.8	74
1350.15	-33.7		9573.4	74
1350.2	-33.32		9574	74
1350.25	-33.84		9574.6	74
1350.3	-34.39		9575.2	74
1350.35	-34.31		9575.6	74
1350.4	-33.93		9576	74
1350.45	-34.55		9576.8	74
1350.5	-35.42		9577.3	74
1350.55	-35.62		9577.8	74
1350.6	-34.53		9578.4	74
1350.65	-33.85		9579.3	74
1350.7	-34.53		9579.9	74
1350.75	-34.88		9580.7	74.7
1350.8	-34.65		9581.8	75
1350.85	-35.08		9582.5	75
1350.9	-35.55		9583.1	75
1350.95	-35.83		9583.9	75
1351	-36.49		9584.4	75
1351.05	-35.78		9584.9	75
1351.1	-34.71		9585.7	75
1351.15	-34.51		9586.4	75
1351.2	-34.09		9587	75
1351.25	-33.77		9587.7	75
1351.3	-34.39		9588.3	75
1351.35	-35.07		9588.7	75
1351.4	-35.43		9589.2	75
1351.45	-35.89		9589.8	75
1351.5	-36.45		9590.6	75
1351.55	-35.4		9591.4	75
1351.6	-34.42		9592.2	75
1351.65	-34.46		9593	75
1351.7	-34.04		9593.8	75
1351.75	-33.88		9594.5	75
1351.8	-34.13		9595.1	75
1351.85	-34.19		9595.8	75
1351.9	-34.41		9596.3	75
1351.95	-34.94		9596.8	75
1352	-35.35		9597.3	75
1352.05	-35.53		9597.8	75
1352.1	-35.45		9598.5	75
1352.15	-35.42		9599.2	75
1352.2	-35.75		9599.7	75
1352.25	-35.85		9600.3	75
1352.3	-35.28		9600.9	75
1352.35	-34.13		9601.5	75
1352.4	-33.25		9602.1	75
1352.45	-34.01		9602.7	75
1352.5	-35.23		9603.2	75
1352.55	-35.52		9603.8	75
1352.6	-34.86		9604.4	75
1352.65	-34.77		9605	75
1352.7	-35.2		9605.8	75
1352.75	-35.36		9606.4	75
1352.8	-35.76		9607	75
1352.85	-35.9		9607.8	75
1352.9	-34.88		9608.4	75
1352.95	-33.28		9608.9	75
1353	-32.2		9609.4	75
1353.05	-32.66		9609.8	75
1353.1	-33.14		9610.4	75
1353.15	-32.91		9611.1	75
1353.2	-33.59		9611.4	75
1353.25	-35.12		9611.7	75
1353.3	-35.62		9612	75
1353.35	-34.45		9612.7	75
1353.4	-32.91		9613.3	75
1353.45	-32.28		9613.7	75
1353.5	-32.6		9614.1	75
1353.55	-33.73		9614.6	75
1353.6	-34.37		9615.1	75
1353.65	-34.81		9615.7	75
1353.7	-35.14		9616.2	75
1353.75	-35.56		9616.8	75
1353.8	-35.88		9617.2	75
1353.85	-35.66		9617.5	75
1353.9	-35.27		9617.9	75
1353.95	-35.44		9618.3	75
1354	-36.11		9618.9	75
1354.05	-36.53		9620	75
1354.1	-35.63		9620.4	75
1354.15	-34.83		9620.8	75
1354.2	-34.73		9621.2	75
1354.25	-35.06		9621.5	75
1354.3	-35.19		9621.9	75
1354.35	-35.3		9622.6	75
1354.4	-35.44		9623.3	75
1354.45	-35.21		9624.1	75
1354.5	-34.51		9624.7	75
1354.55	-33.63		9625.5	75
1354.6	-33.81		9626.4	75
1354.65	-34.54		9627.1	75
1354.7	-34.75		9627.9	75
1354.75	-34.73		9628.5	75
1354.8	-35.11		9629.1	75.1
1354.85	-35.18		9629.9	75.9
1354.9	-34.66		9630.5	76
1354.95	-34.11		9631.1	76
1355	-34.24		9631.5	76
1355.05	-35.19		9631.9	76
1355.1	-35.74		9632.7	76
1355.15	-35.59		9633.3	76
1355.2	-35.72		9633.8	76
1355.25	-36.35		9634.4	76
1355.3	-36.1		9635.1	76
1355.35	-35.14		9635.8	76
1355.4	-34.63		9636.5	76
1355.45	-35.53		9637.3	76
1355.5	-36.05		9638.1	76
1355.55	-35.43		9638.9	76
1355.6	-34.94		9639.3	76
1355.65	-35.32		9639.7	76
1355.7	-35.48		9640.3	76
1355.75	-34.56		9641.5	76
1355.8	-33.83		9642.5	76
1355.85	-33.24		9643.4	76
1355.9	-33.21		9644.2	76
1355.95	-33.7		9644.6	76
1356	-33.89		9645.1	76
1356.05	-35.1		9645.5	76
1356.1	-36		9646	76
1356.15	-35.73		9646.5	76
1356.2	-35.46		9647	76
1356.25	-36.38		9647.6	76
1356.3	-37.17		9648.1	76
1356.35	-36.82		9648.7	76
1356.4	-36		9649.2	76
1356.45	-35.4		9649.5	76
1356.5	-35.41		9649.9	76
1356.55	-36.22		9650.3	76
1356.6	-36.26		9650.8	76
1356.65	-35.66		9651.3	76
1356.7	-35.48		9651.9	76
1356.75	-35.67		9652.4	76
1356.8	-36.1		9652.8	76
1356.85	-36.3		9653.5	76
1356.9	-35.3		9654.3	76
1356.95	-35.04		9654.9	76
1357	-35.32		9655.5	76
1357.05	-36.2		9656.2	76
1357.1	-36.48		9657	76
1357.15	-35.95		9657.6	76
1357.2	-35.35		9658.3	76
1357.25	-34.51		9659	76
1357.3	-34.62		9659.7	76
1357.35	-35		9660.3	76
1357.4	-34.63		9660.7	76
1357.45	-33.71		9661.1	76
1357.5	-33.65		9661.9	76
1357.55	-33.93		9662.8	76
1357.6	-34.22		9663.4	76
1357.65	-34.51		9664	76
1357.7	-34.42		9664.6	76
1357.75	-34.17		9665.3	76
1357.8	-33.94		9665.9	76
1357.85	-33.8		9666.6	76
1357.9	-33.95		9667.3	76
1357.95	-34.54		9668.2	76
1358	-34.93		9669.1	76
1358.05	-35.42		9669.9	76
1358.1	-35.08		9670.4	76
1358.15	-33.91		9670.9	76
1358.2	-33.15		9671.4	76
1358.25	-34.81		9671.9	76
1358.3	-35.7		9672.8	76
1358.35	-35.68		9673.5	76
1358.4	-34.97		9674.1	76
1358.45	-34.57		9674.8	76
1358.5	-34.04		9675.4	76
1358.55	-33.7		9676	76
1358.6	-33.68		9676.8	76
1358.65	-34.02		9677.5	76
1358.7	-34.83		9678.1	76
1358.75	-35.22		9678.7	76
1358.8	-35.65		9679.3	76.3
1358.85	-35.72		9679.9	76.9
1358.9	-35.99		9680.4	77
1358.95	-35.4		9680.9	77
1359	-34.29		9681.6	77
1359.05	-33.44		9682.5	77
1359.1	-32.83		9683.2	77
1359.15	-32.34		9683.6	77
1359.2	-32.25		9684	77
1359.25	-33.08		9684.7	77
1359.3	-34.01		9685.4	77
1359.35	-34.17		9686.1	77
1359.4	-34.4		9686.8	77
1359.45	-34.28		9687.5	77
1359.5	-33.68		9688.3	77
1359.55	-34.39		9689	77
1359.6	-35.05		9689.4	77
1359.65	-35.22		9689.8	77
1359.7	-34.89		9690.3	77
1359.75	-34.28		9690.9	77
1359.8	-34.14		9691.5	77
1359.85	-34.71		9692.1	77
1359.9	-34.89		9692.4	77
1359.95	-34.08		9692.8	77
1360	-33.51		9693.5	77
1360.05	-33.28		9694.4	77
1360.1	-33.92		9695.1	77
1360.15	-34.96		9695.7	77
1360.2	-35.22		9696.2	77
1360.25	-34.58		9696.5	77
1360.3	-33.69		9696.9	77
1360.35	-33.01		9697.4	77
1360.4	-33.26		9698	77
1360.45	-34.31		9698.7	77
1360.5	-34.01		9699.3	77
1360.55	-33.04		9699.8	77
1360.6	-33.16		9700.3	77
1360.65	-33.43		9700.9	77
1360.7	-33.47		9702.2	77
1360.75	-33.99		9703	77
1360.8	-34.34		9704	77
1360.85	-34.14		9704.5	77
1360.9	-33.93		9705	77
1360.95	-34.02		9705.4	77
1361	-34.13		9705.8	77
1361.05	-33.95		9706.4	77
1361.1	-34.32		9707.2	77
1361.15	-34.75		9708	77
1361.2	-35.18		9708.7	77
1361.25	-35.12		9709.3	77
1361.3	-34.07		9709.9	77
1361.35	-32.07		9710.3	77
1361.4	-31.28		9710.7	77
1361.45	-32.61		9711.1	77
1361.5	-34.26		9711.7	77
1361.55	-35.46		9712.2	77
1361.6	-36.62		9712.7	77
1361.65	-36.46		9713.4	77
1361.7	-35.6		9714.3	77
1361.75	-35.11		9715.1	77
1361.8	-35.72		9715.5	77
1361.85	-36.81		9716	77
1361.9	-37.09		9717	77
1361.95	-35.81		9717.8	77
1362	-34.76		9718.8	77
1362.05	-35.36		9719.6	77
1362.1	-36.18		9720.3	77
1362.15	-36.2		9720.9	77
1362.2	-35.16		9721.5	77
1362.25	-34.07		9722.2	77
1362.3	-33.9		9723.1	77
1362.35	-34.51		9723.7	77
1362.4	-35.13		9724.3	77
1362.45	-35.61		9725.1	77
1362.5	-35.3		9725.5	77
1362.55	-33.68		9725.8	77
1362.6	-32.71		9726.5	77
1362.65	-33.22		9727.3	77
1362.7	-34.1		9727.9	77
1362.75	-35.15		9728.4	77.4
1362.8	-35.25		9728.8	77.8
1362.85	-34.99		9729.3	78
1362.9	-34.73		9729.9	78
1362.95	-34.41		9730.6	78
1363	-34.66		9731.3	78
1363.05	-34.86		9732.1	78
1363.1	-35.58		9732.8	78
1363.15	-35.27		9733.4	78
1363.2	-34.34		9734.1	78
1363.25	-33.78		9734.7	78
1363.3	-34.33		9735.2	78
1363.35	-35.54		9735.8	78
1363.4	-36.46		9736.3	78
1363.45	-35.87		9736.9	78
1363.5	-34.82		9737.7	78
1363.55	-34.51		9738.3	78
1363.6	-34.26		9738.7	78
1363.65	-34.39		9739.3	78
1363.7	-34.82		9739.9	78
1363.75	-34.31		9740.4	78
1363.8	-33.07		9740.9	78
1363.85	-32.62		9741.4	78
1363.9	-33.06		9741.8	78
1363.95	-33.44		9742.5	78
1364	-32.9		9743.2	78
1364.05	-33.62		9743.8	78
1364.1	-34.49		9744.3	78
1364.15	-34.5		9744.9	78
1364.2	-34.65		9745.6	78
1364.25	-35.12		9746.2	78
1364.3	-35.11		9746.7	78
1364.35	-34.62		9747.2	78
1364.4	-34.38		9747.7	78
1364.45	-34.37		9748.3	78
1364.5	-34.57		9749.1	78
1364.55	-35.01		9749.7	78
1364.6	-35.24		9750.3	78
1364.65	-34.53		9751	78
1364.7	-34.09		9751.6	78
1364.75	-34.51		9752.1	78
1364.8	-34.75		9752.8	78
1364.85	-34.78		9753.3	78
1364.9	-34.8		9753.9	78
1364.95	-35.21		9754.5	78
1365	-35.98		9755.2	78
1365.05	-35.84		9756	78
1365.1	-35.13		9756.7	78
1365.15	-34.07		9757.6	78
1365.2	-33.5		9758.6	78
1365.25	-33.84		9759.3	78
1365.3	-34.47		9759.7	78
1365.35	-35.38		9760.2	78
1365.4	-35.7		9760.6	78
1365.45	-35.43		9761.1	78
1365.5	-35.34		9761.7	78
1365.55	-35.49		9762.4	78
1365.6	-35.36		9763.2	78
1365.65	-35.56		9763.6	78
1365.7	-35.44		9764.1	78
1365.75	-33.79		9764.8	78
1365.8	-32.57		9765.4	78
1365.85	-33.01		9766.1	78
1365.9	-33.11		9766.9	78
1365.95	-33.33		9767.8	78
1366	-34.17		9768.3	78
1366.05	-34.44		9768.6	78
1366.1	-34.25		9768.9	78
1366.15	-34.33		9769.6	78
1366.2	-34.42		9770.3	78
1366.25	-34.57		9771	78
1366.3	-35.31		9771.6	78
1366.35	-35.84		9772.2	78
1366.4	-35.33		9772.8	78
1366.45	-34.56		9773.3	78
1366.5	-33.85		9773.7	78
1366.55	-34.37		9774.2	78
1366.6	-35.37		9774.8	78
1366.65	-35.4		9775.3	78
1366.7	-34.61		9775.9	78
1366.75	-34.4		9776.5	78
1366.8	-34.33		9777.1	78
1366.85	-34.41		9777.8	78
1366.9	-34.05		9778.6	78.6
1366.95	-33.67		9779.3	79
1367	-33.68		9779.9	79
1367.05	-33.69		9780.6	79
1367.1	-33.7		9781.2	79
1367.15	-34.32		9781.8	79
1367.2	-34.9		9782.4	79
1367.25	-34.89		9783	79
1367.3	-35.43		9783.6	79
1367.35	-36.44		9784.2	79
1367.4	-36.41		9785	79
1367.45	-35.37		9785.6	79
1367.5	-35		9786.1	79
1367.55	-34.82		9786.8	79
1367.6	-34.09		9787.3	79
1367.65	-33.62		9787.8	79
1367.7	-32.71		9788.6	79
1367.75	-32.06		9789.3	79
1367.8	-32.08		9789.8	79
1367.85	-32.03		9790.3	79
1367.9	-33.07		9790.7	79
1367.95	-34.48		9791.2	79
1368	-34.22		9791.7	79
1368.05	-34.02		9792.3	79
1368.1	-34.61		9793.1	79
1368.15	-34.96		9793.7	79
1368.2	-34.85		9794.4	79
1368.25	-35		9795.4	79
1368.3	-35.06		9796.2	79
1368.35	-34.96		9796.6	79
1368.4	-34.67		9797.1	79
1368.45	-34.85		9797.8	79
1368.5	-35.14		9798.5	79
1368.55	-34.98		9799.2	79
1368.6	-35.08		9799.8	79
1368.65	-35.12		9800.5	79
1368.7	-35.03		9801.3	79
1368.75	-34.91		9802.2	79
1368.8	-34.88		9803	79
1368.85	-34.79		9803.6	79
1368.9	-34.93		9804.1	79
1368.95	-34.72		9804.5	79
1369	-34.45		9804.8	79
1369.05	-34.34		9805.2	79
1369.1	-34.26		9805.7	79
1369.15	-36.04		9806.2	79
1369.2	-34.12		9806.6	79
1369.25	-34.5		9807.1	79
1369.3	-33.7		9807.8	79
1369.35	-33.56		9808.4	79
1369.4	-34.16		9809	79
1369.45	-34.78		9809.6	79
1369.5	-35.18		9810.2	79
1369.55	-35.78		9810.5	79
1369.6	-36.03		9810.9	79
1369.65	-35.51		9811.8	79
1369.7	-35.6		9812.5	79
1369.75	-35.95		9813.2	79
1369.8	-35.44		9814.1	79
1369.85	-34.88		9814.7	79
1369.9	-34.76		9815.3	79
1369.95	-33.74		9816	79
1370	-33.09		9816.7	79
1370.05	-33.36		9817.3	79
1370.1	-34.04		9817.8	79
1370.15	-34.87		9818.3	79
1370.2	-35.6		9818.9	79
1370.25	-35.28		9819.7	79
1370.3	-35.12		9820.3	79
1370.35	-37.14		9820.7	79
1370.4	-37.42		9821.3	79
1370.45	-36.99		9822	79
1370.5	-36.1		9823	79
1370.55	-36.04		9823.6	79
1370.6	-35.34		9824.2	79
1370.65	-34.55		9824.8	79
1370.7	-34.8		9825.3	79
1370.75	-35.77		9825.7	79
1370.8	-36.16		9826.4	79
1370.85	-35.99		9827.3	79.3
1370.9	-35.81		9828	80
1370.95	-35.83		9828.8	80
1371	-35.89		9829.4	80
1371.05	-36.14		9829.8	80
1371.1	-35.52		9830.3	80
1371.15	-35.6		9830.9	80
1371.2	-35.15		9832	80
1371.25	-34.23		9832.6	80
1371.3	-33.99		9833.1	80
1371.35	-34.5		9833.9	80
1371.4	-34.91		9834.4	80
1371.45	-34.31		9834.8	80
1371.5	-34.32		9835.5	80
1371.55	-34.62		9836.2	80
1371.6	-34.87		9836.8	80
1371.65	-34.42		9837.5	80
1371.7	-33.94		9838.2	80
1371.75	-34.46		9838.6	80
1371.8	-35.14		9839.1	80
1371.85	-35.95		9839.8	80
1371.9	-36.96		9840.4	80
1371.95	-37.02		9841.1	80
1372	-36.34		9841.7	80
1372.05	-35.9		9842.3	80
1372.1	-35.25		9842.9	80
1372.15	-34.48		9843.5	80
1372.2	-34.08		9844.1	80
1372.25	-34.25		9844.9	80
1372.3	-34.16		9845.4	80
1372.35	-34.15		9845.9	80
1372.4	-33.91		9846.7	80
1372.45	-33.6		9847.5	80
1372.5	-34.49		9848.4	80
1372.55	-35.85		9849.4	80
1372.6	-36.04		9850.3	80
1372.65	-35.36		9851	80
1372.7	-34.67		9851.4	80
1372.75	-34.36		9851.8	80
1372.8	-34.98		9852.5	80
1372.85	-35.09		9853.3	80
1372.9	-34.47		9853.8	80
1372.95	-35.02		9854.3	80
1373	-35.54		9854.9	80
1373.05	-34.87		9855.4	80
1373.1	-34.56		9855.9	80
1373.15	-34.88		9856.5	80
1373.2	-35.87		9857.1	80
1373.25	-36.95		9857.7	80
1373.3	-36.83		9858.3	80
1373.35	-35.94		9858.9	80
1373.4	-35.76		9859.5	80
1373.45	-36.19		9860.1	80
1373.5	-36.34		9860.6	80
1373.55	-36.3		9861.2	80
1373.6	-35.59		9862.1	80
1373.65	-34.84		9862.7	80
1373.7	-35.01		9863.2	80
1373.75	-34.5		9863.7	80
1373.8	-34.59		9864.3	80
1373.85	-35.26		9865.1	80
1373.9	-35.23		9865.9	80
1373.95	-35.16		9866.4	80
1374	-35.34		9866.8	80
1374.05	-34.76		9867.4	80
1374.1	-34.34		9868	80
1374.15	-34.69		9868.5	80
1374.2	-34.19		9869	80
1374.25	-33.8		9869.5	80
1374.3	-34.34		9870	80
1374.35	-35.54		9871	80
1374.4	-36.47		9871.6	80
1374.45	-36.05		9872.1	80
1374.5	-34.98		9872.8	80
1374.55	-33.48		9873.6	80
1374.6	-32.57		9874.4	80
1374.65	-33.64		9875	80
1374.7	-34.66		9875.5	80
1374.75	-34.18		9875.9	80
1374.8	-33.3		9876.4	80
1374.85	-32.93		9876.8	80
1374.9	-33.05		9877.3	80.3
1374.95	-33.31		9877.8	80.8
1375	-33.34		9878.3	81
1375.05	-33.65		9878.9	81
1375.1	-34		9879.4	81
1375.15	-34.48		9880	81
1375.2	-35.66		9880.7	81
1375.25	-36.05		9881.4	81
1375.3	-36.13		9882	81
1375.35	-35.44		9882.6	81
1375.4	-34.55		9883.3	81
1375.45	-33.93		9884	81
1375.5	-33.99		9885	81
1375.55	-35.12		9886	81
1375.6	-35.34		9886.7	81
1375.65	-35.01		9887.3	81
1375.7	-34.63		9887.7	81
1375.75	-34.42		9888.4	81
1375.8	-34.62		9889.3	81
1375.85	-35.3		9890	81
1375.9	-35.69		9891	81
1375.95	-35.23		9891.6	81
1376	-34.95		9892.1	81
1376.05	-35.45		9892.6	81
1376.1	-35.91		9893.1	81
1376.15	-35.88		9893.8	81
1376.2	-35.37		9894.4	81
1376.25	-35.31		9895	81
1376.3	-35.75		9895.7	81
1376.35	-36.38		9896.4	81
1376.4	-36.23		9897	81
1376.45	-34.71		9897.5	81
1376.5	-33.03		9898	81
1376.55	-33.02		9898.6	81
1376.6	-34.3		9899.1	81
1376.65	-34.91		9899.5	81
1376.7	-34.59		9900	81
1376.75	-35.13		9900.8	81
1376.8	-36.25		9901.5	81
1376.85	-36.48		9902.1	81
1376.9	-35.67		9902.8	81
1376.95	-35.3		9903.4	81
1377	-35.26		9904.1	81
1377.05	-35.36		9904.8	81
1377.1	-35.98		9905.3	81
1377.15	-35.91		9905.9	81
1377.2	-34.62		9906.5	81
1377.25	-33.84		9907.1	81
1377.3	-34.22		9907.6	81
1377.35	-35.13		9908.2	81
1377.4	-35.16		9909	81
1377.45	-34.51		9909.7	81
1377.5	-35.02		9910.3	81
1377.55	-36.37		9910.9	81
1377.6	-36.39		9911.4	81
1377.65	-35.62		9912	81
1377.7	-34.99		9912.8	81
1377.75	-34.68		9913.4	81
1377.8	-34.96		9914	81
1377.85	-34.58		9914.8	81
1377.9	-34.22		9915.4	81
1377.95	-34.32		9916	81
1378	-34.41		9916.8	81
1378.05	-34.94		9918	81
1378.1	-35.88		9918.6	81
1378.15	-36.49		9919.3	81
1378.2	-35.99		9920	81
1378.25	-35.73		9920.6	81
1378.3	-35.47		9921.1	81
1378.35	-35.2		9921.7	81
1378.4	-35.05		9922.3	81
1378.45	-35.03		9922.9	81
1378.5	-33.47		9923.7	81
1378.55	-32.39		9924.3	81
1378.6	-33.35		9924.9	81
1378.65	-34.3		9925.4	81
1378.7	-34.92		9925.8	81
1378.75	-35.76		9926.8	81.8
1378.8	-35.89		9927.5	82
1378.85	-35.09		9928.1	82
1378.9	-34.64		9928.8	82
1378.95	-35.05		9929.6	82
1379	-35.45		9930.3	82
1379.05	-35.16		9930.8	82
1379.1	-34.4		9931.4	82
1379.15	-34.58		9932	82
1379.2	-35.41		9932.5	82
1379.25	-35.37		9933	82
1379.3	-35.09		9933.8	82
1379.35	-35		9934.7	82
1379.4	-34.75		9935.4	82
1379.45	-34.6		9936.2	82
1379.5	-34.08		9937	82
1379.55	-34.14		9937.6	82
1379.6	-34.93		9938.1	82
1379.65	-35.6		9938.9	82
1379.7	-35.4		9939.7	82
1379.75	-34.98		9940.3	82
1379.8	-35.71		9940.9	82
1379.85	-36.64		9941.4	82
1379.9	-36.54		9942	82
1379.95	-36.63		9942.6	82
1380	-36.19		9943.2	82
1380.05	-35.97		9944.3	82
1380.1	-37.06		9945.3	82
1380.15	-38.43		9945.7	82
1380.2	-37.86		9946.3	82
1380.25	-36.1		9947.1	82
1380.3	-35.23		9947.5	82
1380.35	-35.42		9947.9	82
1380.4	-35.67		9948.6	82
1380.45	-36.15		9949.3	82
1380.5	-36.64		9950	82
1380.55	-36.37		9950.8	82
1380.6	-35.63		9951.5	82
1380.65	-35.37		9952.1	82
1380.7	-34.89		9952.8	82
1380.75	-34.35		9953.3	82
1380.8	-34.3		9953.8	82
1380.85	-34.47		9954.3	82
1380.9	-34.31		9954.9	82
1380.95	-34.2		9955.5	82
1381	-33.92		9956.2	82
1381.05	-33.54		9957	82
1381.1	-33.49		9957.8	82
1381.15	-33.54		9958.7	82
1381.2	-34.11		9959.8	82
1381.25	-34.22		9960.4	82
1381.3	-34.65		9961	82
1381.35	-35.66		9961.7	82
1381.4	-36.3		9962.4	82
1381.45	-35.02		9963.1	82
1381.5	-33.07		9963.8	82
1381.55	-35.38		9964.3	82
1381.6	-35.9		9964.8	82
1381.65	-35.47		9965.3	82
1381.7	-35.6		9965.9	82
1381.75	-35.11		9966.4	82
1381.8	-34.83		9967	82
1381.85	-34.46		9967.5	82
1381.9	-33.88		9968	82
1381.95	-33.12		9968.8	82
1382	-32.76		9969.6	82
1382.05	-32.9		9970.3	82
1382.1	-33.93		9971.1	82
1382.15	-34.79		9971.5	82
1382.2	-34.27		9971.9	82
1382.25	-33.32		9972.8	82
1382.3	-33.73		9973.5	82
1382.35	-34.51		9974.2	82
1382.4	-34.74		9975	82
1382.45	-35.23		9975.5	82.5
1382.5	-35.53		9975.9	82.9
1382.55	-35.37		9976.5	83
1382.6	-34.65		9977.1	83
1382.65	-34.56		9977.8	83
1382.7	-35.04		9978.8	83
1382.75	-35.35		9979.5	83
1382.8	-35.46		9980.1	83
1382.85	-35.7		9980.7	83
1382.9	-36.15		9981.3	83
1382.95	-36.45		9982.2	83
1383	-36.29		9983	83
1383.05	-35.38		9983.7	83
1383.1	-34.88		9984.4	83
1383.15	-34.57		9985.1	83
1383.2	-35.04		9985.7	83
1383.25	-35.7		9986.2	83
1383.3	-35.98		9986.8	83
1383.35	-36.01		9987.5	83
1383.4	-35.26		9988.3	83
1383.45	-35.23		9989	83
1383.5	-35.3		9989.7	83
1383.55	-34.83		9990.4	83
1383.6	-34.89		9991	83
1383.65	-34.59		9991.5	83
1383.7	-34.03		9992	83
1383.75	-34.88		9992.6	83
1383.8	-35.29		9993.1	83
1383.85	-34.59		9993.9	83
1383.9	-34.34		9994.6	83
1383.95	-34.7		9995.3	83
1384	-35		9996.1	83
1384.05	-34.93		9996.6	83
1384.1	-34.88		9997.1	83
1384.15	-34.79		9997.7	83
1384.2	-34.86		9998.3	83
1384.25	-34.97		9998.9	83
1384.3	-34.38		9999.5	83
1384.35	-33.96		10000.2	83
1384.4	-33.74		10001	83
1384.45	-33.42		10001.8	83
1384.5	-33.87		10002.7	83
1384.55	-35.01		10003.4	83
1384.6	-35.94		10004	83
1384.65	-35.91		10004.5	83
1384.7	-34.84		10004.9	83
1384.75	-34.21		10005.5	83
1384.8	-34.09		10006.1	83
1384.85	-34.17		10006.9	83
1384.9	-34.97		10007.6	83
1384.95	-36.39		10008.4	83
1385	-37.25		10009.3	83
1385.05	-36.72		10009.9	83
1385.1	-35.79		10010.6	83
1385.15	-35.51		10011.4	83
1385.2	-35.91		10012.2	83
1385.25	-36.18		10012.7	83
1385.3	-35.91		10013.2	83
1385.35	-35.18		10013.7	83
1385.4	-35.19		10014.3	83
1385.45	-35.55		10015	83
1385.5	-35.3		10015.6	83
1385.55	-34.61		10016.2	83
1385.6	-33.98		10016.6	83
1385.65	-33.68		10017.1	83
1385.7	-33.31		10017.7	83
1385.75	-33.36		10018.2	83
1385.8	-33.84		10018.7	83
1385.85	-34.52		10019.4	83
1385.9	-34.89		10020.3	83
1385.95	-35.05		10021	83
1386	-35.42		10022	83
1386.05	-35.24		10022.7	83
1386.1	-35.16		10023.2	83
1386.15	-35.02		10023.6	83
1386.2	-34.71		10023.9	83
1386.25	-35.1		10024.7	83
1386.3	-35.66		10025.4	83.4
1386.35	-35.21		10026	84
1386.4	-34.91		10026.7	84
1386.45	-34.77		10027.4	84
1386.5	-34.58		10028	84
1386.55	-34.44		10029.1	84
1386.6	-35.39		10029.9	84
1386.65	-35.87		10030.6	84
1386.7	-35.34		10031.3	84
1386.75	-34.85		10032.1	84
1386.8	-34.94		10032.9	84
1386.85	-35.22		10033.5	84
1386.9	-35.17		10034.1	84
1386.95	-35.44		10034.9	84
1387	-35.71		10035.6	84
1387.05	-35.86		10036.2	84
1387.1	-35.55		10036.8	84
1387.15	-34.89		10037.5	84
1387.2	-34.17		10038.2	84
1387.25	-34.27		10038.8	84
1387.3	-34.86		10039.3	84
1387.35	-35.27		10039.8	84
1387.4	-35.52		10040.3	84
1387.45	-36.4		10040.8	84
1387.5	-37.46		10041.3	84
1387.55	-37.26		10041.9	84
1387.6	-36.53		10043	84
1387.65	-36.25		10043.7	84
1387.7	-36.35		10044.3	84
1387.75	-36.1		10044.9	84
1387.8	-35.7		10045.4	84
1387.85	-36.07		10045.9	84
1387.9	-36.96		10046.7	84
1387.95	-36.7		10047.8	84
1388	-35.15		10048.7	84
1388.05	-33.45		10049.5	84
1388.1	-33.07		10050.3	84
1388.15	-34.32		10051.1	84
1388.2	-35.51		10051.9	84
1388.25	-35.76		10052.6	84
1388.3	-36.03		10053.3	84
1388.35	-36.01		10054	84
1388.4	-36.07		10054.8	84
1388.45	-37.09		10055.4	84
1388.5	-37.18		10055.9	84
1388.55	-36.29		10056.4	84
1388.6	-35.62		10057	84
1388.65	-34.9		10057.8	84
1388.7	-34.42		10058.4	84
1388.75	-35.05		10059	84
1388.8	-34.9		10059.7	84
1388.85	-34.98		10060.4	84
1388.9	-35.48		10061.1	84
1388.95	-35.63		10061.5	84
1389	-35.44		10062	84
1389.05	-35.77		10063	84
1389.1	-35.83		10063.8	84
1389.15	-34.97		10064.5	84
1389.2	-34.17		10065.1	84
1389.25	-34.06		10065.7	84
1389.3	-35.2		10066.4	84
1389.35	-35.66		10067.7	84
1389.4	-35.61		10068.4	84
1389.45	-35.24		10069	84
1389.5	-35.14		10069.7	84
1389.55	-35.18		10070.5	84
1389.6	-34.6		10071.4	84
1389.65	-33.96		10072.4	84
1389.7	-34.22		10073.3	84
1389.75	-35.73		10074	84
1389.8	-37.18		10074.8	84.8
1389.85	-36.92		10075.7	85
1389.9	-35.87		10076.4	85
1389.95	-35.2		10077	85
1390	-34.81		10077.6	85
1390.05	-34.49		10078.1	85
1390.1	-34.64		10078.7	85
1390.15	-35.11		10079.2	85
1390.2	-35.15		10079.7	85
1390.25	-34.59		10080.5	85
1390.3	-33.63		10081.3	85
1390.35	-33.36		10081.9	85
1390.4	-33.97		10082.5	85
1390.45	-34.33		10083.2	85
1390.5	-34.58		10084	85
1390.55	-34.9		10084.6	85
1390.6	-35.7		10085.4	85
1390.65	-36.85		10086.3	85
1390.7	-37.24		10087.1	85
1390.75	-36.57		10087.5	85
1390.8	-35.66		10088	85
1390.85	-35.23		10088.7	85
1390.9	-35.27		10089.3	85
1390.95	-34.62		10089.9	85
1391	-34.66		10090.4	85
1391.05	-36.29		10090.9	85
1391.1	-36.71		10091.5	85
1391.15	-35.87		10092.2	85
1391.2	-37.47		10093	85
1391.25	-37.08		10093.6	85
1391.3	-36.1		10094.5	85
1391.35	-35.49		10095.3	85
1391.4	-34.97		10095.7	85
1391.45	-34.65		10096.3	85
1391.5	-34.49		10097.1	85
1391.55	-34.31		10097.5	85
1391.6	-34.46		10098	85
1391.65	-35.32		10098.7	85
1391.7	-35.19		10099.6	85
1391.75	-34.21		10100.5	85
1391.8	-35.22		10101.5	85
1391.85	-35.57		10102.4	85
1391.9	-34.94		10103.1	85
1391.95	-34.74		10103.8	85
1392	-35.46		10104.4	85
1392.05	-35.02		10105	85
1392.1	-34.09		10105.7	85
1392.15	-34.42		10106.3	85
1392.2	-35.34		10106.7	85
1392.25	-35.25		10107.3	85
1392.3	-34.84		10107.9	85
1392.35	-35.1		10109	85
1392.4	-35.17		10109.7	85
1392.45	-35.86		10110.3	85
1392.5	-35.63		10110.9	85
1392.55	-35.2		10111.6	85
1392.6	-36.16		10112.5	85
1392.65	-36.98		10113.4	85
1392.7	-36.45		10114	85
1392.75	-36.2		10114.7	85
1392.8	-36.69		10115.3	85
1392.85	-36.72		10115.9	85
1392.9	-35.79		10116.6	85
1392.95	-34.33		10117.2	85
1393	-33.91		10117.7	85
1393.05	-34.24		10118.3	85
1393.1	-34.99		10119.1	85
1393.15	-34.91		10119.7	85
1393.2	-34.42		10120.3	85
1393.25	-34.15		10121	85
1393.3	-33.95		10121.8	85
1393.35	-33.62		10122.5	85
1393.4	-34.24		10123.1	85
1393.45	-34.65		10123.9	85
1393.5	-35.02		10124.4	85.4
1393.55	-35.54		10125	86
1393.6	-35.88		10125.4	86
1393.65	-35.31		10125.8	86
1393.7	-35.33		10127	86
1393.75	-35.65		10127.8	86
1393.8	-35.05		10128.7	86
1393.85	-34.05		10129.3	86
1393.9	-34.38		10129.8	86
1393.95	-35.54		10130.4	86
1394	-36.05		10131	86
1394.05	-36.47		10131.7	86
1394.1	-37.37		10132.6	86
1394.15	-37.63		10133.4	86
1394.2	-36.82		10134	86
1394.25	-36.43		10135.1	86
1394.3	-36.29		10135.8	86
1394.35	-36.13		10136.3	86
1394.4	-35.82		10136.8	86
1394.45	-35.49		10137.5	86
1394.5	-35.62		10138.4	86
1394.55	-35.63		10139.3	86
1394.6	-35.2		10139.9	86
1394.65	-34.58		10140.4	86
1394.7	-33.94		10141	86
1394.75	-35.05		10142.1	86
1394.8	-36.65		10142.9	86
1394.85	-37.01		10143.5	86
1394.9	-36.32		10144.1	86
1394.95	-34.57		10144.7	86
1395	-32.05		10145.3	86
1395.05	-33		10145.9	86
1395.1	-33.71		10146.4	86
1395.15	-35.03		10146.8	86
1395.2	-35.89		10147.5	86
1395.25	-36.52		10148.3	86
1395.3	-36.55		10149	86
1395.35	-35.35		10150.1	86
1395.4	-33.75		10150.9	86
1395.45	-33.9		10151.6	86
1395.5	-35		10152.2	86
1395.55	-35.4		10152.8	86
1395.6	-35.05		10153.6	86
1395.65	-34.79		10154.3	86
1395.7	-34.15		10154.9	86
1395.75	-33.94		10155.4	86
1395.8	-34.11		10156	86
1395.85	-34.88		10157	86
1395.9	-36.05		10158	86
1395.95	-35.88		10158.6	86
1396	-35.43		10159.2	86
1396.05	-36		10160	86
1396.1	-36.42		10160.7	86
1396.15	-36.75		10161.6	86
1396.2	-37.5		10162.8	86
1396.25	-36.8		10163.6	86
1396.3	-35.32		10164.3	86
1396.35	-34.48		10164.9	86
1396.4	-33.99		10165.6	86
1396.45	-34.79		10166.2	86
1396.5	-35.41		10166.6	86
1396.55	-34.98		10167.1	86
1396.6	-34.5		10167.7	86
1396.65	-34.66		10168.2	86
1396.7	-34.43		10168.8	86
1396.75	-34.87		10169.4	86
1396.8	-35.6		10170.1	86
1396.85	-35.57		10170.6	86
1396.9	-35.59		10171.1	86
1396.95	-35.56		10171.5	86
1397	-34.44		10171.9	86
1397.05	-34.48		10172.5	86
1397.1	-35.34		10173.1	86.1
1397.15	-35.46		10173.8	86.7
1397.2	-35.14		10174.3	87
1397.25	-34.85		10174.9	87
1397.3	-35.02		10175.5	87
1397.35	-34.74		10176.3	87
1397.4	-33.96		10177.2	87
1397.45	-33.62		10177.8	87
1397.5	-33.56		10178.5	87
1397.55	-34.14		10179.3	87
1397.6	-33.97		10179.9	87
1397.65	-33.23		10181	87
1397.7	-33.32		10181.7	87
1397.75	-34.11		10182.2	87
1397.8	-34.7		10182.6	87
1397.85	-35.14		10183	87
1397.9	-34.99		10184	87
1397.95	-34.34		10184.5	87
1398	-34.33		10185	87
1398.05	-35.61		10185.5	87
1398.1	-36.57		10186	87
1398.15	-36.27		10186.7	87
1398.2	-35.75		10187.4	87
1398.25	-35.33		10188.2	87
1398.3	-34.43		10189	87
1398.35	-33.95		10189.6	87
1398.4	-34.44		10190.1	87
1398.45	-35.54		10190.8	87
1398.5	-36.26		10191.4	87
1398.55	-35.78		10192	87
1398.6	-34.97		10192.7	87
1398.65	-34.01		10193.4	87
1398.7	-33.27		10194.1	87
1398.75	-33.22		10194.6	87
1398.8	-33.8		10195.2	87
1398.85	-34.08		10196	87
1398.9	-34.52		10196.6	87
1398.95	-35.31		10197.2	87
1399	-35.95		10198.1	87
1399.05	-36.2		10198.9	87
1399.1	-36.13		10199.6	87
1399.15	-36.14		10200.4	87
1399.2	-36.79		10201.2	87
1399.25	-37.66		10201.8	87
1399.3	-38.06		10202.3	87
1399.35	-37.48		10202.9	87
1399.4	-36.3		10203.5	87
1399.45	-35.53		10204.1	87
1399.5	-34.76		10204.9	87
1399.55	-34.47		10205.7	87
1399.6	-35.3		10206.3	87
1399.65	-35.89		10206.9	87
1399.7	-35.82		10207.6	87
1399.75	-35.66		10208.2	87
1399.8	-35.81		10208.8	87
1399.85	-35.82		10209.4	87
1399.9	-35.7		10210	87
1399.95	-35.59		10210.6	87
1400	-35.73		10211.2	87
1400.05	-35.85		10212	87
1400.1	-36.06		10212.7	87
1400.15	-35.97		10213.5	87
1400.2	-35.75		10214.3	87
1400.25	-36.06		10215.3	87
1400.3	-36.56		10216.3	87
1400.35	-35.85		10216.9	87
1400.4	-34.9		10217.7	87
1400.45	-34.85		10218.4	87
1400.5	-35.58		10219.2	87
1400.55	-36.28		10220	87
1400.6	-36.95		10221	87
1400.65	-36.97		10221.6	87
1400.7	-36.15		10222.1	87
1400.75	-35.61		10222.8	87
1400.8	-35.49		10223.3	87.3
1400.85	-35.48		10223.8	87.8
1400.9	-34.79		10224.3	88
1400.95	-34.2		10224.8	88
1401	-33.57		10225.4	88
1401.05	-34.39		10226.2	88
1401.1	-35.2		10227.1	88
1401.15	-35.28		10227.8	88
1401.2	-34.76		10228.5	88
1401.25	-35.42		10229.3	88
1401.3	-35.61		10229.9	88
1401.35	-34.77		10230.4	88
1401.4	-34.8		10231	88
1401.45	-35.92		10231.6	88
1401.5	-37.57		10232.1	88
1401.55	-37.44		10232.6	88
1401.6	-36.12		10233.1	88
1401.65	-35.04		10233.8	88
1401.7	-34.88		10234.4	88
1401.75	-34.81		10235	88
1401.8	-35.16		10235.7	88
1401.85	-35.73		10236.6	88
1401.9	-35.98		10237.3	88
1401.95	-36.17		10237.9	88
1402	-36.17		10238.8	88
1402.05	-35.67		10239.7	88
1402.1	-35.64		10240.4	88
1402.15	-36.37		10241	88
1402.2	-36.3		10241.8	88
1402.25	-35.58		10242.7	88
1402.3	-35.63		10243.3	88
1402.35	-35.51		10243.8	88
1402.4	-35.57		10244.3	88
1402.45	-36.36		10244.7	88
1402.5	-36.48		10245.1	88
1402.55	-36.34		10245.9	88
1402.6	-37.06		10246.7	88
1402.65	-37.05		10247.4	88
1402.7	-36.35		10248	88
1402.75	-36.69		10248.7	88
1402.8	-37.72		10249.6	88
1402.85	-38.09		10250.4	88
1402.9	-37.33		10251	88
1402.95	-36.65		10251.5	88
1403	-36.24		10252	88
1403.05	-36.44		10252.6	88
1403.1	-36.83		10253.3	88
1403.15	-36.62		10254.2	88
1403.2	-36.81		10254.8	88
1403.25	-36.18		10255.6	88
1403.3	-35.9		10256.5	88
1403.35	-36.3		10257.4	88
1403.4	-35.95		10258.2	88
1403.45	-35.5		10258.8	88
1403.5	-34.93		10259.6	88
1403.55	-33.74		10260.5	88
1403.6	-33.64		10261.4	88
1403.65	-34.3		10262.3	88
1403.7	-34.83		10262.9	88
1403.75	-35.97		10263.7	88
1403.8	-37.19		10264.4	88
1403.85	-37.16		10265.2	88
1403.9	-37.02		10266	88
1403.95	-37.1		10266.6	88
1404	-37.71		10267.3	88
1404.05	-38.44		10268	88
1404.1	-38.2		10269	88
1404.15	-37.72		10269.6	88
1404.2	-37.34		10270.4	88
1404.25	-36.81		10271.2	88
1404.3	-36.21		10271.6	88
1404.35	-36.53		10272.2	88.2
1404.4	-36.4		10273.1	89
1404.45	-37		10273.6	89
1404.5	-37.74		10274.1	89
1404.55	-37.18		10274.9	89
1404.6	-35.92		10275.3	89
1404.65	-35.48		10275.6	89
1404.7	-36.23		10275.9	89
1404.75	-37.14	8509	10276.4	89
1404.8	-37.67	4408	10276.9	89
1404.85	-36.78	10085	10277.5	89
1404.9	-35.1	9266	10278.2	89
1404.95	-33.89	5716	10278.8	89
1405	-34.57	11557	10279.4	89
1405.05	-35.83	19141	10280.1	89
1405.1	-36.14	8496	10280.9	89
1405.15	-36.12	12686	10281.5	89
1405.2	-36.69	7604	10282.2	89
1405.25	-35.79	3143	10282.8	89
1405.3	-34.14	10181	10283.6	89
1405.35	-33.82	7492	10284.4	89
1405.4	-35.58	5523	10285.1	89
1405.45	-37.49	11312	10286.1	89
1405.5	-38.14	16955	10286.8	89
1405.55	-38.04	8090	10287.5	89
1405.6	-37.23	16711	10288.1	89
1405.65	-36.86	16100	10288.7	89
1405.7	-36.33	9363	10289.3	89
1405.75	-36.09	6597	10290	89
1405.8	-36.28	16709	10290.6	89
1405.85	-36.07	7836	10291.3	89
1405.9	-35.38	7037	10292.1	89
1405.95	-35.46	7751	10293.1	89
1406	-36.33	4945	10293.8	89
1406.05	-35.97	10181	10294.4	89
1406.1	-34.99	4766	10294.9	89
1406.15	-34.66	7271	10295.6	89
1406.2	-35.42	13260	10296.4	89
1406.25	-35.93	9572	10297.3	89
1406.3	-35.7	6675	10298.1	89
1406.35	-35.77	8356	10298.8	89
1406.4	-35.95	13573	10299.5	89
1406.45	-35.87	11119	10300.2	89
1406.5	-36.13	15394	10301.1	89
1406.55	-36.72	11499	10302	89
1406.6	-36.87	13859	10302.5	89
1406.65	-36.29	9365	10303.1	89
1406.7	-36.59	8915	10303.6	89
1406.75	-37.02	14589	10304.2	89
1406.8	-36.72	9620	10305	89
1406.85	-36.46	7497	10305.6	89
1406.9	-36.92	12174	10306.3	89
1406.95	-38.15	10522	10307.1	89
1407	-38.37	6831	10307.7	89
1407.05	-37.89	7350	10308.4	89
1407.1	-36.87	11335	10309.1	89
1407.15	-35.94	7111	10309.9	89
1407.2	-34.82	10690	10310.4	89
1407.25	-34.24	6335	10310.9	89
1407.3	-34.88	8550	10311.7	89
1407.35	-35.22	5661	10312.5	89
1407.4	-35.49	11773	10313.1	89
1407.45	-35.68	5942	10313.9	89
1407.5	-35.87	4231	10314.6	89
1407.55	-36.21	9850	10315.4	89
1407.6	-36.28	14199	10316.2	89
1407.65	-35.96	8096	10316.8	89
1407.7	-35.1	9981	10317.6	89
1407.75	-34.56	7932	10318.3	89
1407.8	-34.08	5023	10318.8	89
1407.85	-34	8135	10319.4	89
1407.9	-35.04	3561	10319.9	89
1407.95	-35.37	7991	10320.6	89
1408	-34.42	10415	10321.2	89
1408.05	-33.86	5274	10321.8	89
1408.1	-33.75	10031	10322.5	89
1408.15	-32.76	16021	10323.2	89
1408.2	-31.97	6468	10323.8	89
1408.25	-33.01	11803	10324.5	89
1408.3	-34.13	9574	10325.2	89
1408.35	-34.15	7183	10325.9	89
1408.4	-34.37	5720	10326.4	89
1408.45	-34.54	7437	10327	89
1408.5	-35.79	13011	10327.6	89
1408.55	-36.78	13489	10328.2	89
1408.6	-36.45	15835	10329.1	89
1408.65	-35.75	6299	10329.8	89
1408.7	-35.88	8119	10330.4	89
1408.75	-36.34	9346	10331.1	89
1408.8	-36.58	7031	10331.8	89
1408.85	-36.46	8727	10332.4	89
1408.9	-36.03	11950	10333.1	89
1408.95	-35.98	9177	10333.8	89
1409	-36.49	14452	10334.5	89
1409.05	-36.27	27143	10335.2	89
1409.1	-35.56	4997	10335.7	89
1409.15	-35.41	16108	10336.4	89
1409.2	-36.06	8637	10337.1	89
1409.25	-36.22	7121	10337.9	89
1409.3	-35.5	8363	10338.4	89
1409.35	-34.62	7003	10338.9	89
1409.4	-35.23	8648	10339.6	89
1409.45	-35.91	22130	10340.4	89
1409.5	-35.82	18460	10341.2	89
1409.55	-36.07	12825	10342	89
1409.6	-36.67	22249	10343.1	89
1409.65	-37.02	5986	10343.8	89
1409.7	-36.71	20452	10344.5	89
1409.75	-36.62	10651	10345.3	89
1409.8	-36.24	15013	10346.2	89
1409.85	-36.16	11741	10347.1	89
1409.9	-36.79	12824	10348	89
1409.95	-36.65	5493	10348.7	89
1410	-36.65	9989	10349.5	89
1410.05	-36.46	8618	10350.3	89
1410.1	-36.41		10350.8	89
1410.15	-36.48		10351.5	89
1410.2	-36.27		10352.2	89
1410.25	-36		10352.8	89
1410.3	-36.32		10353.6	89
1410.35	-35.85		10354.3	89
1410.4	-34.87		10354.9	89
1410.45	-35.09		10355.5	89
1410.5	-35.96		10356.2	89
1410.55	-36.05		10356.7	89
1410.6	-36.02		10357.5	89
1410.65	-35.51		10358.4	89
1410.7	-35.02		10359.1	89
1410.75	-35.39		10359.7	89
1410.8	-36.57		10360.3	89
1410.85	-37.68	6211	10360.8	89
1410.9	-36.69	9944	10361.5	89
1410.95	-35.76	7110	10362.1	89
1411	-35.2	3985	10362.7	89
1411.05	-33.7	6692	10363.4	89
1411.1	-32.5	8804	10364.2	89
1411.15	-32.84	6764	10364.7	89
1411.2	-34.54	12014	10365.4	89
1411.25	-36.33	10804	10366.2	89
1411.3	-36.62	8196	10367	89
1411.35	-36.73	6765	10367.7	89
1411.4	-37.19		10368.6	89
1411.45	-38.12		10369.4	89
1411.5	-38.32	5546	10370.1	89
1411.55	-37.37	12564	10370.6	89
1411.6	-36.04	12716	10371.3	89
1411.65	-35.65	7133	10372.1	89
1411.7	-35.37	4345	10372.6	89
1411.75	-34.48	9078	10373.1	89
1411.8	-34.79	8862	10373.9	89
1411.85	-36.44	7403	10374.7	89
1411.9	-37.22	10294	10375.4	89
1411.95	-37.32	8718	10376.2	89
1412	-37.42	11814	10377.2	89
1412.05	-38.07	8647	10378.1	89
1412.1	-37.79	4306	10379.3	89
1412.15	-36.7	7198	10380.2	89
1412.2	-36.47	4408	10380.9	89
1412.25	-35.76	5752	10381.6	89
1412.3	-35.7	4974	10382.3	89
1412.35	-35.67	16539	10383.2	89
1412.4	-35.51	7465	10383.9	89
1412.45	-35.38	8442	10384.7	89
1412.5	-35.8	32304	10385.5	89
1412.55	-36.67	18767	10386.4	89
1412.6	-36.85	9502	10387.1	89
1412.65	-37.26	6458	10387.9	89
1412.7	-36.68	8537	10388.6	89
1412.75	-36.6	7133	10389.4	89
1412.8	-35.77	13184	10390.2	89
1412.85	-35.04	6506	10390.9	89
1412.9	-35.05	7652	10391.6	89
1412.95	-35.48	8167	10392.2	89
1413	-35.38	4043	10392.9	89
1413.05	-36.03	8931	10393.7	89
1413.1	-37.54	5304	10394.4	89
1413.15	-38	8832	10395.1	89
1413.2	-38.06	9376	10396	89
1413.25	-38.15	7086	10396.6	89
1413.3	-37.91	11351	10397.3	89
1413.35	-37.17	8218	10398	89
1413.4	-36.33	11132	10398.6	89
1413.45	-35.68	9227	10399.4	89
1413.5	-35.43	9071	10400.3	89
1413.55	-34.67	7767	10401.3	89
1413.6	-34.99	11205	10402.3	89
1413.65	-35.77	4175	10403	89
1413.7	-35.6	9995	10403.7	89
1413.75	-35.43	11613	10404.7	89
1413.8	-35.7	5478	10405.5	89
1413.85	-36.71	9219	10406.1	89.1
1413.9	-37.54	4942	10407	90
1413.95	-37.04	5601	10407.8	90
1414	-36.72	9965	10408.6	90
1414.05	-36.27	11228	10409.2	90
1414.1	-35.61	11608	10409.8	90
1414.15	-35.36	10213	10410.6	90
1414.2	-36.28	9128	10411.6	90
1414.25	-36.77	9105	10412.4	90
1414.3	-36.44	11548	10413.1	90
1414.35	-35.55	7680	10413.8	90
1414.4	-35.14	8186	10414.4	90
1414.45	-36.11	14392	10415.1	90
1414.5	-37.28	10198	10416	90
1414.55	-37.28	7279	10416.6	90
1414.6	-35.84	14042	10417.3	90
1414.65	-33.85	8360	10418	90
1414.7	-33.87	6239	10418.5	90
1414.75	-35.97	12127	10419.1	90
1414.8	-37.43	9002	10420	90
1414.85	-36.89	7831	10420.7	90
1414.9	-35.54	9709	10421.5	90
1414.95	-35.18	10589	10422.2	90
1415	-36.97	5800	10422.9	90
1415.05	-38.95	7300	10423.5	90
1415.1	-38.67	5833	10424.2	90
1415.15	-37.11	7463	10425.1	90
1415.2	-35.59	6968	10425.8	90
1415.25	-34.71	18488	10426.4	90
1415.3	-34.84	11402	10427	90
1415.35	-35.51	7006	10427.6	90
1415.4	-36.17	14658	10428.3	90
1415.45	-37.26	6912	10428.9	90
1415.5	-36.9	8696	10429.6	90
1415.55	-35.39	8564	10430.3	90
1415.6	-34.47	8067	10431	90
1415.65	-34.27	7187	10431.8	90
1415.7	-33.96	8392	10432.5	90
1415.75	-33.48		10433.2	90
1415.8	-34.05	6877	10433.9	90
1415.85	-35.89	8378	10434.7	90
1415.9	-37.76	6626	10435.4	90
1415.95	-37.82	8702	10436	90
1416	-37.2	8133	10436.9	90
1416.05	-37.02	7299	10437.6	90
1416.1	-36.79	8605	10438.5	90
1416.15	-36.75	8072	10439.4	90
1416.2	-36.44	11292	10440.2	90
1416.25	-36.29	4365	10440.8	90
1416.3	-35.49	19845	10441.5	90
1416.35	-34.59	6881	10442.1	90
1416.4	-34.13	6331	10442.8	90
1416.45	-33.69	6247	10443.5	90
1416.5	-33.02	7939	10444.1	90
1416.55	-33.27	12106	10444.8	90
1416.6	-34.35	14194	10445.5	90
1416.65	-35.04	9343	10446.2	90
1416.7	-36	8135	10446.9	90
1416.75	-36.81	8188	10447.7	90
1416.8	-37.49	8940	10448.9	90
1416.85	-38.49	18844	10449.8	90
1416.9	-38.17	7018	10450.8	90
1416.95	-37.28	12003	10451.6	90
1417	-36.78	12743	10452.4	90
1417.05	-36.23	17046	10453.2	90
1417.1	-36.38	2577	10453.8	90
1417.15	-36.27	6029	10454.4	90
1417.2	-36.59	10958	10455.1	90
1417.25	-37.57	7110	10456.1	90
1417.3	-38.28	5982	10457	90
1417.35	-38.01	5127	10457.7	90
1417.4	-37.06		10458.5	90
1417.45	-35.47	5377	10459.2	90
1417.5	-34.14	6232	10460	90
1417.55	-34.41	9505	10460.8	90
1417.6	-34.89	9369	10461.7	90
1417.65	-34.9	5283	10462.5	90
1417.7	-35.07		10463.2	90
1417.75	-36.15	4609	10464	90
1417.8	-36.14	6527	10464.6	90
1417.85	-35.23	14434	10465.3	90
1417.9	-34.79	13505	10466.1	90
1417.95	-36.35	8003	10466.8	90
1418	-37.04	8343	10467.4	90
1418.05	-36.51	5640	10468.2	90
1418.1	-36.55	9722	10469.1	90
1418.15	-35.78	4927	10469.7	90
1418.2	-35.86	15699	10470.5	90
1418.25	-36.08	7583	10471.4	90
1418.3	-36.76	9650	10472.2	90
1418.35	-36.59	4796	10472.9	90
1418.4	-35.41	8085	10473.7	90
1418.45	-34.04	7143	10474.3	90
1418.5	-33.69	6045	10474.9	90
1418.55	-34.74	12101	10476.1	90
1418.6	-34.76	4715	10476.9	90
1418.65	-33.76	8632	10477.6	90
1418.7	-33.97	9407	10478.3	90
1418.75	-35.3	10544	10479	90
1418.8	-36.88	11210	10479.6	90
1418.85	-38.03	8077	10480.1	90
1418.9	-38.66	5342	10480.8	90
1418.95	-38.41	6578	10481.6	90
1419	-36.89	5208	10482.3	90
1419.05	-35.55		10483.1	90
1419.1	-34.93	3431	10483.8	90
1419.15	-34.6	17335	10484.7	90
1419.2	-35.15	14645	10485.6	90
1419.25	-36.87	8978	10486.4	90
1419.3	-37.86	7703	10487	90
1419.35	-37.25	8223	10487.8	90
1419.4	-36.81	6974	10488.4	90
1419.45	-37.25	11353	10489	90
1419.5	-38.14	12305	10490.1	90
1419.55	-38.03	6282	10490.9	90
1419.6	-36.44	13635	10491.7	90
1419.65	-35.99	16666	10492.4	90
1419.7	-36.47	8186	10493.1	90
1419.75	-36.68	5159	10493.7	90
1419.8	-35.89	5714	10494.3	90
1419.85	-35.4	5991	10495	90
1419.9	-35.68	10449	10495.8	90
1419.95	-35.14	4378	10496.4	90
1420	-34.8	5126	10497	90
1420.05	-35.53	9288	10497.8	90
1420.1	-36.36	22454	10498.4	90
1420.15	-35.72	5569	10499	90
1420.2	-34.94	4290	10499.8	90
1420.25	-34.54	9201	10500.4	90
1420.3	-34.07	8223	10501	90
1420.35	-33.94	5047	10501.8	90
1420.4	-34.43	6931	10502.8	90
1420.45	-34.83	5523	10503.8	90
1420.5	-34.8	8248	10504.6	90
1420.55	-34.27	5009	10505.3	90
1420.6	-34.64	15700	10506.1	90
1420.65	-35.68	5090	10507	90
1420.7	-36.64		10507.9	90
1420.75	-37.5	9150	10508.7	90
1420.8	-36.79	8520	10509.6	90
1420.85	-35.62	6964	10510.3	90
1420.9	-35.16	4768	10510.8	90
1420.95	-35.6	7242	10511.5	90
1421	-35.5	7437	10512.4	90
1421.05	-35.53	5137	10513.2	90
1421.1	-35.8	3885	10514.1	90
1421.15	-36.53	3777	10514.7	90
1421.2	-37.16	11385	10515.4	90
1421.25	-36.55		10516.2	90
1421.3	-34.75	8619	10516.9	90
1421.35	-33.91	8977	10517.5	90
1421.4	-34.52	7999	10518	90
1421.45	-35.21	5370	10518.6	90
1421.5	-36.19	7519	10519.3	90
1421.55	-37.05	7211	10520	90
1421.6	-36.21	4933	10520.8	90
1421.65	-34.44	14637	10521.4	90
1421.7	-32.98	7780	10522	90
1421.75	-33.11	6912	10522.6	90
1421.8	-33.93	5438	10523.4	90
1421.85	-34.42	7003	10524.3	90
1421.9	-34.69	11201	10525.3	90
1421.95	-35.31	7215	10526	90
1422	-35.97	10585	10527	90
1422.05	-36.13	3975	10527.7	90
1422.1	-36.08	5926	10528.3	90
1422.15	-36.53	4260	10529	90
1422.2	-36.99	5626	10529.6	90
1422.25	-36.63	10480	10530.3	90
1422.3	-35.91	5560	10531	90
1422.35	-35.78		10531.7	90
1422.4	-36.23	11740	10532.5	90
1422.45	-36.87	6447	10533.4	90
1422.5	-37.22	5802	10534.2	90
1422.55	-37.42	6313	10535.1	90
1422.6	-37.21	7289	10535.9	90
1422.65	-36.39	8118	10537	90
1422.7	-35.67	2590	10537.6	90
1422.75	-35.54	8526	10538.3	90
1422.8	-35.4	10526	10539	90
1422.85	-35.55	8803	10539.7	90
1422.9	-36.5	6258	10540.5	90
1422.95	-38.22	8104	10541.4	90
1423	-38.37	8451	10542.2	90
1423.05	-37.13	10070	10543.2	90
1423.1	-36.19	8164	10543.9	90
1423.15	-36.42	10703	10544.6	90
1423.2	-37.16	10523	10545.4	90
1423.25	-36.88	8896	10546.2	90
1423.3	-35.68	3259	10547	90
1423.35	-33.8	4275	10547.5	90
1423.4	-32.34	7984	10548.1	90.1
1423.45	-32.44	8637	10548.9	90.9
1423.5	-34.37	15005	10549.5	91
1423.55	-35.96	3758	10550	91
1423.6	-36.16	6457	10550.8	91
1423.65	-35.21	8720	10551.5	91
1423.7	-35.85	10814	10552.2	91
1423.75	-38.78	4286	10552.9	91
1423.8	-36.91	3945	10553.5	91
1423.85	-36.39	4580	10554.3	91
1423.9	-36.48	2446	10555	91
1423.95	-35.97	8373	10555.7	91
1424	-35.32	7680	10556.5	91
1424.05	-35.03	7877	10557.2	91
1424.1	-34.85	4171	10557.9	91
1424.15	-35.07	6517	10558.6	91
1424.2	-35.38	7689	10559.4	91
1424.25	-35.18	8027	10560.3	91
1424.3	-33.96	7179	10561	91
1424.35	-33.45	9916	10561.7	91
1424.4	-34.52	11226	10562.6	91
1424.45	-35.01	5505	10563.3	91
1424.5	-34.99	5127	10564	91
1424.55	-35.32	7046	10564.7	91
1424.6	-36.18	7595	10565.4	91
1424.65	-37.25	4629	10566.1	91
1424.7	-37.48	4585	10566.7	91
1424.75	-35.87	11690	10567.4	91
1424.8	-35.49		10568.3	91
1424.85	-36.08	14067	10569.2	91
1424.9	-36.78	6798	10570	91
1424.95	-36.82	2327	10570.7	91
1425	-36.76	6537	10571.4	91
1425.05	-36.63	5846	10572.2	91
1425.1	-36.98	3640	10573	91
1425.15	-37.66	5086	10573.9	91
1425.2	-37.49	6977	10574.8	91
1425.25	-36.97	13728	10575.6	91
1425.3	-37.43	9576	10576.3	91
1425.35	-37.46	4363	10577.1	91
1425.4	-37.05	4964	10577.8	91
1425.45	-36.28	10921	10578.5	91
1425.5	-35.23	6685	10579.1	91
1425.55	-33.81	8500	10579.6	91
1425.6	-32.59	10768	10580.1	91
1425.65	-33.08	6332	10580.7	91
1425.7	-34.55	18647	10581.4	91
1425.75	-36.23	12498	10582.4	91
1425.8	-35.56	8033	10583.2	91
1425.85	-34.22	6353	10583.9	91
1425.9	-35.75	10444	10584.8	91
1425.95	-37.45	5594	10585.5	91
1426	-36.97	6139	10586.1	91
1426.05	-36.45	4605	10586.8	91
1426.1	-36.76	7024	10587.8	91
1426.15	-36.88	11807	10588.7	91
1426.2	-36.32	4953	10589.5	91
1426.25	-36.16	12855	10590.3	91
1426.3	-36.07	6877	10591	91
1426.35	-35.87	7438	10591.5	91
1426.4	-36.04	6799	10592.1	91
1426.45	-36.4	3225	10592.8	91
1426.5	-35.54	6153	10593.5	91
1426.55	-35.25	10940	10594.3	91
1426.6	-35.87	13139	10595.1	91
1426.65	-35.95	8628	10595.7	91
1426.7	-36.33	9245	10596.6	91
1426.75	-36.82	8507	10597.4	91
1426.8	-36.07	9964	10598.2	91
1426.85	-35.51	5315	10599	91
1426.9	-35.62	8879	10599.6	91
1426.95	-35.69	12314	10600.3	91
1427	-36.11	7166	10601.1	91
1427.05	-37.15	6624	10601.9	91
1427.1	-36.97	12193	10602.6	91
1427.15	-35.84	9035	10603.4	91
1427.2	-35.8	6952	10604.2	91
1427.25	-36.22	5689	10605.1	91
1427.3	-36.67	6763	10606	91
1427.35	-37.09	5432	10606.7	91
1427.4	-37.42	12124	10607.5	91
1427.45	-37.61	7014	10608.3	91
1427.5	-36.72	11373	10609.1	91
1427.55	-35.83	8104	10609.9	91
1427.6	-35.13	9041	10610.7	91
1427.65	-33.88	13365	10611.5	91
1427.7	-33.49	7664	10612.2	91
1427.75	-33.95	8629	10612.9	91
1427.8	-34.71	12224	10613.6	91
1427.85	-36.22	11469	10614.3	91
1427.9	-37.24	6358	10615	91
1427.95	-37.26	10347	10615.8	91
1428	-36.14	10636	10616.6	91
1428.05	-36.15	10046	10617.4	91
1428.1	-36.63	8075	10618.1	91
1428.15	-36.4	3609	10618.9	91
1428.2	-36.4	5142	10619.7	91
1428.25	-36.15	12605	10620.6	91
1428.3	-36.23	8840	10621.4	91
1428.35	-36.26	16380	10622.3	91
1428.4	-36.55	18952	10623.2	91
1428.45	-37.15	8326	10623.9	91
1428.5	-36.65	10237	10624.6	91
1428.55	-35.86	6278	10625.2	91
1428.6	-35.46	4604	10625.8	91
1428.65	-35.4	16550	10626.5	91
1428.7	-35.56	8600	10627.3	91
1428.75	-35.47	4467	10628.1	91
1428.8	-35.16	10051	10628.9	91
1428.85	-34.73	14032	10629.7	91
1428.9	-34.94	14148	10630.4	91
1428.95	-36.08	10608	10631.1	91
1429	-36.24	5158	10631.9	91
1429.05	-36.38	7875	10632.6	91
1429.1	-36.75	6905	10633.4	91
1429.15	-36.78	8380	10634.2	91
1429.2	-36.29	4818	10634.9	91
1429.25	-36.08	6383	10635.6	91
1429.3	-36.78	6675	10636.3	91
1429.35	-37.41	8359	10637	91
1429.4	-37.33	6436	10637.8	91
1429.45	-36.69	10500	10638.5	91
1429.5	-35.68	7974	10639.3	91
1429.55	-35.37	8927	10640.1	91
1429.6	-35.92	6198	10640.7	91
1429.65	-35.76	12070	10641.5	91
1429.7	-35.72	6063	10642.4	91
1429.75	-35.5	15305	10643.3	91
1429.8	-35.42	5299	10643.9	91
1429.85	-35.99	12168	10644.9	91
1429.9	-36.83	20949	10645.7	91
1429.95	-37.52	23545	10646.5	91
1430	-37.3	11842	10647.2	91
1430.05	-36.8	5582	10648	91
1430.1	-37.11	4417	10648.7	91
1430.15	-37.67	11306	10649.6	91
1430.2	-37.89	6106	10650.4	91
1430.25	-37.76	7545	10651.1	91
1430.3	-37.69	7886	10652.2	91
1430.35	-37.63	9444	10653.1	91
1430.4	-37.86	6416	10653.8	91
1430.45	-37.35	13803	10655	91
1430.5	-36.35	5118	10655.6	91
1430.55	-34.84	11167	10656.3	91
1430.6	-34.69	8661	10657	91
1430.65	-34.79	6666	10657.6	91
1430.7	-34.14	10264	10658.1	91
1430.75	-34.24	4807	10658.7	91
1430.8	-34.03	13871	10659.4	91
1430.85	-33.64	4606	10660	91
1430.9	-34.11	8802	10660.8	91
1430.95	-34.44	5587	10661.8	91
1431	-35.59	5299	10662.9	91
1431.05	-37.18	11334	10664	91
1431.1	-37.25	7323	10664.4	91
1431.15	-35.84	3867	10664.7	91
1431.2	-34.48	6060	10665	91
1431.25	-34.12	6115	10665.6	91
1431.3	-34.32	9737	10666.2	91
1431.35	-35.05	7727	10667.1	91
1431.4	-35.6	4762	10667.8	91
1431.45	-35.99	14104	10668.6	91
1431.5	-35.57	9827	10669.2	91
1431.55	-35.23	3597	10669.9	91
1431.6	-34.9	7276	10670.6	91
1431.65	-34.36	9028	10671.3	91
1431.7	-34.58	4022	10671.9	91
1431.75	-35.56	10412	10672.5	91
1431.8	-36.51	6118	10673.3	91
1431.85	-36.63	4303	10674	91
1431.9	-36.47	4383	10675	91
1431.95	-36.63	4638	10675.7	91
1432	-36.39	12096	10676.4	91
1432.05	-35.1	10534	10677.2	91
1432.1	-34.98	10487	10678.2	91
1432.15	-35.69	6011	10679	91
1432.2	-35.7	5062	10679.8	91
1432.25	-35.72	15233	10680.5	91
1432.3	-35.83	9142	10681.2	91
1432.35	-35.18	6888	10681.8	91
1432.4	-34.68	9442	10682.6	91
1432.45	-35.41	10087	10683.4	91
1432.5	-35.8	8148	10684.2	91
1432.55	-35.91	8416	10685.1	91
1432.6	-35.86	8685	10686	91
1432.65	-35.64	7638	10686.7	91
1432.7	-36.29	12761	10687.4	91
1432.75	-35.86	10294	10688.2	91
1432.8	-34.37	15490	10688.9	91
1432.85	-34.81	9941	10689.5	91
1432.9	-35.99	13355	10690.2	91
1432.95	-36.4	15342	10691	91
1433	-36.4	21686	10692	92
1433.05	-36.12	7058	10692.9	92
1433.1	-35.49	8854	10693.6	92
1433.15	-36.32	14158	10694.3	92
1433.2	-37.5	5796	10695.1	92
1433.25	-37.59	5115	10695.7	92
1433.3	-37.01	9988	10696.5	92
1433.35	-36.39	9148	10697.4	92
1433.4	-35.4	6550	10698.3	92
1433.45	-34.2	6896	10699	92
1433.5	-33.85	7147	10700	92
1433.55	-34.45	8999	10700.6	92
1433.6	-35.56	7557	10701.2	92
1433.65	-36.26	9075	10702.1	92
1433.7	-36.53	5489	10702.9	92
1433.75	-37.06	8908	10703.5	92
1433.8	-36.68	10382	10704.2	92
1433.85	-36.03	8649	10704.9	92
1433.9	-35.09		10705.6	92
1433.95	-34.67	11274	10706.2	92
1434	-34.54	7954	10706.9	92
1434.05	-33.83	8591	10707.6	92
1434.1	-34.86	16015	10708.3	92
1434.15	-36.67	12956	10709	92
1434.2	-36.44	7438	10709.8	92
1434.25	-35.91	10477	10710.5	92
1434.3	-36.41	7458	10711.2	92
1434.35	-36.82	6710	10711.9	92
1434.4	-36.41	12578	10712.9	92
1434.45	-36.81	9464	10713.8	92
1434.5	-37.01	6016	10714.6	92
1434.55	-36.57	6098	10715.3	92
1434.6	-36.17	7324	10716.1	92
1434.65	-35.7	9255	10716.9	92
1434.7	-35.8	12170	10717.8	92
1434.75	-36.44	9462	10718.6	92
1434.8	-37.15	5349	10719.4	92
1434.85	-37.84	9663	10720.2	92
1434.9	-37.78	10573	10721.1	92
1434.95	-36.4	8382	10721.9	92
1435	-35.46	5551	10722.7	92
1435.05	-35.58	9065	10723.5	92
1435.1	-36.02	11478	10724.4	92
1435.15	-36.21	16023	10725.4	92
1435.2	-36.51	11565	10726.2	92
1435.25	-36.99	6018	10726.9	92
1435.3	-36.65	10538	10727.6	92
1435.35	-35.75	41266	10728.3	92
1435.4	-35.4	16172	10729	92
1435.45	-35.96	16713	10729.7	92
1435.5	-36.6	13264	10730.5	92
1435.55	-36.74	26175	10731.3	92
1435.6	-36.09	14825	10732	92
1435.65	-37.03	13524	10732.7	92
1435.7	-37.91	9246	10733.4	92
1435.75	-37.51	9326	10734.1	92
1435.8	-37.44	9161	10734.8	92
1435.85	-36.9	19330	10735.8	92
1435.9	-36.57	9936	10736.6	92
1435.95	-36.59	16641	10737.3	92
1436	-35.86	10255	10737.9	92
1436.05	-35.35	16926	10738.8	92
1436.1	-35.75	18135	10739.8	92
1436.15	-35.72	13914	10740.8	92
1436.2	-35.25	16029	10741.8	92
1436.25	-36.69	19250	10742.8	92
1436.3	-37.73	8767	10743.5	92
1436.35	-38.53	13460	10744.3	92
1436.4	-38.44	23033	10745.2	92
1436.45	-36.82	9696	10746	92
1436.5	-35.21	10947	10746.7	92
1436.55	-34.99	18669	10747.4	92
1436.6	-35.08	10432	10748	92
1436.65	-35.69	17201	10748.7	92
1436.7	-35.73	8783	10749.4	92
1436.75	-34.75	8766	10750	92
1436.8	-34.5	9739	10750.7	92
1436.85	-35.07	9548	10751.4	92
1436.9	-35.41	6259	10752.1	92
1436.95	-34.92	4538	10752.8	92
1437	-34.68	11349	10753.5	92
1437.05	-35.3	5398	10754.2	92
1437.1	-35.83	5544	10755	92
1437.15	-36.28	17187	10755.6	92
1437.2	-35.71	26371	10756.3	92
1437.25	-35.78	8882	10757.1	92
1437.3	-35.93	8072	10757.9	92
1437.35	-36.09	9850	10758.7	92
1437.4	-36.34	8684	10759.6	92
1437.45	-36.38	5762	10760.5	92
1437.5	-36.39	13837	10761.4	92
1437.55	-36.43	12462	10762.5	92
1437.6	-36.38	5222	10763.3	92
1437.65	-36.18	3596	10763.8	92
1437.7	-35.58	5840	10764.4	92
1437.75	-34.76	8938	10765.1	92
1437.8	-34.58	4784	10765.9	92
1437.85	-35.68	7026	10766.8	92
1437.9	-36.85	12586	10767.7	92
1437.95	-36.96	5509	10768.6	92
1438	-36.16	11668	10769.3	92
1438.05	-34.91	7679	10770	92
1438.1	-34.73	8958	10770.5	92
1438.15	-35.02	9011	10771.1	92
1438.2	-36	6543	10772	92
1438.25	-37.44	6378	10772.8	92
1438.3	-38.57	8567	10773.5	92
1438.35	-39.04	7334	10774.1	92
1438.4	-37.8	4959	10774.9	92
1438.45	-36.32	6339	10775.8	92
1438.5	-35.88	7394	10776.7	92
1438.55	-36.38	12076	10777.4	92
1438.6	-36.43	5457	10778.1	92
1438.65	-35.92	8841	10779	92
1438.7	-35.21	8339	10779.9	92
1438.75	-34.59	4872	10780.8	92
1438.8	-36.01	10436	10781.8	92
1438.85	-38.04	8493	10782.7	92
1438.9	-37.33	7011	10783.6	92
1438.95	-36.69	6753	10784.4	92
1439	-36.9	10049	10785.2	92
1439.05	-36.52	5358	10785.9	92
1439.1	-36.47	7637	10786.6	92
1439.15	-36.72	5562	10787.3	92
1439.2	-37.29	5420	10788.2	92
1439.25	-37.29	3761	10789	92
1439.3	-36.26	11923	10789.6	92
1439.35	-36.25	5568	10790.3	92
1439.4	-37.55	8313	10791.1	92
1439.45	-38.19	21245	10792.3	92
1439.5	-37.74	8674	10793.2	92
1439.55	-37.07	6687	10794.1	92
1439.6	-36.12	3789	10794.8	92
1439.65	-36.37	14198	10795.5	92
1439.7	-37.3	7812	10796.3	92
1439.75	-37.12	3929	10797	92
1439.8	-36.81	4925	10797.7	92
1439.85	-36.56	11759	10798.6	92
1439.9	-36.3	14418	10799.6	92
1439.95	-37.23	4426	10800.4	92
1440	-38.18	5223	10801	92
1440.05	-37.97	5888	10802	92
1440.1	-36.69	7351	10803.1	92
1440.15	-35.77	3918	10803.8	92
1440.2	-35.49	14450	10804.7	92
1440.25	-34.75	5403	10805.4	92
1440.3	-34.01	7026	10806.2	92
1440.35	-34.43	10044	10806.9	92
1440.4	-36.19	11859	10808	92
1440.45	-36.44	10445	10809	92
1440.5	-34.99	9481	10809.8	92
1440.55	-34.04	14695	10810.5	92
1440.6	-34.17	12418	10811.2	92
1440.65	-35.11	4125	10811.8	92
1440.7	-35.28	7108	10812.6	92
1440.75	-35.95	7055	10813.3	92
1440.8	-36.35	7234	10814.1	92
1440.85	-36.29	8368	10814.9	92
1440.9	-36.42	10840	10815.7	92
1440.95	-35.89	3579	10816.5	92
1441	-35.54	6650	10817.2	92
1441.05	-36.06	10748	10818.1	92
1441.1	-36.82	11990	10819.2	92
1441.15	-36.29	3922	10819.9	92
1441.2	-36.13	18013	10820.6	92
1441.25	-36.12	9968	10821.5	92
1441.3	-35.54	7094	10822.4	92
1441.35	-35.45	9123	10823.1	92
1441.4	-35.98	4965	10823.7	92
1441.45	-36.14	7955	10824.5	92
1441.5	-35.86	5372	10825.3	92
1441.55	-35.67	11041	10826	92
1441.6	-36.17	13074	10826.8	92
1441.65	-36.16	10605	10827.7	92
1441.7	-35.47	6830	10828.4	92
1441.75	-35.39	10326	10829.1	92
1441.8	-35.54	9386	10829.8	92
1441.85	-35.84	18168	10830.5	92
1441.9	-36.52	14227	10831.3	92
1441.95	-37.3	5829	10832.1	92
1442	-37.7	9422	10832.9	92
1442.05	-37.81	15872	10834	92
1442.1	-38.09	7017	10834.8	92.8
1442.15	-37.75	10962	10835.5	93
1442.2	-36.81	19213	10836.2	93
1442.25	-36.82	7465	10837.2	93
1442.3	-37.44	5326	10838	93
1442.35	-37.79	6379	10838.8	93
1442.4	-38.18	12335	10839.5	93
1442.45	-37.74	18642	10840.2	93
1442.5	-36.8	30290	10841	93
1442.55	-35.62	13991	10841.6	93
1442.6	-35.45	16215	10842.3	93
1442.65	-36.28	11959	10843.1	93
1442.7	-36.84	16097	10844.1	93
1442.75	-35.92	7544	10844.8	93
1442.8	-35.3	10294	10845.6	93
1442.85	-36.61	6147	10846.3	93
1442.9	-37.14	7092	10847	93
1442.95	-35.65	7190	10847.6	93
1443	-35.27	5080	10848.3	93
1443.05	-35.4	10965	10848.9	93
1443.1	-36.46	9902	10849.6	93
1443.15	-36.27	11206	10850.3	93
1443.2	-35.31	4438	10850.9	93
1443.25	-35.55	14837	10851.7	93
1443.3	-36.46	6875	10852.4	93
1443.35	-36.18	7237	10853.1	93
1443.4	-35.88	5454	10853.8	93
1443.45	-36.22	6769	10854.5	93
1443.5	-36.61	12856	10855.3	93
1443.55	-36.4	7724	10856.2	93
1443.6	-36.01	5167	10856.8	93
1443.65	-36.63	14831	10857.6	93
1443.7	-36.88	14769	10858.4	93
1443.75	-35.39	9874	10859.2	93
1443.8	-35.47	9508	10860	93
1443.85	-35.92	12853	10860.7	93
1443.9	-36.07	9190	10861.4	93
1443.95	-37.68	11902	10862	93
1444	-38.65	14424	10862.7	93
1444.05	-38.23	6466	10863.6	93
1444.1	-38.2	8093	10864.4	93
1444.15	-37.02	8320	10865.1	93
1444.2	-35.86	9319	10865.9	93
1444.25	-35.88	12305	10866.7	93
1444.3	-36.82	12582	10867.5	93
1444.35	-37.61	7527	10868.3	93
1444.4	-37.25	12467	10869	93
1444.45	-37.06	14263	10870.1	93
1444.5	-37.19	6526	10870.8	93
1444.55	-37.52	7152	10871.5	93
1444.6	-37.53	4744	10872.3	93
1444.65	-38.26	8930	10873	93
1444.7	-38.94	6558	10873.9	93
1444.75	-38.88	5556	10874.6	93
1444.8	-38.16	17384	10875.3	93
1444.85	-37.54	6387	10876	93
1444.9	-36.89	4810	10876.8	93
1444.95	-36.18	9912	10877.6	93
1445	-35.86	11738	10878.3	93
1445.05	-36.05	8011	10879.1	93
1445.1	-36.64	10142	10879.7	93
1445.15	-37.48	14968	10880.4	93
1445.2	-38.11	10831	10881.2	93
1445.25	-37.98	18079	10882.2	93
1445.3	-37	13595	10883.3	93
1445.35	-37.85	13840	10884.1	93
1445.4	-39.64	5754	10884.7	93
1445.45	-39.26		10885.3	93
1445.5	-38.6	7588	10886.2	93
1445.55	-38.59	14036	10887.2	93
1445.6	-37.82	8337	10888.1	93
1445.65	-36.93	4657	10888.8	93
1445.7	-37.67	7903	10889.5	93
1445.75	-38.44	4426	10890.4	93
1445.8	-38.49	7202	10891.3	93
1445.85	-38.37	5580	10892.1	93
1445.9	-37.37	10140	10892.9	93
1445.95	-36.74	31806	10894	93
1446	-36.19	12791	10894.7	93
1446.05	-36.15	12990	10895.5	93
1446.1	-36.65	6802	10896.2	93
1446.15	-36.44	8917	10897.1	93
1446.2	-36.03	3764	10897.8	93
1446.25	-36.83	15039	10898.6	93
1446.3	-37.66	7825	10899.5	93
1446.35	-37.63	6951	10900.3	93
[truncated: 19,593 more rows]
