# Supplementary material for: Climate change, not human population growth, correlates with Late Quaternary megafauna declines in North America
Source: Nat Commun. 2021 Feb 16;12:965. doi: 10.1038/s41467-021-21201-8 (PMC7886903; doi:10.1038/s41467-021-21201-8)
Supplement: Supplementary file 8 — Supplementary Code 1 [file 41467_2021_21201_MOESM8_ESM.zip]

Archive with 12 entries (9 files):
- mfauna_replication/
- mfauna_replication/.DS_Store
- __MACOSX/
- __MACOSX/mfauna_replication/
- __MACOSX/mfauna_replication/._.DS_Store
- mfauna_replication/references.bib
- mfauna_replication/mfauna.csv
- mfauna_replication/humans.csv
- mfauna_replication/Replication.Rmd
- mfauna_replication/tapho.csv
- __MACOSX/mfauna_replication/._tapho.csv
- mfauna_replication/ngrip.csv
