# Supplementary material for: Climate change, not human population growth, correlates with Late Quaternary megafauna declines in North America
Source: Nat Commun. 2021 Feb 16;12:965. doi: 10.1038/s41467-021-21201-8 (PMC7886903; doi:10.1038/s41467-021-21201-8)
Supplement: Supplementary file 8 — Supplementary Code 1 [file 41467_2021_21201_MOESM8_ESM.zip › mfauna_replication/references.bib]

@article{Broughton2018,
author = {Broughton, Jack M. and Weitzel, Elic M.},
doi = {10.1038/s41467-018-07897-1},
journal = {Nature Communications},
number = {1},
pages = {1--12},
title = {{Population reconstructions for humans and megafauna suggest mixed causes for North American Pleistocene extinctions}},
volume = {9},
year = {2018}
}

@article{Surovell2009,
author = {Surovell, Todd A. and {Byrd Finley}, Judson and Smith, Geoffrey M. and Brantingham, P. Jeffrey and Kelly, Robert},
doi = {10.1016/j.jas.2009.03.029},
journal = {Journal of Archaeological Science},
number = {8},
pages = {1715--1724},
title = {{Correcting temporal frequency distributions for taphonomic bias}},
volume = {36},
year = {2009}
}

@article{Boers2017,
author = {Boers, Niklas and Goswami, Bedartha and Ghil, Michael},
doi = {10.5194/cp-13-1169-2017},
journal = {Climate of the Past},
number = {9},
pages = {1169--1180},
title = {{A complete representation of uncertainties in layer-counted paleoclimatic archives}},
volume = {13},
year = {2017}
}
