# Supplementary material for: Climate change, not human population growth, correlates with Late Quaternary megafauna declines in North America
Source: Nat Commun. 2021 Feb 16;12:965. doi: 10.1038/s41467-021-21201-8 (PMC7886903; doi:10.1038/s41467-021-21201-8)
Supplement: Supplementary file 8 — Supplementary Code 1 [file 41467_2021_21201_MOESM8_ESM.zip › mfauna_replication/humans.csv]

	Normalized.age	NA.Sigma
1	7170	225
2	7170	200
3	7170	160
4	7180	85
5	7180	90
6	7180	130
7	7185	110
8	7190	150
9	7190	135
10	7190	130
11	7195	115
12	7200	90
13	7200	140
14	7200	160
15	7200	200
16	7200	200
17	7210	70
18	7210	80
19	7210	110
20	7210	140
21	7215	75
22	7216	198
23	7220	85
24	7220	60
25	7220	160
26	7230	100
27	7230	110
28	7230	160
29	7230	160
30	7230	140
31	7230	120
32	7240	180
33	7240	550
34	7240	150
35	7240	150
36	7240	80
37	7240	110
38	7240	220
39	7240	200
40	7245	460
41	7245	255
42	7250	100
43	7250	80
44	7250	150
45	7250	200
46	7250	110
47	7250	120
48	7255	75
49	7255	85
50	7255	115
51	7260	125
52	7260	140
53	7260	290
54	7260	90
55	7265	305
56	7270	110
57	7270	410
58	7275	215
59	7280	NA
60	7280	230
61	7285	80
62	7290	115
63	7300	100
64	7300	150
65	7300	60
66	7310	150
67	7310	80
68	7320	80
69	7320	90
70	7320	160
71	7320	70
72	7320	243
73	7320	125
74	7325	125
75	7330	140
76	7340	75
77	7340	60
78	7340	140
79	7340	90
80	7340	100
81	7340	350
82	7350	80
83	7350	150
84	7350	220
85	7350	120
86	7350	150
87	7350	140
88	7350	125
89	7360	175
90	7360	120
91	7360	125
92	7370	250
93	7370	190
94	7370	200
95	7370	100
96	7370	100
97	7380	120
98	7380	120
99	7380	100
100	7385	105
101	7390	100
102	7400	90
103	7400	50
104	7400	280
105	7400	110
106	7400	140
107	7400	100
108	7405	225
109	7410	120
110	7410	70
111	7410	110
112	7420	60
113	7425	200
114	7425	235
115	7430	150
116	7430	80
117	7430	110
118	7430	340
119	7430	140
120	7440	100
121	7440	70
122	7440	440
123	7450	150
124	7450	440
125	7450	330
126	7450	100
127	7460	300
128	7460	300
129	7460	380
130	7460	80
131	7460	110
132	7460	110
133	7470	85
134	7470	230
135	7470	120
136	7480	120
137	7480	100
138	7480	100
139	7480	80
140	7490	120
141	7490	70
142	7490	60
143	7490	80
144	7490	170
145	7490	100
146	7500	300
147	7500	190
148	7500	150
149	7505	440
150	7510	60
151	7510	600
152	7510	600
153	7520	90
154	7520	120
155	7525	220
156	7530	120
157	7530	140
158	7530	270
159	7530	50
160	7530	150
161	7530	150
162	7540	120
163	7545	205
164	7550	80
165	7550	50
166	7560	190
167	7560	70
168	7560	130
169	7560	90
170	7560	80
171	7560	250
172	7560	500
173	7560	80
174	7560	340
175	7560	240
176	7560	240
177	7565	115
178	7570	100
179	7570	50
180	7570	130
181	7570	120
182	7570	110
183	7575	185
184	7580	80
185	7580	190
186	7590	60
187	7590	220
188	7590	100
189	7595	120
190	7600	80
191	7600	110
192	7600	110
193	7600	80
194	7605	75
195	7610	120
196	7610	140
197	7620	70
198	7620	80
199	7620	360
200	7629	90
201	7630	120
202	7630	210
203	7630	170
204	7630	120
205	7630	140
206	7640	110
207	7640	150
208	7640	60
209	7645	260
210	7649	500
211	7650	400
212	7650	580
213	7650	200
214	7650	400
215	7650	240
216	7650	190
217	7655	170
218	7660	780
219	7660	325
220	7660	240
221	7668	237
222	7670	90
223	7670	110
224	7670	120
225	7670	290
226	7670	110
227	7670	210
228	7670	630
229	7675	100
230	7680	120
231	7680	90
232	7680	500
233	7680	170
234	7680	140
235	7685	580
236	7690	210
237	7695	155
238	7695	100
239	7700	120
240	7700	120
241	7700	50
242	7700	450
243	7700	190
244	7730	140
245	7730	120
246	7730	190
247	7730	200
248	7730	70
249	7735	110
250	7740	270
251	7740	270
252	7740	140
253	7740	80
254	7740	120
255	7740	280
256	7740	190
257	7750	450
258	7750	400
259	7750	400
260	7750	90
261	7750	210
262	7750	130
263	7755	440
264	7756	370
265	7760	50
266	7760	150
267	7760	110
268	7760	130
269	7760	70
270	7770	80
271	7770	230
272	7780	40
273	7780	225
274	7790	100
275	7790	340
276	7790	80
277	7795	230
278	7800	100
279	7800	160
280	7800	200
281	7800	250
282	7800	110
283	7800	900
284	7805	130
285	7810	60
286	7810	120
287	7810	120
288	7815	350
289	7818	245
290	7820	40
291	7820	215
292	7824	118
293	7830	350
294	7830	350
295	7830	100
296	7830	160
297	7840	50
298	7840	70
299	7840	330
300	7840	100
301	7840	100
302	7845	125
303	7850	130
304	7850	120
305	7850	90
306	7860	140
307	7860	160
308	7860	230
309	7860	190
310	7870	50
311	7870	300
312	7870	350
313	7870	120
314	7875	210
315	7875	100
316	7875	230
317	7880	110
318	7880	60
319	7880	1300
320	7880	430
321	7880	100
322	7880	145
323	7880	110
324	7885	85
325	7890	100
326	7890	300
327	7890	110
328	7890	130
329	7900	460
330	7900	310
331	7900	188
332	7900	170
333	7900	800
334	7900	250
335	7910	420
336	7910	100
337	7910	280
338	7920	80
339	7920	150
340	7920	80
341	7920	100
342	7920	100
343	7925	80
344	7930	110
345	7930	80
346	7930	90
347	7940	190
348	7940	150
349	7940	250
350	7940	70
351	7940	100
352	7941	423
353	7950	95
354	7950	110
355	7950	200
356	7950	110
357	7950	240
358	7955	165
359	7960	60
360	7960	120
361	7960	120
362	7960	400
363	7960	150
364	7960	90
365	7960	215
366	7960	140
367	7960	130
368	7965	140
369	7970	80
370	7970	270
371	7970	210
372	7970	80
373	7970	210
374	7970	225
375	7975	220
376	7980	120
377	7980	180
378	7980	610
379	7980	300
380	7980	200
381	7980	150
382	7980	200
383	7980	110
384	7980	180
385	7985	190
386	7985	75
387	7990	80
388	7990	220
389	7990	245
390	7990	50
391	7990	80
392	7990	120
393	7995	80
394	8000	150
395	8000	270
396	8000	170
397	8000	80
398	8000	120
399	8010	130
400	8010	90
401	8010	110
402	8010	140
403	8010	110
404	8015	180
405	8020	90
406	8020	50
407	8020	110
408	8030	100
409	8030	80
410	8030	1970
411	8030	210
412	8030	300
413	8030	220
414	8030	160
415	8040	90
416	8040	80
417	8040	60
418	8040	220
419	8050	80
420	8050	90
421	8050	300
422	8050	300
423	8050	110
424	8050	80
425	8050	240
426	8060	90
427	8060	190
428	8060	160
429	8065	80
430	8070	100
431	8070	55
432	8080	135
433	8080	90
434	8080	120
435	8080	80
436	8080	150
437	8085	90
438	8090	50
439	8090	110
440	8095	415
441	8100	130
442	8100	300
443	8100	300
444	8100	200
445	8100	300
446	8100	300
447	8100	130
448	8100	500
449	8100	140
450	8100	130
451	8100	220
452	8110	80
453	8110	50
454	8110	110
455	8120	120
456	8120	70
457	8120	350
458	8125	250
459	8130	120
460	8130	80
461	8130	70
462	8130	40
463	8130	90
464	8130	80
465	8130	130
466	8130	105
467	8130	130
468	8130	130
469	8130	110
470	8140	50
471	8140	150
472	8150	300
473	8150	250
474	8150	80
475	8150	90
476	8150	130
477	8155	230
478	8160	200
479	8160	80
480	8160	180
481	8160	60
482	8160	220
483	8160	100
484	8160	100
485	8160	260
486	8160	110
487	8170	70
488	8170	100
489	8170	110
490	8175	230
491	8180	90
492	8180	270
493	8180	150
494	8180	110
495	8180	110
496	8190	110
497	8190	90
498	8190	100
499	8190	NA
500	8190	400
501	8190	110
502	8190	120
503	8200	225
504	8200	70
505	8210	240
506	8210	60
507	8210	100
508	8210	200
509	8210	60
510	8210	260
511	8210	220
512	8210	110
513	8220	120
514	8220	80
515	8220	260
516	8220	430
517	8220	420
518	8220	130
519	8220	100
520	8226	84
521	8230	120
522	8230	60
523	8230	540
524	8240	240
525	8240	300
526	8240	80
527	8240	200
528	8250	100
529	8250	260
530	8250	320
531	8250	140
532	8250	100
533	8250	80
534	8250	130
535	8255	120
536	8260	190
537	8260	70
538	8260	70
539	8260	90
540	8260	100
541	8270	50
542	8270	40
543	8270	130
544	8270	180
545	8270	90
546	8270	80
547	8274	500
548	8274	500
549	8275	80
550	8280	250
551	8280	160
552	8280	80
553	8280	1000
554	8280	80
555	8280	120
556	8280	120
557	8290	700
558	8290	310
559	8290	100
560	8300	140
561	8300	235
562	8300	110
563	8300	200
564	8300	220
565	8300	250
566	8300	60
567	8310	110
568	8310	70
569	8320	60
570	8320	70
571	8320	220
572	8330	170
573	8330	60
574	8330	420
575	8330	110
576	8330	330
577	8340	100
578	8340	115
579	8340	245
580	8340	220
581	8340	160
582	8340	130
583	8340	290
584	8350	100
585	8350	160
586	8350	180
587	8350	250
588	8360	210
589	8360	160
590	8365	190
591	8370	230
592	8370	260
593	8370	110
594	8375	435
595	8380	120
596	8380	100
597	8390	130
598	8390	120
599	8400	130
600	8400	40
601	8400	190
602	8403	109
603	8410	245
604	8410	140
605	8410	40
606	8410	60
607	8410	70
608	8420	210
609	8420	70
610	8420	60
611	8420	110
612	8425	70
613	8430	100
614	8430	90
615	8430	70
616	8430	140
617	8430	100
618	8430	520
619	8430	70
620	8430	275
621	8440	95
622	8440	125
623	8440	90
624	8440	80
625	8440	380
626	8445	250
627	8450	120
628	8450	550
629	8450	180
630	8460	100
631	8460	110
632	8460	100
633	8460	140
634	8470	370
635	8470	50
636	8470	110
637	8470	300
638	8475	650
639	8475	400
640	8475	400
641	8480	110
642	8480	390
643	8490	60
644	8490	70
645	8490	180
646	8490	400
647	8490	400
648	8490	130
649	8500	70
650	8500	70
651	8500	210
652	8500	160
653	8500	80
654	8500	200
655	8500	200
656	8500	120
657	8500	220
658	8500	460
659	8500	130
660	8505	48
661	8510	160
662	8510	50
663	8510	250
664	8510	120
665	8510	80
666	8520	80
667	8520	470
668	8520	90
669	8520	230
670	8520	300
671	8520	400
672	8525	100
673	8525	100
674	8530	120
675	8530	120
676	8540	110
677	8540	190
678	8540	90
679	8540	140
680	8540	120
681	8545	280
682	8548	49
683	8550	50
684	8550	140
685	8550	150
686	8550	100
687	8550	150
688	8555	200
689	8560	190
690	8560	120
691	8560	160
692	8560	520
693	8560	130
694	8560	600
695	8560	200
696	8570	60
697	8570	40
698	8570	90
699	8570	230
700	8570	230
701	8570	200
702	8570	200
703	8570	220
704	8570	130
705	8580	80
706	8580	45
707	8580	160
708	8585	145
709	8585	190
710	8590	90
711	8590	160
712	8590	350
713	8600	65
714	8600	60
715	8600	325
716	8600	100
717	8600	245
718	8600	600
719	8606	77
720	8610	80
721	8610	80
722	8610	90
723	8620	340
724	8620	340
725	8620	200
726	8620	60
727	8630	150
728	8630	270
729	8640	50
730	8640	350
731	8650	120
732	8650	110
733	8650	50
734	8655	90
735	8660	100
736	8660	190
737	8660	1660
738	8660	80
739	8660	300
740	8670	80
741	8670	40
742	8670	110
743	8670	85
744	8675	120
745	8680	55
746	8680	55
747	8680	90
748	8680	70
749	8680	150
750	8680	150
751	8680	180
752	8680	250
753	8685	370
754	8690	70
755	8690	75
756	8690	690
757	8690	100
758	8690	60
759	8690	380
760	8700	190
761	8700	2300
762	8700	400
763	8700	300
764	8700	60
765	8700	65
766	8710	105
767	8710	140
768	8710	140
769	8715	105
770	8720	80
771	8720	250
772	8720	200
773	8730	240
774	8730	120
775	8730	110
776	8730	90
777	8730	70
778	8730	110
779	8735	210
780	8739	165
781	8740	130
782	8740	90
783	8740	210
784	8740	140
785	8750	230
786	8757	84
787	8760	70
788	8760	400
789	8760	150
790	8760	120
791	8765	115
792	8780	260
793	8780	120
794	8780	260
795	8780	310
796	8785	80
797	8790	110
798	8790	210
799	8800	200
800	8800	1310
801	8800	320
802	8810	300
803	8810	80
804	8810	250
805	8810	130
806	8820	190
807	8820	300
808	8820	180
809	8820	120
810	8830	160
811	8830	50
812	8830	470
813	8830	210
814	8830	700
815	8830	250
816	8830	120
817	8830	120
818	8840	100
819	8840	60
820	8840	80
821	8850	75
822	8850	140
823	8850	100
824	8850	320
825	8860	170
826	8860	150
827	8862	230
828	8865	95
829	8870	70
830	8870	320
831	8870	60
832	8870	200
833	8875	125
834	8878	72
835	8880	190
836	8880	70
837	8880	60
838	8880	110
839	8880	120
840	8880	255
841	8890	120
842	8890	140
843	8890	110
844	8890	110
845	8900	120
846	8900	210
847	8900	60
848	8905	200
849	8905	75
850	8910	80
851	8910	140
852	8910	90
853	8920	100
854	8920	220
855	8920	400
856	8920	1150
857	8920	120
858	8920	120
859	8930	160
860	8940	90
861	8940	370
862	8940	370
863	8940	60
864	8940	100
865	8950	120
866	8950	350
867	8960	340
868	8960	60
869	8960	190
870	8960	90
871	8960	190
872	8970	110
873	8970	60
874	8970	70
875	8970	60
876	8980	190
877	8985	210
878	8990	95
879	9000	140
880	9000	150
881	9000	240
882	9000	230
883	9000	600
884	9000	70
885	9000	130
886	9000	130
887	9000	130
888	9010	120
889	9010	300
890	9010	120
891	9020	85
892	9020	460
893	9020	175
894	9020	150
895	9026	118
896	9030	100
897	9030	400
898	9030	400
899	9030	460
900	9030	260
901	9030	260
902	9030	230
903	9030	220
904	9040	190
905	9040	50
906	9040	210
907	9040	210
908	9040	285
909	9040	400
910	9040	70
911	9049	82
912	9050	90
913	9053	350
914	9060	80
915	9060	90
916	9060	90
917	9065	355
918	9070	90
919	9075	100
920	9075	115
921	9080	250
922	9080	310
923	9080	75
924	9080	60
925	9080	90
926	9101	440
927	9110	90
928	9110	60
929	9110	120
930	9118	83
931	9120	60
932	9120	120
933	9120	280
934	9120	90
935	9130	200
936	9130	250
937	9130	130
938	9130	300
939	9130	220
940	9130	550
941	9130	550
942	9140	80
943	9140	200
944	9140	260
945	9150	150
946	9150	810
947	9154	80
948	9155	395
949	9160	230
950	9160	60
951	9160	220
952	9168	50
953	9170	80
954	9170	140
955	9170	80
956	9170	110
957	9170	60
958	9180	60
959	9180	220
960	9190	130
961	9190	60
962	9200	280
963	9200	300
964	9200	60
965	9200	110
966	9210	80
967	9210	60
968	9215	290
969	9215	140
970	9220	220
971	9220	75
972	9228	100
973	9228	100
974	9230	80
975	9230	150
976	9235	195
977	9250	70
978	9250	60
979	9259	80
980	9260	200
981	9265	80
982	9270	60
983	9270	50
984	9280	110
985	9285	90
986	9290	120
987	9290	150
988	9290	300
989	9290	80
990	9290	110
991	9300	70
992	9300	110
993	9300	160
994	9300	60
995	9310	50
996	9320	1830
997	9330	545
998	9330	80
999	9330	70
1000	9330	70
1001	9330	330
1002	9333	107
1003	9340	100
1004	9340	100
1005	9340	120
1006	9340	120
1007	9340	400
1008	9340	120
1009	9340	120
1010	9350	70
1011	9350	160
1012	9350	160
1013	9360	90
1014	9360	105
1015	9360	60
1016	9360	60
1017	9360	380
1018	9360	230
1019	9360	120
1020	9370	70
1021	9370	120
1022	9370	190
1023	9370	400
1024	9380	50
1025	9380	110
1026	9380	140
1027	9380	300
1028	9380	250
1029	9380	70
1030	9380	100
1031	9380	100
1032	9384	95
1033	9385	70
1034	9385	165
1035	9390	90
1036	9390	75
1037	9400	200
1038	9405	90
1039	9410	60
1040	9410	140
1041	9410	190
1042	9410	250
1043	9410	115
1044	9420	180
1045	9420	85
1046	9420	50
1047	9420	140
1048	9420	140
1049	9420	220
1050	9420	80
1051	9420	80
1052	9430	70
1053	9430	60
1054	9440	80
1055	9440	50
1056	9440	60
1057	9440	180
1058	9440	400
1059	9450	100
1060	9455	450
1061	9460	60
1062	9465	185
1063	9470	280
1064	9470	170
1065	9470	60
1066	9470	400
1067	9470	115
1068	9480	200
1069	9480	160
1070	9480	70
1071	9490	130
1072	9490	295
1073	9490	230
1074	9500	120
1075	9500	210
1076	9500	95
1077	9500	200
1078	9500	400
1079	9510	60
1080	9515	155
1081	9515	155
1082	9524	450
1083	9525	65
1084	9530	88
1085	9530	100
1086	9530	100
1087	9530	300
1088	9540	90
1089	9540	120
1090	9540	580
1091	9540	300
1092	9540	50
1093	9540	140
1094	9540	260
1095	9540	50
1096	9540	70
1097	9550	100
1098	9550	130
1099	9550	90
1100	9550	100
1101	9550	320
1102	9550	190
1103	9565	75
1104	9565	120
1105	9570	150
1106	9570	430
1107	9570	150
1108	9570	320
1109	9570	60
1110	9590	160
1111	9590	980
1112	9590	260
1113	9600	55
1114	9600	230
1115	9600	150
1116	9600	240
1117	9600	60
1118	9600	210
1119	9605	195
1120	9610	100
1121	9615	225
1122	9620	150
1123	9620	330
1124	9620	260
1125	9630	100
1126	9630	60
1127	9640	120
1128	9640	110
1129	9640	450
1130	9645	160
1131	9650	100
1132	9650	124
1133	9650	130
1134	9650	250
1135	9650	290
1136	9650	400
1137	9660	170
1138	9660	140
1139	9660	80
1140	9665	550
1141	9670	180
1142	9670	300
1143	9670	180
1144	9690	60
1145	9700	620
1146	9700	250
1147	9700	130
1148	9710	880
1149	9720	70
1150	9720	140
1151	9720	290
1152	9720	80
1153	9730	50
1154	9730	120
1155	9735	103
1156	9735	115
1157	9740	210
1158	9750	130
1159	9750	720
1160	9750	80
1161	9770	80
1162	9770	150
1163	9775	90
1164	9775	70
1165	9775	195
1166	9780	210
1167	9780	120
1168	9780	100
1169	9785	220
1170	9789	630
1171	9790	160
1172	9790	190
1173	9800	250
1174	9800	400
1175	9800	120
1176	9800	250
1177	9810	50
1178	9820	300
1179	9820	60
1180	9820	160
1181	9830	70
1182	9840	60
1183	9840	110
1184	9840	60
1185	9840	300
1186	9840	200
1187	9840	200
1188	9840	190
1189	9850	50
1190	9850	160
1191	9850	500
1192	9855	245
1193	9855	135
1194	9860	100
1195	9860	70
1196	9860	510
1197	9860	70
1198	9860	180
1199	9860	300
1200	9860	320
1201	9870	120
1202	9870	130
1203	9870	140
1204	9870	50
1205	9870	370
1206	9870	230
1207	9875	85
1208	9875	85
1209	9880	130
1210	9880	140
1211	9880	110
1212	9880	360
1213	9880	50
1214	9880	50
1215	9880	90
1216	9885	140
1217	9890	290
1218	9890	70
1219	9890	90
1220	9890	100
1221	9890	100
1222	9890	60
1223	9890	140
1224	9890	200
1225	9900	60
1226	9900	80
1227	9900	320
1228	9900	200
1229	9900	120
1230	9900	60
1231	9900	340
1232	9905	140
1233	9910	50
1234	9920	185
1235	9920	160
1236	9920	470
1237	9920	80
1238	9920	60
1239	9920	150
1240	9920	380
1241	9930	60
1242	9940	60
1243	9940	50
1244	9940	160
1245	9950	110
1246	9950	120
1247	9950	70
1248	9950	50
1249	9950	150
1250	9960	500
1251	9960	500
1252	9960	80
1253	9963	350
1254	9970	450
1255	9970	450
1256	9970	110
1257	9970	340
1258	9970	60
1259	9980	140
1260	9980	70
1261	9980	370
1262	9980	60
1263	9990	100
1264	9990	140
1265	9990	225
1266	9990	60
1267	9990	200
1268	10000	120
1269	10000	80
1270	10000	90
1271	10000	175
1272	10000	200
1273	10000	490
1274	10010	110
1275	10010	180
1276	10010	40
1277	10010	60
1278	10010	110
1279	10015	75
1280	10020	120
1281	10020	370
1282	10020	115
1283	10020	320
1284	10030	460
1285	10040	80
1286	10040	70
1287	10040	150
1288	10040	200
1289	10040	160
1290	10050	210
1291	10060	50
1292	10060	170
1293	10060	60
1294	10060	220
1295	10060	100
1296	10060	220
1297	10070	100
1298	10070	80
1299	10070	60
1300	10070	70
1301	10070	60
1302	10080	130
1303	10080	330
1304	10080	50
1305	10085	400
1306	10090	70
1307	10090	50
1308	10090	100
1309	10090	130
1310	10090	120
1311	10090	200
1312	10090	130
1313	10100	80
1314	10100	210
1315	10100	50
1316	10100	2800
1317	10100	400
1318	10100	60
1319	10100	300
1320	10110	720
1321	10110	70
1322	10110	70
1323	10110	280
1324	10113	275
1325	10115	230
1326	10120	80
1327	10130	250
1328	10130	60
1329	10130	300
1330	10140	40
1331	10140	500
1332	10140	170
1333	10145	170
1334	10150	70
1335	10150	170
1336	10160	80
1337	10160	60
1338	10160	80
1339	10160	140
1340	10170	250
1341	10170	60
1342	10180	220
1343	10180	130
1344	10180	40
1345	10180	480
1346	10185	75
1347	10190	60
1348	10190	300
1349	10190	160
1350	10190	1450
1351	10195	165
1352	10200	190
1353	10200	250
1354	10200	620
1355	10200	2000
1356	10200	230
1357	10200	330
1358	10210	130
1359	10225	125
1360	10230	150
1361	10230	90
1362	10230	160
1363	10230	500
1364	10240	110
1365	10240	120
1366	10240	80
1367	10240	90
1368	10240	70
1369	10240	300
1370	10240	70
1371	10245	335
1372	10250	60
1373	10250	580
1374	10260	340
1375	10260	340
1376	10260	95
1377	10270	160
1378	10270	100
1379	10270	50
1380	10270	325
1381	10280	110
1382	10280	200
1383	10290	460
1384	10290	500
1385	10300	70
1386	10300	190
1387	10300	90
1388	10300	150
1389	10300	400
1390	10305	140
1391	10310	190
1392	10310	230
1393	10310	60
1394	10310	40
1395	10310	230
1396	10320	50
1397	10330	120
1398	10330	190
1399	10340	195
1400	10340	60
1401	10340	130
1402	10340	830
1403	10345	330
1404	10345	80
1405	10360	400
1406	10360	80
1407	10360	90
1408	10360	150
1409	10370	130
1410	10370	180
1411	10375	110
1412	10375	700
1413	10390	80
1414	10390	40
1415	10390	130
1416	10390	140
1417	10390	40
1418	10395	100
1419	10400	400
1420	10400	350
1421	10400	600
1422	10400	75
1423	10405	95
1424	10410	60
1425	10420	100
1426	10420	100
1427	10430	190
1428	10430	570
1429	10430	300
1430	10430	150
1431	10430	70
1432	10435	260
1433	10440	80
1434	10445	110
1435	10450	400
1436	10450	190
1437	10450	190
1438	10452	128
1439	10460	220
1440	10460	260
1441	10460	260
1442	10470	490
1443	10470	70
1444	10470	80
1445	10470	100
1446	10470	50
1447	10475	300
1448	10477	90
1449	10490	900
1450	10490	200
1451	10490	120
1452	10490	60
1453	10490	360
1454	10493	1500
1455	10496	120
1456	10500	200
1457	10500	400
1458	10500	400
1459	10500	60
1460	10500	400
1461	10500	180
1462	10500	60
1463	10500	80
1464	10520	140
1465	10520	70
1466	10530	90
1467	10530	140
1468	10530	650
1469	10531	126
1470	10540	70
1471	10540	100
1472	10550	800
1473	10550	350
1474	10550	70
1475	10557	121
1476	10560	110
1477	10570	150
1478	10570	70
1479	10570	160
1480	10575	90
1481	10580	400
1482	10580	60
1483	10585	160
1484	10590	500
1485	10590	60
1486	10590	300
1487	10600	200
1488	10600	200
1489	10600	250
1490	10600	320
1491	10600	190
1492	10600	70
1493	10600	90
1494	10600	400
1495	10600	190
1496	10600	60
1497	10610	90
1498	10620	70
1499	10620	300
1500	10626	244
1501	10630	280
1502	10630	50
1503	10630	190
1504	10631	84
1505	10637	114
1506	10640	120
1507	10640	85
1508	10642	134
1509	10660	170
1510	10660	650
1511	10660	220
1512	10665	85
1513	10670	190
1514	10670	300
1515	10670	120
1516	10675	95
1517	10680	140
1518	10680	190
1519	10680	80
1520	10690	640
1521	10690	500
1522	10690	105
1523	10700	180
1524	10700	70
1525	10700	90
1526	10700	870
1527	10700	670
1528	10700	430
1529	10700	150
1530	10700	45
1531	10710	90
1532	10710	100
1533	10710	85
1534	10710	160
1535	10710	90
1536	10720	90
1537	10730	100
1538	10730	140
1539	10740	190
1540	10740	760
1541	10740	130
1542	10750	400
1543	10750	400
1544	10750	300
1545	10750	600
1546	10750	40
1547	10758	226
1548	10760	440
1549	10760	130
1550	10760	70
1551	10760	140
1552	10760	100
1553	10770	220
1554	10770	85
1555	10770	140
1556	10780	110
1557	10780	80
1558	10780	180
1559	10780	120
1560	10780	135
1561	10780	100
1562	10790	150
1563	10800	530
1564	10800	110
1565	10800	600
1566	10800	185
1567	10800	185
1568	10810	420
1569	10810	300
1570	10810	120
1571	10810	110
1572	10820	270
1573	10820	100
1574	10820	140
1575	10824	119
1576	10840	160
1577	10840	80
1578	10840	140
1579	10840	70
1580	10840	45
1581	10840	250
1582	10850	550
1583	10850	70
1584	10850	190
1585	10850	110
1586	10850	60
1587	10860	450
1588	10860	280
1589	10864	141
1590	10880	70
1591	10890	150
1592	10890	180
1593	10910	100
1594	10910	110
1595	10930	90
1596	10930	170
1597	10930	200
1598	10940	80
1599	10940	90
1600	10940	70
1601	10940	100
1602	10950	480
1603	10950	90
1604	10955	135
1605	10960	60
1606	10960	240
1607	10970	70
1608	10980	70
1609	10980	90
1610	10980	110
1611	10980	110
1612	10980	110
1613	10990	170
1614	11000	250
1615	11000	350
1616	11000	150
1617	11010	710
1618	11010	140
1619	11011	225
1620	11020	60
1621	11040	500
1622	11045	647
1623	11050	1000
1624	11050	300
1625	11060	220
1626	11060	60
1627	11060	120
1628	11060	120
1629	11060	100
1630	11080	180
1631	11080	200
1632	11080	230
1633	11100	100
1634	11100	80
1635	11115	75
1636	11120	180
1637	11125	130
1638	11140	140
1639	11140	200
1640	11151	570
1641	11160	110
1642	11170	360
1643	11170	200
1644	11170	140
1645	11170	130
1646	11190	180
1647	11199	570
1648	11200	250
1649	11200	65
1650	11200	200
1651	11200	400
1652	11203	100
1653	11230	340
1654	11240	635
1655	11240	190
1656	11250	140
1657	11250	250
1658	11280	500
1659	11280	530
1660	11280	600
1661	11280	220
1662	11280	75
1663	11290	250
1664	11300	110
1665	11300	500
1666	11300	260
1667	11300	700
1668	11300	1200
1669	11320	130
1670	11330	470
1671	11340	120
1672	11360	130
1673	11370	70
1674	11375	80
1675	11385	140
1676	11390	75
1677	11410	250
1678	11415	35
1679	11415	125
1680	11450	300
1681	11450	110
1682	11450	340
1683	11470	110
1684	11480	400
1685	11480	450
1686	11480	60
1687	11490	450
1688	11490	90
1689	11540	110
1690	11550	800
1691	11560	160
1692	11560	920
1693	11570	170
1694	11570	70
1695	11580	250
1696	11590	90
1697	11610	300
1698	11610	90
1699	11675	90
1700	11675	90
1701	11680	160
1702	11700	95
1703	11700	980
1704	11710	1330
1705	11710	220
1706	11720	110
1707	11720	145
1708	11720	210
1709	11770	80
1710	11790	220
1711	11830	110
1712	11840	130
1713	11850	60
1714	11900	150
1715	11900	240
1716	11900	200
1717	11930	110
1718	11950	350
1719	11980	110
1720	12000	310
1721	12000	110
1722	12000	110
1723	12020	170
1724	12030	200
1725	12060	450
1726	12150	120
1727	12175	115
1728	12175	115
1729	12185	130
1730	12185	130
1731	12220	80
1732	12230	70
1733	12240	70
1734	12250	100
1735	12250	100
1736	12250	100
1737	12280	80
1738	12300	70
1739	12320	130
1740	12330	120
1741	12330	110
1742	12350	70
1743	12370	80
1744	12430	490
1745	12480	130
1746	12510	230
1747	12520	940
1748	12570	200
1749	12590	195
1750	12590	85
1751	12600	2440
1752	12610	80
1753	12610	80
1754	12620	90
1755	12620	200
1756	12650	250
1757	12660	970
1758	12695	125
1759	12700	70
1760	12700	270
1761	12790	70
1762	12800	870
1763	12845	165
1764	12900	110
1765	12900	110
1766	12910	60
1767	12940	390
1768	12950	70
1769	12950	120
1770	12970	170
1771	13020	90
1772	13060	600
1773	13100	100
1774	13120	80
1775	13130	230
1776	13130	200
1777	13200	720
1778	13215	125
1779	13240	1010
1780	13270	340
1781	13275	1000
1782	13550	70
1783	13620	140
1784	13675	1200
1785	13695	190
1786	13700	140
1787	13860	790
1788	14575	650
1789	14580	500
1790	14590	300
1791	14830	220
1792	14925	620
1793	15070	70
1794	15080	800
1795	15120	165
1796	15130	400
1797	15130	400
1798	15695	135
1799	15780	120
1800	16000	140
1801	16030	100
1802	16175	975
1803	16340	190
1804	16340	190
1805	16440	650
1806	16730	490
1807	16910	270
1808	17250	1470
1809	17250	1470
1810	17260	70
1811	17370	3870
1812	17380	150
1813	17500	190
1814	17760	375
1815	17820	170
1816	17850	240
1817	17850	240
1818	18100	80
1819	18860	360
1820	19100	810
1821	19180	290
1822	19320	230
1823	19360	230
1824	19600	2400
1825	21000	350
1826	21070	475
1827	21380	800
1828	21740	190
1829	23380	500
1830	25130	550
1831	25280	390
1832	25290	300
1833	26000	4600
1834	27090	1040
1835	27860	260
1836	28500	1500
1837	30200	130
1838	30350	560
1839	30710	1140
1840	30900	1100
1841	31400	1200
1842	32000	1200
1843	33830	950
1844	35960	790
1845	36240	950
