# Supplementary material for: Climate change, not human population growth, correlates with Late Quaternary megafauna declines in North America
Source: Nat Commun. 2021 Feb 16;12:965. doi: 10.1038/s41467-021-21201-8 (PMC7886903; doi:10.1038/s41467-021-21201-8)
Supplement: Supplementary file 8 — Supplementary Code 1 [file 41467_2021_21201_MOESM8_ESM.zip › mfauna_replication/tapho.csv]

NUMBER	NAME	LOCATION	LATITUDE	LONGITUDE	ELEV	RADIOCARBON AGE B.P.	STD DEV	CALIBRATED AGE BC/-AD p(68%)	CALIBRATED AGE RANGE p(95%)	LAB SAMPLE NO.	SOURCE	COMMENTS
0100-01-	CHAINE DES PUYS	France	45.750	3.133		8557	37	7656 ± 304	8264 - 7048 BC	Gif-486; Sa-94	Delibrias et al. 1969; Delibrias et al. 1964	wt. mean, 2 samples
0100-01-	CHAINE DES PUYS	France	45.733	2.933		8752	160	7891 ± 219	8329 - 7453 BC	Gif-721; Gif-3638	Delibrias et al. 1969; Delibrias et al. 1986	wt. mean, 2 samples
0100-01-	WEST EIFEL VOLC FIELD	Germany	50.170	6.850		12215	150	12145 ± 206	12557 -11733 BC	KI-306.03, KI-307.03, KI-312.02, KI-305.03	Erlenkeuser and Willkomm 1971	lower tuff from Hinkelsmaar and environs (wt. mean, 4 samples)
0100-01-	WEST EIFEL VOLC FIELD?	Germany	46.233	6.233		7950	110	6874 ± 234	7342 - 6406 BC	Ly-113	Gilot 1970	peat with volcanic ash
0100-01-	WEST EIFEL VOLC FIELD?	Germany	49.150	7.010		9520	100	8928 ± 154	9236 - 8620 BC	3 dates, not listed	Hajdas et al. 1995	Ulmener Maar eruption; approx. loc. (wt. mean, 3 samples)
0100-01-	WEST EIFEL VOLC FIELD	Germany	50.170	6.850		11082	51	10980 ± 52	11084 -10876 BC	28 dates	Hajdas et al. 1995, Erlenkeuser and Willkomm 1971	Laacher See (?) pumice eruption (wt. mean, 28 dates)
0100-02-	CHAINE DES PUYS	France	45.550	2.900		2970	177	1184 ± 152	1488 - 880 BC	Gif-2960	Delibrias and Guillier 1988	paleosol underlying basalt flow
0100-02-	CHAINE DES PUYS	France	45.450	2.900		5750	50	4607 ± 158	4923 - 4291 BC	Gif-1278	Delibrias et al. 1972	under ash from Puy du Montcineyre
0100-02-	CHAINE DES PUYS	France	45.683	2.933		6000	160	4917 ± 193	5303 - 4531 BC	Gif-1375	Delibrias et al. 1972	under basaltic ash from Puy de la Vache
0100-02-	CHAINE DES PUYS	France	45.733	2.917		7850	63	6772 ± 230	7232 - 6312 BC	Gif-1500	Delibrias et al. 1972	overlies red cinder of Puy de Barme
0100-02-	CHAINE DES PUYS	France	45.783	3.083		8900	210	8007 ± 242	8491 - 7523 BC	Gif-1492	Delibrias et al. 1972	acid tephra- Puy de Lantegy
0100-02-	CHAINE DES PUYS	France	45.750	3.050		10929	300	10900 ± 86	11072 -10728 BC	Gif-1409, Gif-1581	Delibrias et al. 1972	paleosol covered with basaltic cinder and ash, Puy-de-Dome (wt. mean, 2 samples)
0100-02-	CHAINE DES PUYS	France	45.783	3.050		12800	350	12922 ± 472	13866 -11978 BC	Gif-1410	Delibrias et al. 1972	layer with basaltic tephra prob from Petit-Puy-de-Dome
0100-02-	CHAINE DES PUYS	France	45.783	3.083		2039	40	58 ± 88	234 BC - 118 AD	Gif-1529, Gif-2355	Delibrias et al. 1972; Delibrias et al. 1974	wt. mean 2 samples, just below very recent pumice Puy-de-dome
0100-02-	CHAINE DES PUYS	France	45.717	2.967		8408	90	7405 ± 150	7705 - 7105 BC	Gif-1498; Gif-2114	Delibrias et al. 1972; Delibrias et al. 1974	wt. mean, 2 samples
0100-02-	CHAINE DES PUYS	France	48.980	3.130		9954	159	9497 ± 180	9857 - 9137 BC	Gif-1502; Gif-1624, Gif-2361	Delibrias et al. 1972; Delibrias et al. 1974	wt. mean, 3 samples
0100-02-	CHAINE DES PUYS	France	45.483	2.883		6703	90	5615 ± 73	5761 - 5469 BC	Gif-1164, Gif-1191; Gif-2350	Delibrias et al. 1972; Delibrias et al. 1974;	wt. mean, 3 samples
0100-02-	CHAINE DES PUYS	France	45.783	3.083		8119	53	7129 ± 59	7247 - 7011 BC	Gif-1499, Gif-1501; Gif-2113, Gif-2118; Gif-6228, Gif-6230, Gif-6231	Delibrias et al. 1972; Delibrias et al. 1974; Delibrias et al. 1986	wt. mean, 7 samples
0100-02-	CHAINE DES PUYS	France	45.450	2.900		3476	90	1795 ± 84	1963 - 1627 BC	Gif-1496; Gif-6229	Delibrias et al. 1972; Delibrias et al. 1986	wt. mean, 2 samples
0100-02-	CHAINE DES PUYS	France	45.650	3.083		7735	135	6565 ± 75	6715 - 6415 BC	Gif-1625; Gif-6152; Sa-90	Delibrias et al. 1972; Delibrias et al. 1986; Delibrias et al. 1964	wt. mean, 3 samples
0100-02-	CHAINE DES PUYS	France	45.750	3.050		200	200	-1687 ± 176	1335 - 2039 AD	Gif-2261	Delibrias et al. 1974	Royat basalt flow
0100-02-	CHAINE DES PUYS	France	45.750	3.080		1040	90	-1001 ± 107	787 - 1215 AD	Gif-2115	Delibrias et al. 1974	charcoal from scoria under Les Cezeaux flow
0100-02-	CHAINE DES PUYS	France	45.780	3.080		5230	101	4056 ± 153	4362 - 3750 BC	Gif-2353	Delibrias et al. 1974	peaty clay in contact with basaltic ejecta, not known from Puy-de-Dome
0100-02-	CHAINE DES PUYS	France	48.980	3.130		9380	248	8729 ± 291	9311 - 8147 BC	Gif-2360	Delibrias et al. 1974	just below ash level S4
0100-02-	CHAINE DES PUYS	France	48.980	3.130		10600	190	10462 ± 288	11038 - 9886 BC	Gif-2357	Delibrias et al. 1974	fine black ash level S1
0100-02-	CHAINE DES PUYS	France	45.750	3.050		11070	20	11015 ± 146	11307 -10723 BC	Gif-2255	Delibrias et al. 1974	beneath basalt flow of La Tiretaine
0100-02-	CHAINE DES PUYS	France	45.880	3.080		13200	190	13683 ± 340	14363 -13003 BC	Gif-2117	Delibrias et al. 1974	eruption of Puy Thiollet
0100-02-	CHAINE DES PUYS	France	45.770	2.870		3638	55	2014 ± 106	2226 - 1802 BC	Gif-2349; Ly-691	Delibrias et al. 1974; Evin et al. 1975	Puy-de-Dome (wt. mean, 2 samples from same site)
0100-02-	CHAINE DES PUYS	France	45.717	2.933		1760	200	-268 ± 110	48 - 488 AD	Gif-3590	Delibrias et al. 1986	Paleosol III Puy de Mey
0100-02-	CHAINE DES PUYS	France	45.583	3.050		6900	120	5795 ± 495	6785 - 4805 BC	Gif-3589	Delibrias et al. 1986	soil under Tartaret flow
0100-02-	CHAINE DES PUYS	France	44.650	4.267		11770	100	11639 ± 301	12241 -11037 BC	Gif-2640	Delibrias et al. 1986	paleosol under Pont de Labeaume flow
0100-02-	CHAINE DES PUYS	France	44.633	4.250		15000	140	15568 ± 427	16422 -14714 BC	Gif-5133	Delibrias et al. 1986	charcoal under ash from Jaujac volcano
0100-02-	CHAINE DES PUYS	France	44.733	4.367		16280	350	16989 ± 572	18133 -15845 BC	Gif-5132	Delibrias et al. 1986	charcoal under Montpezat basaltic flow
0100-02-	CHAINE DES PUYS	France	45.733	2.851		26800	1900	28641 ± 885	30411 -26871 BC	Gif-4007	Delibrias et al. 1986	soil under Olby lava flow
0101-00	NOT IDENTIFIED	Italy	14.433	14.861		31200	775	33133 ± 635	34403 -31863 BC	F-108	Azzi and Gulisano 1979	dated layer underlies volcanites
0101-01=	CAMPI FLEGREI	Italy	40.829	14.076		5270	90	4105 ± 89	4283 - 3927 BC	R-593	Alessio et al. 1971	overlies yellow unconsolidated tuff
0101-01=	CAMPI FLEGREI	Italy	40.824	14.071		5880	200	4741 ± 51	4843 - 4639 BC	R-595	Alessio et al. 1971	layer interbedded with pyroclasts of doubtful provenance
0101-01=	CAMPI FLEGREI	Italy	40.829	14.076		8400	210	7451 ± 83	7617 - 7285 BC	R-594	Alessio et al. 1971	layer 4, period 3,overlies consolidated yellow tuff
0101-01=	CAMPI FLEGREI	Italy	40.883	14.296		11749	67	11547 ± 118	11783 -11311 BC	R-583, R-585, R-705, R-706	Alessio et al. 1971	wt. mean, 4 dates on "tasso" products
0101-01=	CAMPI FLEGREI	Italy	40.870	14.271		11820	57	11626 ± 166	11958 -11294 BC	R-578	Alessio et al. 1971	humified layer in pumice of lower units of 2nd period
0101-01=	CAMPI FLEGREI	Italy	40.870	14.271		12680	200	12902 ± 368	13638 -12166 BC	R-582	Alessio et al. 1971	humic acids from intermediate Layer 4
0101-01=	CAMPI FLEGREI	Italy	40.829	14.076		3692	112	2077 ± 77	2231 - 1923 BC	R-597, R-591 and R-707-713, R-830a, b (RC 15 1)	Alessio et al. 1971; Alessio et al. 1973	pumice from Astroni volcano, average of16 dates
0101-01=	CAMPI FLEGREI	Italy	40.839	14.187		4035	100	2548 ± 51	2650 - 2446 BC	R-682, R-785 (RC 15-1)	Alessio et al. 1971; Alessio et al. 1973	pumice from early Astroni volcano, (wt. mean, 2 samples)
0101-01=	CAMPI FLEGREI	Italy	40.829	14.076		4630	100	3442 ± 53	3548 - 3336 BC	R-592, R-596, R-703, R-829a and b (RC15 1)	Alessio et al. 1971; Alessio et al. 1973	underlying Astroni products (wt. mean 5 dates)
0101-01=	CAMPI FLEGREI	Italy	40.875	14.268		12280	291	12354 ± 318	12990 -11718 BC	R-580, R-581; R-826	Alessio et al. 1971; Alessio et al. 1973	wt. mean, 3 samples, intermediate Layer 1 and 3, lower tephra of second period
0101-01=	CAMPI FLEGREI	Italy	40.903	14.398		8547	90	7576 ± 25	7626 - 7526 BC	R-828a, R-828b	Alessio et al. 1973	only available dates for pyroclasts overlying Agnano products (wt. mean, 2 dates)
0101-01=	CAMPI FLEGREI	Italy	40.861	14.233		15090	150	15826 ± 159	16144 -15508 BC	R-825	Alessio et al. 1973	from thick strongly humic pozzolana layer
0101-01=	CAMPI FLEGREI	Italy	40.852	14.210		16390	300	16966 ± 353	17672 -16260 BC	R-823	Alessio et al. 1973	upper part whitish tuffs underlying Neopolitan Yellow tuff
0101-01=	CAMPI FLEGREI	Italy	40.903	14.398		11109	67	11008 ± 70	11148 -10868 BC	R-827a, 827b; R-704	Alessio et al. 1973; Alessio et al. 1971	layer 2 below Agnano (wt. mean, 3 samples)
0101-01=	CAMPI FLEGREI	Italy	40.780	14.650		32988	2400	35468 ± 1108	37684 -33252 BC	R-857, R-857b1, R-857b2, R-857b3, R-857b4; R-714	Alessio et al. 1974; Scandone et al. 1991	Campanian gray tuff min age (wt. mean, 6 dates)
0101-01=	CAMPI FLEGREI	Italy	40.778	14.030		6220	140	5168 ± 95	5358 - 4978 BC	R-1052	Alessio et al. 1976	Phlegrian tephra
0101-01=	CAMPI FLEGREI	Italy	40.778	14.030		14100	160	14795 ± 363	15521 -14069 BC	R-1053	Alessio et al. 1976	dates end of eruption in Procida I
0101-01=	CAMPI FLEGREI	Italy	40.778	14.030		19620	330	21030 ± 483	21996 -20064 BC	R-1054	Alessio et al. 1976	Solchiaro eruption
0101-01=	CAMPI FLEGREI	Italy	40.778	14.030		25200	1100	26726 ± 964	28654 -24798 BC	R-941	Alessio et al. 1976	middle part of widespread Formazione 12
0101-01=	CAMPI FLEGREI	Italy	40.770	14.018		27346	848	29397 ± 320	30037 -28757 BC	R-1050, R-1051	Alessio et al. 1976	dates Volcano IV eruption, (wt mean)
0101-01=	CAMPI FLEGREI	Italy	40.778	14.030		28850	2000	30814 ± 849	32512 -29116 BC	R-1055	Alessio et al. 1976	base of widespread Formazione 12
0101-01=	CAMPI FLEGREI	Italy	40.740	13.990		40000	3500	> Limits of CalCurve: age-calibration not recommended		R-967a	Alessio et al. 1976	early Campanian product
0101-01=	CAMPI FLEGREI	Italy	40.817	14.433		9760	300	9245 ± 470	10185 - 8305 BC	Gif-4376	Narcisi 1995; Delibrias et al. 1986	soil under Agnano pumice at Vesuvius
0101-01=	CAMPI FLEGREI	Italy	40.829	14.076		4419	87	3033 ± 67	3167 - 2899 BC	CFAP-6, ZR-5, ZR-51, ZR-52A, ZR-52B, ZR-1, R-706	Scandone et al. 1991	carbonized wood in Agnano-Monte Spina products; approx. loc. (wt. mean, 7 samples)
0101-01=	CAMPI FLEGREI	Italy	40.829	14.076		6760	100	5668 ± 112	5892 - 5444 BC	I-14545	Scandone et al. 1991	paleosol overlaying Monteruscello products; approx. loc.
0101-01=	CAMPI FLEGREI	Italy	40.617	14.200		7030	100	5892 ± 100	6092 - 5692 BC	I-14918	Scandone et al. 1991	paleosol overlaying Minopoli products; approx. loc.
0101-01=	CAMPI FLEGREI	Italy	40.829	14.076		8270	99	7289 ± 169	7627 - 6951 BC	I-14894	Scandone et al. 1991	paleosol underlaying Agnano-Pigna S. Nicola; approx. loc.
0101-01=	CAMPI FLEGREI	Italy	40.829	14.076		8885	138	8015 ± 161	8337 - 7693 BC	I-14547, I-14548, I14868, I-14824, I-14578	Scandone et al. 1991	paleosols overlaying Contrada S. Martino products and underlying Baia products; approx. loc. (wt. mean 5 samples)
0101-01=	CAMPI FLEGREI	Italy	40.829	14.076		9390	500	8685 ± 153	8991 - 8379 BC	ZR-26	Scandone et al. 1991	carbonized wood in paleosol overlaying NYT; approx. loc.
0101-01=	CAMPI FLEGREI	Italy	40.903	14.398		10370	150	9958 ± 787	11532 - 8384 BC	I-14833	Scandone et al. 1991	paleosol underlaying Gauro products; approx. loc.
0101-01=	CAMPI FLEGREI	Italy	40.861	14.233		14770	360	15334 ± 500	16334 -14334 BC	I-14770	Scandone et al. 1991	paleosol between museum brecchia and Torregaveta; approx. loc.
0101-01=	CAMPI FLEGREI	Italy	40.967	14.567		31656	650	33396 ± 460	34316 -32476 BC	R-820, R-784, R-784a, R-822, R-856, R856a, R821, R821a, R821A, R821Aa	Scandone et al. 1991	carbonized wood embedded in Campanian ignimbrite (yellow facies); approx. loc. (wt. mean 10 dates)
0101-02=	VESUVIUS	Italy	40.930	14.750		3870	30	2341 ± 85	2511 - 2171 BC	R-938	Alessio et al. 1974	white and gray pumice from Vesuvius
0101-02=	VESUVIUS	Italy	41.010	14.770		4340	200	2972 ± 60	3092 - 2852 BC	R-940	Alessio et al. 1974	underlying product of Plinian age
0101-02=	VESUVIUS	Italy	40.930	14.750		7917	370	6842 ± 125	7092 - 6592 BC	R-937; Gif-4378, Gif-5099	Alessio et al. 1974; Delibrias et al. 1986	Somma-Vesuvius activity (wt. mean, 3 samples)
0101-02=	VESUVIUS	Italy	40.825	14.441		1887	27	-134 ± 60	14 - 254 AD	Gif-1942, Gif-5098, Gif-5097	Delibrias et al. 1972	carbonized wood in pumice (wt. mean, 3 samples)
0101-02=	VESUVIUS	Italy	40.817	14.433		330	24	-1555 ± 67	1421 - 1689 AD	Gif-5268	Delibrias et al. 1986	orig thought to be Pompeii pumice layer
0101-02=	VESUVIUS	Italy	40.817	14.433		470	80	-1456 ± 50	1356 - 1556 AD	Gif-5266	Delibrias et al. 1986	charcoal in paleosol on ash
0101-02=	VESUVIUS	Italy	40.817	14.433		1030	51	-1012 ± 107	798 - 1226 AD	Gif-4203	Delibrias et al. 1986	wood under nuee ardente from Vesuvius
0101-02=	VESUVIUS	Italy	40.817	14.433		1280	56	-747 ± 60	627 - 867 AD	Gif-4483	Delibrias et al. 1986	wood in lahar, above nuee ardente deposit
0101-02=	VESUVIUS	Italy	40.817	14.433		1750	150	-277 ± 110	57 - 497 AD	Gif-4205	Delibrias et al. 1986	1 m thick nuee ardente, above Pompeii level
0101-02=	VESUVIUS	Italy	40.817	14.433		1804	16	-216 ± 60	96 - 336 AD	Gif-4377, Gif-4484, and R-715a (RC 15 1)	Delibrias et al. 1986	wood in Pompei level (wt. mean, 3 samples)
0101-02=	VESUVIUS	Italy	40.817	14.433		2750	300	920 ± 275	1470 - 370 BC	Gif-5267	Delibrias et al. 1986	paleosol in pumice, Pompeii or Avelinno
0101-02=	VESUVIUS	Italy	40.817	14.433		3633	74	2012 ± 74	2160 - 1864 BC	Gif-5264, Gif-4486, Gif-4517	Delibrias et al. 1986	ash betw, pumices of Pompei and Avellino (wt. mean, 3 samples)
0101-02=	VESUVIUS	Italy	40.817	14.433		5530	70	4373 ± 79	4531 - 4215 BC	Gif-4485	Delibrias et al. 1986	paleosol under Astroni pumice
0101-02=	VESUVIUS	Italy	40.817	14.433		6870	160	5773 ± 113	5999 - 5547 BC	Gif-5262	Delibrias et al. 1986	paleosol under nuee ardente deposit
0101-02=	VESUVIUS	Italy	40.817	14.433		8470	460	7486 ± 98	7682 - 7290 BC	Gif-4379	Delibrias et al. 1986	lower part of same paleosol as Gif-4378
0101-02=	VESUVIUS	Italy	40.817	14.433		8740	50	7804 ± 129	8062 - 7546 BC	Gif-4251	Delibrias et al. 1986	average of two dates on soil under pumice, same stratig position as Gif-4378
0101-02=	VESUVIUS	Italy	40.817	14.433		9760	54	9245 ± 470	10185 - 8305 BC	Gif-4376	Delibrias et al. 1986	soil under Agnano pumice
0101-02=	VESUVIUS	Italy	40.817	14.433		11400	120	11213 ± 127	11467 -10959 BC	Gif-4488	Delibrias et al. 1986	paleosol between two pumice deposits
0101-02=	VESUVIUS	Italy	40.817	14.433		14120	260	14824 ± 370	15564 -14084 BC	Gif-4487	Delibrias et al. 1986	paleosol between two pyroclastic units
0101-02=	VESUVIUS	Italy	40.817	14.433		17050	800	17990 ± 492	18974 -17006 BC	Gif-4375	Delibrias et al. 1986	paleosol on pyroclastic unit "Pomici di base" overlies lava from Monte Somma
0101-02=	VESUVIUS	Italy	40.817	14.433		1594	70	-475 ± 44	387 - 563 AD	Gif-4206, Gif-4250, Gif-5265; R-939	Delibrias et al. 1986; Alessio et al. 1974; Rosi and Santacroce 1983	Pollena" Eruption; wt. mean, 4 samples
0101-02=	VESUVIUS	Italy	40.933	15.617		3000	75	1222 ± 122	1466 - 978 BC	not listed	Narcisi 1995	Monticchio Maar
0101-02=	VESUVIUS	Italy	40.930	15.620		14420	400	15134 ± 321	15776 -14492 BC	not listed	Narcisi 1995	Greenish plinian flow; approx. loc.
0101-02=	VESUVIUS	Italy	40.930	15.620		15500	300	16126 ± 191	16508 -15744 BC	not listed	Narcisi 1995	Greenish plinian flow; approx. loc.
0101-02=	VESUVIUS	Italy	40.770	14.660		25100	495	26605 ± 955	28515 -24695 BC	R-935	Narcisi 1995; Alessio et al. 1974	Codola formation, Somma-Vesuivius
0101-02=	VESUVIUS	Italy	40.930	15.620		16385	80	16943 ± 299	17541 -16345 BC	not listed; R-1056	Narcisi 1995; Alessio et al. 1978	wt. mean, 2 samples
0101-03=	ISCHIA	Italy	40.724	13.953		560	30	-1367 ± 46	1275 - 1459 AD	R-1003a	Alessio et al. 1978	Arso lava flow of AD 1302
0101-03=	ISCHIA	Italy	40.730	13.898		530	200	-1441 ± 132	1177 - 1705 AD	343C	Orsi et al. 1996	charcoal, Fondo Bosso tephra; approx. loc.
0101-03=	ISCHIA	Italy	40.730	13.898		1197	125	-830 ± 85	660 - 1000 AD	1003C/PA, 1003C/PO, 601P	Orsi et al. 1996	Fiaiano tephra; approx. loc. (wt. mean, 3 samples)
0101-03=	ISCHIA	Italy	40.730	13.898		1560	59	-469 ± 133	203 - 735 AD	701C	Orsi et al. 1996	Bosco de Conti tephra; approx. loc.
0101-03=	ISCHIA	Italy	40.730	13.898		1898	60	-119 ± 80	41 BC - 279 AD	224P	Orsi et al. 1996	Cretaio tephra; approx. loc. (wt. mean, 2 samples)
0101-03=	ISCHIA	Italy	40.730	13.898		2798	120	1005 ± 141	1287 - 723 BC	612P, 623P	Orsi et al. 1996	Cannavale tephra; approx. loc. (wt. mean, 2 samples)
0101-03=	ISCHIA	Italy	40.730	13.898		4790	300	3522 ± 254	4030 - 3014 BC	800C	Orsi et al. 1996	Piano Liguori unit; approx. loc.
0101-041	LIPARI	Aeolian Islands	38.467	14.967		20500	190	22136 ± 363	22862 -21410 BC	Gif-5371	Crisci et al.1983	upper Lipari brown ash flow unit c2
0101-041	LIPARI	Aeolian Islands	38.467	14.967		23500	886	25179 ± 1162	27503 -22855 BC	not listed	Crisci et al.1983	llower ash deposits just beneath key marker bed; approx. loc.
0101-041	LIPARI	Aeolian Islands	38.467	14.967		16800	870	17585 ± 486	18557 -16613 BC	Gif-5326	Delibrias et al. 1986; De Rosa and Sheridan 1983	brown ash-flow tuff
0101-041	LIPARI	Aeolian Islands	38.467	14.967		22592	140	23923 ± 259	24441 -23405 BC	Gif-5328, Gif-5587	Delibrias et al. 1986; De Rosa and Sheridan 1983	overlies andesitic Key bed, underlies Monte Guardia surge deposits (wt. mean, 2 samples)
0101-041	LIPARI	Aeolian Islands	38.503	14.786		1765	42	-263 ± 114	35 - 491 AD	Hv-1020	Geyh 1967	sample from weathered layer imbedded in pumice
0101-041	LIPARI	Aeolian Islands	38.505	14.961		2875	100	1083 ± 148	1379 - 787 BC	Hv-1019	Geyh 1967	sample from weathered layer imbedded in pumice
0101-041	LIPARI	Aeolian Islands	38.507	14.939		3270	250	1559 ± 111	1781 - 1337 BC	Hv-1021	Geyh 1967	sample from weathered layer imbedded in pumice
0101-041	LIPARI	Aeolian Islands	38.520	14.928		17300	650	18314 ± 720	19754 -16874 BC	Hv-564	Geyh 1967	sample from weathered layer imbedded in pumice
0101-05=	VULCANO	Aeolian Is-Italy	38.386	14.976		7680	140	6534 ± 91	6716 - 6352 BC	R-149	Calderone and Petrone 1992	charcoal in tephra layer at Volcano Piano
0101-06=	ETNA	Italy	37.734	15.004		620	70	-1348 ± 41	1266 - 1430 AD	Beta-72883	Calvari and Groppelli 1996	paleosol in upper part of Chiancone sequence; approx loc.
0101-06=	ETNA	Italy	37.750	15.000		675	40	-1331 ± 47	1237 - 1425 AD	Beta-72883, Beta-72884	Calvari and Groppelli 1996	upper part of Chiancone sequence; approx. loc.
0101-06=	ETNA	Italy	37.734	15.004		730	80	-1285 ± 63	1159 - 1411 AD	Beta-72884	Calvari and Groppelli 1996	paleosol in upper part of Chiancone sequence; approx loc.
0101-06=	ETNA	Italy	37.734	15.004		6720	150	5627 ± 76	5779 - 5475 BC	Beta-72882	Calvari and Groppelli 1996	min age Chiancone deposit; approx. loc.
0101-06=	ETNA	Italy	37.708	15.108		5000	210	3807 ± 129	4065 - 3549 BC	Gif-1605	Delibrias et al. 1972	carbonized tree under 2-3 m ash
0101-06=	ETNA	Italy	37.750	15.000		7100	79	5966 ± 137	6240 - 5692 BC	Gif-1766	Delibrias et al. 1972	carbonized tree in pumice
0101-06=	ETNA	Italy	37.700	15.017		1320	200	-735 ± 90	555 - 915 AD	Gif-2775	Delibrias et al. 1986	wood in fine ash over lapilli, dates explosive eruption
0101-06=	ETNA	Italy	37.700	15.033		1803	30	-226 ± 79	68 - 384 AD	Gif-3071, Gif-3070, Gif-2448	Delibrias et al. 1986	wood in pumiceous ash, important eruption (wt. mean, 3 samples)
0101-06=	ETNA	Italy	37.683	15.033		2840	69	1046 ± 144	1334 - 758 BC	Gif-3428	Delibrias et al. 1986	wood under andesitic ash
0101-06=	ETNA	Italy	37.700	15.017		3230	67	1513 ± 125	1763 - 1263 BC	Gif-2776	Delibrias et al. 1986	tree in fine ash overlying brown-colored pumice
0101-06=	ETNA	Italy	37.700	15.017		4280	60	2886 ± 177	3240 - 2532 BC	Gif-2778	Delibrias et al. 1986	wood in fine ash, NW side of Etna
0101-06=	ETNA	Italy	37.700	15.033		5460	153	4271 ± 154	4579 - 3963 BC	Gif-3427	Delibrias et al. 1986	dates beginning of last stage of formation of Valle del Bove
0101-06=	ETNA	Italy	37.700	15.017		6100	62	5024 ± 180	5384 - 4664 BC	Gif-2777	Delibrias et al. 1986	wood in brown pumice overlying thin yellow ash on ancient lava flow
0101-06=	ETNA	Italy	37.700	15.033		8140	139	7095 ± 274	7643 - 6547 BC	Gif-3429	Delibrias et al. 1986	dates one of oldest explosive eruptions in last seq of acid eruptions
0101-06=	ETNA	Italy	37.700	15.033		14180	64	14863 ± 442	15747 -13979 BC	Gif-4618	Delibrias et al. 1986	tree under pyroclastic flow
0101-06=	ETNA	Italy	37.700	15.033		18100	179	19233 ± 602	20437 -18029 BC	Gif-3069	Delibrias et al. 1986	soil under Etna lava flow
0101-06=	ETNA	Italy	37.750	15.000		15250	100	15926 ± 213	16352 -15500 BC	not listed	Duncan et al. 1984	organic material below Biancaville pyroclastic flow; approx. loc.
0101-06=	ETNA	Italy	37.750	15.000		2710	60	870 ± 45	960 - 780 BC	CDG 2/10	Duncan et al. 1984; GUEST ET AL. 1984	dates upper tephra; approx. loc.
0101-06=	ETNA	Italy	37.750	15.000		6434	250	5401 ± 53	5507 - 5295 BC	CDG 2/16, CDG 2/99	Duncan et al. 1984; GUEST ET AL. 1984	Post-Ellittico 'upper' tephra; approx. loc. (wt. mean, 2 samples)
0101-06=	ETNA	Italy	37.750	15.000		26380	115	28625 ± 360	29345 -27905 BC	CDG 2/45	Duncan et al. 1984; GUEST ET AL. 1984	organic material within the 'lower' tephra; approx. loc.
0101-071	PANTELLERIA	Italy	36.770	12.020		3030	100	1268 ± 342	1952 - 584 BC	USGS-1870	Mahood and Hildreth 1986	coarse pumice fall; approx. loc.
0101-071	PANTELLERIA	Italy	36.770	12.020		5420	57	4242 ± 233	4708 - 3776 BC	USGS-1872	Mahood and Hildreth 1986	coarse pumice fall beneath basal Cuddia Randazzo lava; approx. loc.
0101-071	PANTELLERIA	Italy	36.770	12.020		5750	150	4596 ± 90	4776 - 4416 BC	USGS-1869	Mahood and Hildreth 1986	Cuddia Randazzo pumice fall; approx. loc.
0101-071	PANTELLERIA	Italy	36.770	12.020		7560	110	6379 ± 90	6559 - 6199 BC	USGS-1646	Mahood and Hildreth 1986	basal, nonwelded, pumice fall on Punta Tracino agglutinate pile; approx. loc.
0101-071	PANTELLERIA	Italy	36.770	12.020		8080	350	7018 ± 140	7298 - 6738 BC	USGS-1871	Mahood and Hildreth 1986	upper of two pumice falls lying upon the Green Tuff; approx. loc.
0101-071	PANTELLERIA	Italy	36.770	12.020		10120	300	9684 ± 206	10096 - 9272 BC	USGS-1038	Mahood and Hildreth 1986	Cuddia Randazzo pumice fall; approx. loc.
0102-04=	SANTORINI	Greece	33.550	24.920		7400	72	6246 ± 183	6612 - 5880 BC	Gif-1904	Delibrias et al. 1974	eruption of Santorini
0102-04=	SANTORINI	Greece	36.404	25.396		18340	199	19486 ± 1051	21588 -17384 BC	not listed	Federman and Carey 1980	Acrotiri ignimbrite; approx loc.
0102-04=	SANTORINI	Greece	36.404	25.396		36700	1400	38754 ± 871	40496 -37012 BC	2 dates, not listed	Federman and Carey 1980, Pichler and Friedrich 1976	minimum for Middle Pumice; approx. loc.
0102-04=	SANTORINI	Greece	36.433	24.350		16090	220	17102 ± 1133	19368 -14836 BC	P-3128	Hurst and Lawn 1984	Santorini products 20 cm below ignimbrite
0102-04=	SANTORINI	Greece	36.404	25.396		3316	18	1588 ± 43	1674 - 1502 BC	P-1885, P-1889, P-1892, P-1894, P-1895, P-2559, P-2565, P-2791, K-3228	Michael and Betancourt 1988; see also, Broecker and Olson 1959; Pichler and Friedrich 1976; Meeulengracht at al. 1981	the Minoan eruption of Thera; approx. loc. (wt. mean, 9 samples)
0102-04=	SANTORINI	Greece	36.404	25.396		12950	37	13181 ± 1031	15243 -11119 BC	not listed	Pichler and Friedrich 1976	paleosol on top of welded tuffs and slightly welded pumice flows; approx. loc.
0102-04=	SANTORINI	Greece	36.404	25.396		17200	272	18188 ± 808	19804 -16572 BC	not listed	Pichler and Friedrich 1976	layer in Albatross core 189 corresponding to ignimbrite series
0102-04=	SANTORINI	Greece	36.404	25.396		18133	500	19457 ± 315	20087 -18827 BC	not listed	Pichler and Friedrich 1976	charred tree in pumice flow deposits in lower part of ignimbrite series; approx. loc. (wt. mean, 2 samples)
0102-04=	SANTORINI	Greece	36.404	25.396		18880	88	20310 ± 397	21104 -19516 BC	not listed	Pichler and Friedrich 1976	charred tree in pumice flow deposits in lower part of ignimbrite series; approx. loc.
0104-00	NOT IDENTIFIED	Ukraine	51.417	39.017		23600	1000	24586 ± 238	25062 -24110 BC	GIN-89	Cherdyntsev et al. 1968	volcanic ash under humidified layer
0104-00	SFINTA ANA	Romania	45.901	26.501		10700	200	10562 ± 263	11088 -10036 BC	not listed	Compte Rendus de l'Academies des Sciences, (II), 318(9):1233-1238
0104-02-	KASBEK	Georgia	42.700	44.500		6290	190	5228 ± 120	5468 - 4988 BC	Gif-3487	Delibrias and Guillier 1988	dates last lava flow of Kasbek Volcano (approx loc)
0104-02-	KASBEK	Georgia	42.700	44.500		5950	400	4827 ± 66	4959 - 4695 BC	no ref here	Simken and Siebert 1994	Djanelidze C P 1975
0201-126	ARDOUKOBA?	Djibouti	11.500	42.500		7400	200	6248 ± 120	6488 - 6008 BC	Gif-2554	Delibrias et al. 1982	maximum date for basaltic flow, Ghoubbet al Karab
0201-27-	ALUTU?	Ethiopia	7.830	38.600		230	50	-1705 ± 95	1515 - 1895 AD	SMU-83	Haynes and Haas 1974	postdates latest ash fall in Macho area
0201-27-	ALUTU?	Ethiopia	7.830	38.600		1540	64	-516 ± 68	380 - 652 AD	SMU-84	Haynes and Haas 1974	dates lapilli fall
0201-27-	ALUTU?	Ethiopia	7.810	38.625		10330	300	10168 ± 238	10644 - 9692 BC	SMU-86	Haynes and Haas 1974	Occup. charcoal in ash, buried by ash (during dep.)
0201-27-	ALUTU?	Ethiopia	7.800	38.620		11510	100	11318 ± 122	11562 -11074 BC	SMU-72	Haynes and Haas 1974	soil develed in pumiceous lapilli, dates ash fall
0202-00	NOT IDENTIFIED	Kenya	-0.417	36.250		12200	53	12314 ± 448	13210 -11418 BC	I-5178	Buckley and Willis 1972	just below S band of volcanic ash
0202-00	NOT IDENTIFIED	Kenya	-0.417	36.250		29320	1800	31189 ± 1055	33299 -29079 BC	I-5177	Buckley and Willis 1972	underlies several m of volcanic ash and pumice
0202-00	NOT IDENTIFIED	Zambia	-8.500	30.833		11690	100	11570 ± 319	12208 -10932 BC	Y-1414	Stuiver 1969	dates ash layer in Lake Tanganyika
0202-00	NOT IDENTIFIED	Tanzania	-3.000	29.383		4620	89	3419 ± 76	3571 - 3267 BC	GrN-4369	Vogel 1970	pumice indicating nearby eruption to this site on Mt. Kilimanjaro
0202-03=	BARRIER, THE	Kenya	2.320	36.570		9660	30	9022 ± 280	9582 - 8462 BC	not listed	Truckle 1976	gastropods in basalts; approx. loc.
0202-051	EMURUANGOGOLAK	Kenya	1.450	36.330		250	71	-1667 ± 128	1411 - 1923 AD	Birm-456, Birm-457	Shotton et al. 1974	wood from tree molds in second youngest basalt flow (wt. mean, 2 samples)
0202-09=	OLKARIA	Kenya	-0.904	36.292		180	50	-1777 ± 96	1585 - 1969 AD	no ref here	Simken and Siebert 1994	not in CAVW 4 (58); Thompson A O, Dodson R G 1963
0202-10=	LONGONOT	Kenya	-0.920	36.450		3280	39	1569 ± 111	1791 - 1347 BC	no ref here	Simken and Siebert 1994	not in CAVW 4 (59); Thompson A O, Dodson R G 1963; not in Scott S C 1980; not in Williams L A J, Macdonald R, Chapman G R 1984
0202-10=	LONGONOT	Kenya	-0.920	36.450		9150	200	8396 ± 114	8624 - 8168 BC	no ref here	Simken and Siebert 1994	not in CAVW 4 (59); Thompson A O, Dodson R G 1963; not in Scott S C 1980; not in Williams L A J, Macdonald R, Chapman G R 1984
0202-13=	CHYULU HILLS	Kenya	-2.500	38.167		480	30	-1490 ± 174	1142 - 1838 AD	W-749	Rubin and Alexander 1960; Simken and Siebert 1994	charcoal from beneath Limuru trachytes
0202-162	UNNAMED? (NOT IDENT.)	Tanganyika	-8.500	32.667		8050	150	6988 ± 222	7432 - 6544 BC	Y-1412	Stuiver 1969	dates prominent ash layer in Lake Rukwa
0202-166	RUNGWE	Tanzania	-8.983	33.650		2800	36	977 ± 489	1955 BC - 1 AD	A-893	Haynes et al. 1971	top of upper paleosol-dates pumice above
0202-166	RUNGWE	Tanzania	-8.967	33.633		3200	51	1475 ± 120	1715 - 1235 BC	A-892	Haynes et al. 1971	top of intermediate paleosol-dates pumice above
0202-166	RUNGWE	Tanzania	-9.000	33.667		3920	180	2395 ± 115	2625 - 2165 BC	A-895	Haynes et al. 1971	top of lower palesol-dates pumice above
0202-17=	KIEYO? (NOT IDENT.)	Malawi	-9.946	33.838		3300	19	1598 ± 160	1918 - 1278 BC	A-704	Haynes et al. 1967	Charcoal underlying volcanic ash
0202-17=	KIEYO? (NOT IDENT.)	Malawi	-9.600	33.800		11000	130	10845 ± 320	11485 -10205 BC	A-782B	Haynes et al. 1967	wood trapped in pumiceous tuff
0202-17=	KIEYO? (NOT IDENT.)	Malawi	-9.600	33.800		10170	410	9816 ± 306	10428 - 9204 BC	A-782A	Haynes et al. 1971	charcoal entrapped in pumaceous tuff (see A-782B)
0203-003	KYATWA VOLC FIELD? (NOT IDENT.)	Uganda	0.350	29.967		4670	270	3474 ± 106	3686 - 3262 BC	Y-1410	Stuiver 1969	dates prominent ash layer
0203-02=	NYAMURAGIRA	Zaire	-1.408	29.200		400	100	-1529 ± 89	1351 - 1707 AD	no ref here	Simken and Siebert 1994	not in Pouclet A 1977; Krafft M 1990
0204-003	OKU VOLC FIELD	Cameroun	5.650	10.750		1290	32	-759 ± 84	591 - 927 AD	Gif-3085	Delibrias and Guillier 1989	charcoal in humic leevel under basaltic scorias
0204-003	OKU VOLC FIELD	Cameroun	6.250	10.500		400	200	-1529 ± 89	1351 - 1707 AD	W-5914	Lockwood and Rubin 1989	just below basaltic scoria, Lake Nyos (approx. loc.)
0204-004	MANENGOUBA	Cameroun	4.662	9.406		8624	50	7731 ± 398	8527 - 6935 BC	not listed	Cornen et al. 1992	Lake Barombe Mbo tephra (wt. mean, 2 counts)
0205-00	NOT IDENTIFIED	Sudan	14.583	33.433		24920	1250	26423 ± 987	28397 -24449 BC	SUA-605	Adamson et al. 1982	carbonate within volcanic ash
0205-03-	MARRA, JEBEL	Sudan	12.990	24.270		3520	21	1857 ± 131	2119 - 1595 BC	Birm-399	Shotton et al. 1974; Francis et al. 1973	wood in air-fall deposits from major Plinian eruption
0205-06-	BAYUDA VOLC FIELD	Sudan	18.330	32.750		1102	53	-934 ± 50	834 - 1034 AD	not listed	Almond et al. 1984	baked mammalian dung beneath lava flow; approx. loc.
0303-02=	PITON DE LA FOURNAISE	Reunion	-21.250	56.750		4745	110	3506 ± 139	3784 - 3228 BC	not listed	Bachelery and Mairine 1990
0303-02=	PITON DE LA FOURNAISE	Reunion	-21.181	55.631		2100	19	153 ± 134	421 BC - 115 AD	Gif-2393	Delibrias et al. 1982	dates upper limit of volcanic event
0303-02=	PITON DE LA FOURNAISE	Reunion	-18.000	55.000		5469	400	4282 ± 175	4632 - 3932 BC	LY-2369, -2368	Delibrias et al. 1986	Bracket date of eccentric eruption of scoria (wt. mean, 2 samples)
0303-02=	PITON DE LA FOURNAISE	Reunion	-21.067	55.583		21900	820	23413 ± 327	24067 -22759 BC	Gif-4870	Delibrias et al. 1986	charcoal in pyroclastic deposit over basaltic lava
0303-02=	PITON DE LA FOURNAISE	Reunion	-21.109	55.575		24500	740	25909 ± 862	27633 -24185 BC	Gif-4865	Delibrias et al. 1986	charcoal in pyroclastic deposit over basaltic lava
0303-02=	PITON DE LA FOURNAISE	Reunion	-21.107	55.573		26700	402	28770 ± 502	29774 -27766 BC	Gif-4866	Delibrias et al. 1986	paleosol in pyroclastic depoist over basaltic lava
0303-02=	PITON DE LA FOURNAISE	Reunion	-21.100	55.567		30594	500	32652 ± 616	33884 -31420 BC	Gif-4867, -4869	Delibrias et al. 1986	carbon in pyroclastic deposit over basaltic lava (wt. mean, 2 samples)
0303-02=	PITON DE LA FOURNAISE	Reunion	-21.100	55.350		31700	1400	33664 ± 824	35312 -32016 BC	Gif-5433	Delibrias et al. 1986	charcoal in cinerite over last lava of Piton des Neiges
0303-02=	PITON DE LA FOURNAISE	Reunion	-21.051	55.545		22575	282	23896 ± 313	24522 -23270 BC	NY 895	Deniel et al. 1992:258	charcoal in fine surge deposit
0303-02=	PITON DE LA FOURNAISE	Reunion	-21.051	55.545		25635	281	27159 ± 1211	29581 -24737 BC	NY 997	Deniel et al. 1992:258	ash and pumice deposit under uppr trachytic nuee ardente
0303-02=	PITON DE LA FOURNAISE	Reunion	-21.051	55.545		27903	650	30002 ± 487	30976 -29028 BC	NY 894, NY 996	Deniel et al. 1992:258	upper trachytic nuee ardente (wt. mean, 2 samples)
0303-02=	PITON DE LA FOURNAISE	Reunion	-21.088	55.361		28366	764	30403 ± 553	31509 -29297 BC	NY1000, NY 1002	Deniel et al. 1992:258	brecciated pyroclastic deposit (wt. mean, 2 samples)
0303-02=	PITON DE LA FOURNAISE	Reunion	-21.050	55.544		31275	1600	33225 ± 740	34705 -31745 BC	NY 999	Deniel et al. 1992:258	in fine pyroclastic deposits
0303-02=	PITON DE LA FOURNAISE	Reunion	-21.079	55.358		35490	1266	37020 ± 2037	41094 -32946 BC	NY 998	Deniel et al. 1992:258	pumice and ash deposits capping mugearitic lava flow
0303-06-	ITASY VOLC FIELD	Madagascar	-19.000	46.770		9080	150	8279 ± 154	8587 - 7971 BC	no ref here	Simken and Siebert 1994	Besairie H J 1973; Battistini R 1962
0304-07-	PRINCE EDWARD IS	Indian O.-S	-46.633	37.917		2530	90	654 ± 106	866 - 442 BC	GrN-4893	Vogel 1970	peat just below upper volcanic ash layer
0304-07-	PRINCE EDWARD IS	Indian O.-S	-46.633	37.917		5830	49	4673 ± 83	4839 - 4507 BC	GrN-4892	Vogel 1970	peat dating lowest of 3 volcanic ash layers
0304-08-	MARION ISLAND	Indian O.-S	-46.883	37.667		3180	120	1443 ± 148	1739 - 1147 BC	K-1063	Tauber 1968	non-calcareous gyttja from just above black lava in Junior's Kop
0304-08-	NOT IDENTIFIED	Marion Is.	-46.833	37.667		3180	700	1443 ± 148	1739 - 1147 BC	K-1063	Tauber 1968	dates min age for lava
0304-08-	MARION ISLAND	Indian O.-S	-46.917	37.833		4000	90	2522 ± 90	2702 - 2342 BC	GrN-4152	Vogel 1970	minimum date for lava
0401-00	NOT IDENTIFIED	New Zealand	-38.450	175.433		385	141	-1531 ± 72	1387 - 1675 AD	NZ-371	Grant-Taylor and Rafter 1963	charcoal from beds of alluvial pumice sand-dates younger eruption than Taupo
0401-00	NOT IDENTIFIED	New Zealand	-41.300	174.783		8020	67	6939 ± 196	7331 - 6547 BC	NZ-372	Grant-Taylor and Rafter 1963	minimum age for rhyolitic eruption in Central Volcanic District
0401-00	NOT IDENTIFIED	New Zealand	-36.900	174.817		9270	53	8480 ± 120	8720 - 8240 BC	NZ-11	Grant-Taylor and Rafter 1963	wood underlying basalt flow
0401-00	NOT IDENTIFIED	Chatham Islands	-45.833	-176.467		39600	469	40799 ± 1164	43127 -38471 calBC	NZ-373	Grant-Taylor and Rafter 1963	ash and violent eruption of Chatham Islands
0401-00	NOT IDENTIFIED	New Zealand	-39.450	174.240		1920	60	-87 ± 133	179 BC - 353 AD	Wk-425	Hogg et al. 1987	min for andesitic tephra, possibly Mangatawai or Kaupokonui
0401-00	NOT IDENTIFIED	New Zealand	-37.883	175.300		9933	115	9437 ± 134	9705 - 9169 BC	Wk-231, Wk-232, Wk-213	Hogg et al. 1987	Managamate Tephra Fm (wt. mean, 3 samples)
0401-00	NOT IDENTIFIED	New Zealand	-37.917	175.800		15850	270	16483 ± 349	17181 -15785 BC	Wk-659	Hogg et al. 1987	possibly Okareka Ash Fm, posibly final Hinuera Fm deposition
0401-00	NOT IDENTIFIED	New Zealand	-38.683	177.183		10659	130	10687 ± 112	10911 -10463 BC	Wk-263, Wk-561; Wk-1228, Wk-1230	Hogg et al. 1987; Newnham et al. 1995	Uncorrelated tephra (wt. mean, 4 samples; approx loc)
0401-00	NOT IDENTIFIED	New Zealand	-37.388	175.600		7945	50	6851 ± 164	7179 - 6523 BC	Wk-1272, Wk-1242	Newnham et al. 1995	Uncorrelated tephra (wt. mean, 2 samples; approx loc)
0401-01=	KAIKOHE-BAY OF ISLANDS	New Zealand	-35.300	173.900		1550	130	-456 ± 318	180 BC - 1092 AD	not listed	Smith 1989	carbonised wood from beneath young basalt flows; approx. loc.
0401-02=	AUCKLAND FIELD	New Zealand	-36.883	174.867		28000	273	30196 ± 721	31638 -28754 BC	NZ-216, NZ-217	Grant-Taylor and Rafter 1963	wood covered with ash- antedates Mt Eden basalt (wt mean, 2 samples)
0401-02=	AUCKLAND FIELD	New Zealand	-36.750	174.900		760	70	-1257 ± 25	1207 - 1307 AD	NZ-220, NZ-222	Grant-Taylor and Rafter 1963; NZJGG 33:96	Rangitoto Tephra Fm (wt. mean, 2 dates)
0401-02=	AUCKLAND FIELD	New Zealand	-36.917	174.817		8982	145	8116 ± 140	8396 - 7836 BC	NZ-225, NZ-500	Newnham and Lowe 1991	charcoal in basalt, and lava flow (wt. mean, 2 samples))
0401-02=	AUCKLAND FIELD	New Zealand	-36.883	174.000		9320	212	8556 ± 87	8730 - 8382 BC	ANU-35, NZ-387, NZ-11, NZ-386	Newnham and Lowe 1991	Mt Wellington volcanics (wt. mean, 4 samples)
0401-02=	AUCKLAND FIELD	New Zealand	-36.883	174.000		9530	170	8927 ± 169	9265 - 8589 BC	Wk-990	Newnham and Lowe 1991	organic sediment above scoriaceous ash layer; approx. loc.
0401-02=	AUCKLAND FIELD	New Zealand	-36.900	174.870		440	33	-1489 ± 61	1367 - 1611 AD	NZ-1167, NZ-6954	Nichol 1992	Charcoal from over and under Rangitoto ash- avg.
0401-02=	AUCKLAND FIELD	New Zealand	-37.000	174.750		30385	618	32414 ± 850	34114 -30714 BC	ANU-9, NZ-215	Polach et al. 1967	lavas from Ihumatao (Maungataketake) cone (wt. mean, 2 samples)
0401-02=	AUCKLAND FIELD	New Zealand	-36.800	174.867		225	110	-1700 ± 154	1392 - 2008 AD	ANU-258	Polach et al. 1969	wood beneath young Rangitoto lava flow
0401-02=	AUCKLAND FIELD	New Zealand	-37.000	174.850		25370	800	26966 ± 924	28814 -25118 BC	ANU-33	Polach et al. 1969	Mt. Wiri basalts
0401-02=	AUCKLAND FIELD	New Zealand	-35.917	174.850		26910	560	29091 ± 185	29461 -28721 BC	ANU-31, ANU-256, ANU-257	Polach et al. 1969	weighted mean of volcanics-McLennan's Hills volcano
0401-02=	AUCKLAND FIELD	New Zealand	-37.000	174.850		18280	740	19591 ± 353	20297 -18885 BC	not listed	Searle 1963	Mangere eruption; approx. loc.
0401-02=	AUCKLAND FIELD	New Zealand	-37.000	174.850		21000	318	22457 ± 816	24089 -20825 BC	not listed	Searle 1963	Three Kings eruption; approx. loc.
0401-021	MAYOR ISLAND	New Zealand	-37.300	176.283		8000	130	6901 ± 122	7145 - 6657 BC	Wk-105	Froggatt and Lowe 1990; Buck et al. 1981	Oira tephra; approx loc.
0401-021	MAYOR ISLAND	New Zealand	-37.300	176.283		8390	70	7387 ± 155	7697 - 7077 BC	NZ-370	Grant-Taylor and Rafter 1963	wood in Oira Tephra Fm
0401-021	MAYOR ISLAND	New Zealand	-37.400	175.567		5370	60	4190 ± 112	4414 - 3966 BC	NZ-333	Grant-Taylor and Rafter 1963; NZJGGG 33:109	Tuhua Ash, peat immed below pumice horizon
0401-021	MAYOR ISLAND	New Zealand	-37.883	175.300		6126	72	5071 ± 75	5221 - 4921 BC	Wk-214, Wk-106, Wk-242, Wk-525, Wk-505, Wk-244, Wk-241; Wk-1317, Wk-1318; Wk-77	Hogg et al. 1987; Newnham et al. 1995; Buck et al. 1981	Tuhua Tephra Fm; approx. loc. (wt. mean, 10 samples)
0401-03=	EGMONT (Taranaki)	New Zealand	-39.300	174.070		3206	300	1481 ± 52	1585 - 1377 BC	NZ-3423, NZ-3139	Alloway et al. 1994	Manganui tephra (wt. mean, 2 samples; approx. loc.)
0401-03=	EGMONT (Taranaki)	New Zealand	-38.980	174.211		4590	80	3310 ± 175	3660 - 2960 BC	Wk-1034A	Alloway et al. 1994	Tariki tephra (approx. loc.)
0401-03=	EGMONT (Taranaki)	New Zealand	-39.300	174.070		553	37	-1370 ± 48	1274 - 1466 AD	not listed	Cole and Nairn 1975	charred treesw from agglomerate flow on west side; approx. loc.
0401-03=	EGMONT (Taranaki)	New Zealand	-37.883	175.300		31800	223	34457 ± 1912	38281 -30633 BC	NZ-409	Grant-Taylor 1963	Opunake deposit; approx. loc.
0401-03=	EGMONT (Taranaki)	New Zealand	-39.300	174.117		380	80	-1533 ± 71	1391 - 1675 AD	NZ-63, NZ-64	Grant-Taylor and Rafter 1963	Burrell ash shower, Egmont (wt. mean, 2 samples)
0401-03=	EGMONT (Taranaki)	New Zealand	-39.617	174.283		1450	25	-590 ± 51	488 - 692 AD	NZ-128	Grant-Taylor and Rafter 1963	min for lahar
0401-03=	EGMONT (Taranaki)	New Zealand	-39.267	174.083		8200	390	7202 ± 208	7618 - 6786 BC	NZ-49	Grant-Taylor and Rafter 1963	in situ wood buried in lahar
0401-03=	EGMONT (Taranaki)	New Zealand	-39.467	173.850		34400	451	36641 ± 1889	40419 -32863 BC	NZ-331	Grant-Taylor and Rafter 1963	peat between 7th and 8th lahars
0401-03=	EGMONT (Taranaki)	New Zealand	-37.917	175.317		2455	220	592 ± 130	852 - 332 BC	Wk-535, Wk-536	Hogg et al. 1987	min and max for Egmont, Eg-1 (wt. mean, 2 samples)
0401-03=	EGMONT (Taranaki)	New Zealand	-37.917	175.800		3510	28	1858 ± 196	2250 - 1466 BC	Wk-663	Hogg et al. 1987	max for Egmont, Eg-5; min for Hinemaiaia Tephra Fm
0401-03=	EGMONT (Taranaki)	New Zealand	-37.917	175.317		5850	200	4696 ± 71	4838 - 4554 BC	Wk-545, Wk-546	Hogg et al. 1987	max and min for Egmont, Eg-7 (wt. mean, 2 samples, same date and error)
0401-03=	EGMONT (Taranaki)	New Zealand	-37.883	175.300		10100	80	9664 ± 221	10106 - 9222 BC	Wk-519	Hogg et al. 1987	ave. for Egmont , Eg-11
0401-03=	EGMONT (Taranaki)	New Zealand	-37.883	175.300		11050	200	10993 ± 100	11193 -10793 BC	Wk-518	Hogg et al. 1987	ave for Egmont, Eg-12
0401-03=	EGMONT (Taranaki)	New Zealand	-37.917	175.317		14650	180	15304 ± 372	16048 -14560 BC	Wk-550	Hogg et al. 1987	max for Egmont, Eg-15
0401-03=	EGMONT (Taranaki)	New Zealand	-37.917	175.317		14750	420	15437 ± 306	16049 -14825 BC	Wk-549	Hogg et al. 1987	ave for Egmont, Eg-14
0401-03=	EGMONT (Taranaki)	New Zealand	-37.917	175.317		5252	50	4091 ± 88	4267 - 3915 BC	Wk-543, Wk-544; Wk-1035A	Hogg et al. 1987; Alloway et al. 1994	min and max Egmont, Eg-6; Waipuku tephra (wt. mean, 3 samples)
0401-03=	EGMONT (Taranaki)	New Zealand	-37.917	175.317		3704	30	2096 ± 62	2220 - 1972 BC	Wk-539, Wk-540; Wk-1018; Wk-1031A	Hogg et al. 1987; Newnham et al. 1995; Alloway et al. 1994	Egmont, Eg-2; approx. loc. (wt. mean, 4 samples)
0401-03=	EGMONT (Taranaki)	New Zealand	-37.917	175.800		4028	35	2567 ± 78	2723 - 2411 BC	Wk-664, Wk-661; Wk-1331; Wk-1033A	Hogg et al. 1987; Newnham et al. 1995; Alloway et al. 1994	Egmont, Eg-4; Korito tephra?. (wt. mean, 4 samples)
0401-03=	EGMONT (Taranaki)	New Zealand	-39.300	174.070		428	66	-1456 ± 25	1406 - 1506 AD	NZ-941; NZ-1141	Neall 1972	log carbonized by Newall eruptives; approx. loc. (wt. mean, 2 samples)
0401-03=	EGMONT (Taranaki)	New Zealand	-39.300	174.070		6970	120	5849 ± 80	6009 - 5689 BC	NZ-1144	Neall 1972	buried forest covered by debris flow deposit; approx. loc.
0401-03=	EGMONT (Taranaki)	New Zealand	-37.917	175.317		12550	400	12729 ± 401	13531 -11927 BC	NZ-1143	Neall 1972	wood from base of debris flow sequence; approx. loc.
0401-03=	EGMONT (Taranaki)	New Zealand	-37.917	175.317		16100	1500	16662 ± 326	17314 -16010 BC	NZ-942	Neall 1972	charcoal within Saunders Ash; approx. loc.
0401-03=	EGMONT (Taranaki)	New Zealand	-39.300	174.070		1990	200	1 ± 92	185 BC - 183 AD	no ref here	Simken and Siebert 1994	Neall V E, Alloway B V 1986
0401-05=	OKATAINA	New Zealand	-38.120	176.500		764	95	-1263 ± 19	1225 - 1301 AD	15 dates	Froggatt and Lowe 1990	Kaharoa tephra (wt. mean 15 dates)
0401-05=	OKATAINA	New Zealand	-38.120	176.500		3440	250	1756 ± 96	1948 - 1564 BC	NZ-7356	Froggatt and Lowe 1990	Rotokawau tephra (approx loc)
0401-05=	OKATAINA	New Zealand	-37.917	175.800		4827	70	3615 ± 42	3699 - 3531 BC	21 dates	Froggatt and Lowe 1990	Whakatane Ash Fm; approx. loc. (wt. mean, 21 samples)
0401-05=	OKATAINA	New Zealand	-37.683	175.233		7440	177	6310 ± 48	6406 - 6214 BC	22 dates	Froggatt and Lowe 1990	Mamaku Ash Fm (wt. mean, 22 samples)
0401-05=	OKATAINA	New Zealand	-38.517	177.200		8610	300	7599 ± 17	7633 - 7565 BC	45 dates	Froggatt and Lowe 1990	Rotoma Ash Fm (wt. mean 45 dates)
0401-05=	OKATAINA	New Zealand	-38.120	176.500		14700	130	15388 ± 308	16004 -14772 BC	NZ-716, Wk-237, Wk-238	Froggatt and Lowe 1990	Rerewhakaaitu tephra; approx. loc. (wt. mean, 3 samples)
0401-05=	OKATAINA	New Zealand	-38.120	176.500		21100	340	22666 ± 414	23494 -21838 BC	NZ-523, NZ-5171	Froggatt and Lowe 1990	Te Rere tephra (wt. mean, 2 samples; approx loc)
0401-05=	OKATAINA	New Zealand	-38.000	176.810		27732	1200	29767 ± 345	30457 -29077 BC	10 dates	Froggatt and Lowe 1990	Mangaone Tephra Fm. (wt. mean, 10 samples)
0401-05=	OKATAINA	New Zealand	-37.883	175.300		17027	140	17966 ± 526	19018 -16914 BC	Wk-240, Wk-358	Hogg et al. 1987	possibly Okareka Ash Fm (wt. mean, 2 samples)
0401-05=	OKATAINA	New Zealand	-37.683	175.233		13082	230	13486 ± 95	13676 -13296 BC	10 dates	Hogg et al. 1987, Froggatt and Lowe 1990	Rotorua tephra; approx. loc. (wt. mean, 9 dates)
0401-05=	OKATAINA	New Zealand	-38.120	176.500		11853	190	11648 ± 131	11910 -11386 BC	12 dates	Hogg et al. 1987, Goh and Pullar 1977	Waiohau tephra (wt. mean, 12 samples)
0401-05=	OKATAINA	New Zealand	-38.673	178.000		28217	434	30351 ± 678	31707 -28995 BC	NZ-876, NZ-1136, NZ-1147	McGlone et al. 1984	Omataroa Tephra; approx loc. (wt. mean, 3 samples)
0401-05=	OKATAINA	New Zealand	-38.673	178.000		35869	1608	37319 ± 1921	41161 -33477 BC	NZ-3404, NZ-3405	McGlone et al. 1984	Hauparu Tephra (approx loc; wt. mean, 2 samples)
0401-06-	REPOROA	New Zealand	-38.300	176.383		840	60	-1173 ± 68	1037 - 1309 AD	NZ-166	Grant-Taylor and Rafter 1963; Pullar et al. 1973	wood in volcanic breccia
0401-06-	REPOROA	New Zealand	-38.317	176.367		900	75	-1122 ± 62	998 - 1246 AD	NZ-169	Grant-Taylor and Rafter 1963; Pullar et al. 1973	maximum date for andesite
0401-061	MAROA	New Zealand	-38.617	176.067		2000	48	17 ± 124	265 BC - 231 AD	NZ-82	Grant-Taylor and Rafter 1963
0401-061	MAROA	New Zealand	-38.633	176.083		5920	57	4794 ± 124	5042 - 4546 BC	NZ-28	Grant-Taylor and Rafter 1963	wood in pumiceous debris
0401-07=	TAUPO	New Zealand	-39.300	174.070		3920	80	2393 ± 83	2559 - 2227 BC	Wk-1259, Wk-1032	Alloway et al. 1994	Stent tephra (wt. mean, 2 samples, approx loc; NZ-6702 from same loc contaminated)
0401-07=	TAUPO	New Zealand	-37.714	176.211		3989	70	2515 ± 45	2605 - 2425 BC	Wk-1443A, Wk-1444A, Wk-2151A, Wk-1565A, Wk-1564A	Alloway et al. 1994	Stent tephra (wt. mean 5 samples; approx loc)
0401-07=	TAUPO	New Zealand	-37.714	176.211		2727	42	870 ± 32	934 - 806 BC	Wk-1441, Wk-1442A; NZ-184, NZ-177, NZ-171, NZ-182; Wk-537, Wk-538, Wk-506; Wk-1017; NZ-107	Alloway et al. 1994; Grant-Taylor and Rafter 1963; Hogg et al. 1987; Newnham et al. 1995; Pullar et al. 1973	Whakaipo tephra (wt. mean, 11 samples)
0401-07=	TAUPO	New Zealand	-38.767	176.000		9820	61	9286 ± 80	9446 - 9126 BC	NZ-4847A; NZ-1372A, NZ-1373A, NZ-1374A	Froggatt 1981; Topping and Kohn 1973	Karapiti Tephra (approx loc; wt. mean, 4 samples)
0401-07=	TAUPO	New Zealand	-38.820	176.000		1849	80	-174 ± 38	98 - 250 AD	41 dates	Froggatt and Lowe 1990	Taupo tephra
0401-07=	TAUPO	New Zealand	-38.820	176.000		2160	100	245 ± 86	417 - 73 BC	6 dates	Froggatt and Lowe 1990	Mapara tephra
0401-07=	TAUPO	New Zealand	-38.820	176.000		3320	70	1592 ± 45	1682 - 1502 BC	17 dates	Froggatt and Lowe 1990	Waimihia tephra Fm. (wt. mean, 17 samples)
0401-07=	TAUPO	New Zealand	-38.820	176.000		4510	62	3225 ± 88	3401 - 3049 BC	12 dates	Froggatt and Lowe 1990	Hinemaiaia tephra Fm. (wt. mean, 12 dates)
0401-07=	TAUPO	New Zealand	-38.133	175.600		9052	359	8261 ± 23	8307 - 8215 BC	10 dates	Froggatt and Lowe 1990	Opepe Tephra Fm (wt. mean, 10 samples)
0401-07=	TAUPO	New Zealand	-38.820	176.000		20654	1000	22285 ± 314	22913 -21657 BC	16 dates	Froggatt and Lowe 1990	Kawakawa tephra Fm. (wt. mean, 16 samples)
0401-07=	TAUPO	New Zealand	-39.306	175.789		31500	376	33309 ± 427	34163 -32455 BC	Wk-1260	Froggatt and Lowe 1990	Okahune tephra (approx. loc)
0401-07=	TAUPO	New Zealand	-38.000	175.817		250	80	-1670 ± 134	1402 - 1938 AD	NZ-156	Grant-Taylor and Rafter 1963	older limit for Tirau ash
0401-07=	TAUPO	New Zealand	-38.683	177.183		9810	60	9264 ± 40	9344 - 9184 BC	Wk-351, Wk-352, Wk-491	Hogg et al. 1987	Poronui Tephra Fm (wt. mean, 3 samples)
0401-07=	TAUPO	New Zealand	-39.863	176.667		5430	320	4262 ± 67	4396 - 4128 BC	NZ-3950, NZ-3951; NZ-4846	Howorth et al. 1980; Lowe 1986	above/below Motutere Tephra (approx loc; wt. mean, 3 samples)
0401-08=	TONGARIRO	New Zealand	-39.083	175.667		1210	150	-826 ± 119	588 - 1064 AD	Sa-91	Delibrias et al. 1964	ash fall
0401-08=	TONGARIRO	New Zealand	-39.130	175.642		13800	260	14232 ± 359	14950 -13514 BC	NZ-1559	Donoghue et al. 1995	Rotoaira lapilli
0401-08=	TONGARIRO	New Zealand	-39.130	175.642		724	250	-1278 ± 26	1226 - 1330 AD	Wk-1488, Wk-1489	Donoghue et al. 1997	peat immediately above and below Tf5 in Ngamatea Swamp; approx. loc. (wt. mean, 2 samples)
0401-08=	TONGARIRO	New Zealand	-39.150	175.767		2500	250	609 ± 224	1057 - 161 BC	NZ-186	Grant-Taylor and Rafter 1963	leaves in andesitic ash
0401-08=	TONGARIRO	New Zealand	-37.883	175.300		11710	53	11540 ± 201	11942 -11138 BC	Wk-517	Hogg et al. 1987	ave for unnamed member of Okupata Tephra Fm
0401-08=	TONGARIRO	New Zealand	-37.883	175.300		12700	230	12851 ± 442	13735 -11967 BC	Wk-514	Hogg et al. 1987	ave for basal lapilli bed of Okupata tephra
0401-08=	TONGARIRO?	New Zealand	-37.388	175.600		11324	124	11152 ± 90	11332 -10972 BC	Wk-1228, Wk-1240, Wk-1290	Newnham et al. 1995	Uncorrelated tephra (wt. mean, 3 samples; approx loc)
0401-08=	TONGARIRO	New Zealand	-39.130	175.642		10700	180	10652 ± 172	10996 -10308 BC	NZ-1133	Pullar et al. 1973	Tsg 19 ash; approx. loc.
0401-08=	TONGARIRO	New Zealand	-39.061	175.583		2070	190	104 ± 117	338 BC - 130 AD	Birm-235	Shotton and Williams 1971	carbonized branch from Wanganui pumice, Tongariro
0401-08=	TONGARIRO	New Zealand	-39.061	175.583		2600	70	697 ± 148	993 - 401 BC	Birm-145	Shotton et al. 1970	branch in Wanganui pumice gravel
0401-10=	RUAPEHU	New Zealand	-39.280	175.570		9450	150	8836 ± 214	9264 - 8408 BC	not listed	Hackett and Houghton 1989	wood in debris avalanche; approx. loc.
0401-10=	RUAPEHU	New Zealand	-39.280	175.570		756	35	-1253 ± 38	1177 - 1329 AD	not listed	Houghton et al. 1987	date on lahar; approx. loc.
0401-10=	RUAPEHU	New Zealand	-39.280	175.570		407	20	-1524 ± 78	1368 - 1680 AD	NZ-1363	Houghton et al. 1987; Campbell 1973	date on lahar; approx. loc.
0402-021	MACAULEY ISLAND	Kermadec Is	-30.200	-178.433		6310	80	5220 ± 212	5644 - 4796 BC	NZA-4624	Lloyd et al. 1996	initial phase of Sandy Bay eruption; approx. loc.
0402-03=	RAOUL ISLAND	Kermadec Is	-29.270	-177.920		133	72	-1797 ± 101	1595 - 1999 AD	NZ-603	Lloyd and Nathan 1981	Smith brecchia; approx. loc.
0402-03=	RAOUL ISLAND	Kermadec Is	-29.270	-177.920		260	31	-1614 ± 65	1484 - 1744 AD	NZ-4328A, NZ-600, NZ-601	Lloyd and Nathan 1981	Sentinel tephra; approx. loc. (wt. mean, 3 samples)
0402-03=	RAOUL ISLAND	Kermadec Is	-29.270	-177.920		369	20	-1540 ± 67	1406 - 1674 AD	NZ-1119, NZ-4329A, NZ-4327A, NZ-602	Lloyd and Nathan 1981	Rangitahua tephra; approx. loc. (wt. mean, 4 samples)
0402-03=	RAOUL ISLAND	Kermadec Is	-29.270	-177.920		1200	110	-827 ± 88	651 - 1003 AD	NZ-4340A	Lloyd and Nathan 1981	Expedition brecchia; approx. loc.
0402-03=	RAOUL ISLAND	Kermadec Is	-29.270	-177.920		1540	34	-516 ± 70	376 - 656 AD	NZ-4338A, NZ-4337A	Lloyd and Nathan 1981	Green Lake Pumice; apporx. loc. (wt. mean, 2 samples)
0402-03=	RAOUL ISLAND	Kermadec Is	-29.270	-177.920		2165	51	251 ± 82	415 - 87 BC	NZ-598, NZ-4336A, NZ-776, NZ-4335A, NZ-777, NZ-1118	Lloyd and Nathan 1981	Fleetwood tephra; apporx. loc. (wt. mean, 6 samples)
0402-03=	RAOUL ISLAND	Kermadec Is	-29.270	-177.920		3323	100	1605 ± 63	1731 - 1479 BC	NZ-4333A, NZ-4332A, NZ-4339A	Lloyd and Nathan 1981	Oneraki tephra; approx. loc. (wt. mean 3 samples)
0402-03=	RAOUL ISLAND	Kermadec Is	-29.270	-177.920		3687	33	2073 ± 94	2261 - 1885 BC	NZ-4330A, NZ-4341A	Lloyd and Nathan 1981	Matatirohia tephra; approx. loc. (wt. mean 2 samples)
0404-03-	UPOLU	Western Samoa	-14.050	-171.417		1915	110	-99 ± 83	67 BC - 265 AD	NZ-377	Grant-Taylor and Rafter 1963	coral interbedded with Vini tuff, Upolu W. Samoa
0404-04=	SAVAI'I	Western Samoa	-13.667	-172.400		738	150	-1269 ± 24	1221 - 1317 AD	NZ-374, NZ-375	Grant-Taylor and Rafter 1963	limits of Puapua basalt, Savaii, W. Samoa (wt. mean, 2 samples)
0404-04=	SAVAI'I	Western Samoa	-13.583	-172.233		1850	40	-177 ± 99	21 BC - 375 AD	NZ-376	Grant-Taylor and Rafter 1963	coral under Puapua basalt, Savai'i W. Samoa
0405-01-	TAVEUNI	Fiji Is-SW Pacific	-17.001	179.917		2050	230	86 ± 190	466 BC - 294 AD	GaK-2412	Frost 1974	charcoal fragments from within layer of volcanic ash, cinders, and blocks
0500-01=	ST. ANDREW STRAIT [LOU ISLAND]	Admiralty Is.	-2.380	147.350		1624	50	-436 ± 77	282 - 590 AD	ANU-2018, ANU-2193	Pain 1981	charcoal and archaeological materials beneath Rei tephra; approx. loc. (wt. mean, 2 samples)
0500-01=	ST. ANDREW STRAIT [LOU ISLAND]	Admiralty Is.	-2.380	147.350		2190	130	228 ± 123	474 BC - 18 AD	ANU-2155	Pain 1981	carbonised tree branch from pyroclastic flow deposit overlying Baun tephra; approx. loc.
0501-03=	KARKAR	New Guinea	-4.583	145.918		730	48	-1275 ± 81	1113 - 1437 AD	GaK-770	Kigoshi et al. 1969; Pain and McKee 1981	carbonized tree in pumiceous ash flow
0501-03=	KARKAR	New Guinea	-4.578	145.917		826	50	-1223 ± 24	1175 - 1271 AD	GaK-771, GaK-773; SUA-1252	Kigoshi et al. 1969; Pain and McKee 1981	carbonized branches in bed of pumice blocks and lapilli (wt. mean, 3 samples)
0501-03=	KARKAR	New Guinea	-4.649	145.964		2820	100	1002 ± 108	1218 - 786 BC	GaK-772	Kigoshi et al. 1969; Pain and McKee 1981	branches in weathered tuff overlain by pyroclastics
0501-03=	KARKAR	New Guinea	-4.649	145.964		955	64	-1092 ± 60	972 - 1212 AD	SUA-1246, SUA-1247	Pain and McKee 1981	carbonised wood from Katik beds; approx. loc. (wt. mean, 2 samples)
0501-03=	KARKAR	New Guinea	-4.649	145.964		1157	35	-873 ± 75	723 - 1023 AD	SUA-980, SUA-983	Pain and McKee 1981	carbonised wood from base of Kaviak beds; approx. loc. (wt. mean, 2 samples)
0501-03=	KARKAR	New Guinea	-4.649	145.964		1340	130	-713 ± 89	535 - 891 AD	SUA-982	Pain and McKee 1981	carbonised log from Kaviak beds; approx. loc.
0501-03=	KARKAR	New Guinea	-4.649	145.964		9090	250	8268 ± 226	8720 - 7816 BC	SUA-981	Pain and McKee 1981	wood from Wadau ignimbrite; approx. loc.
0501-03=	KARKAR	New Guinea	-4.649	145.964		1412	49	-620 ± 58	504 - 736 AD	SUA-979; GaK-769	Pain and McKee 1981; Kigoshi et al. 1969	carbonized log from Katik beds; approx. loc. (wt. mean, 2 samples)
0501-05=	LONG ISLAND	New Guinea	-5.358	147.120		115	40	-1805 ± 97	1611 - 1999 AD	NZ-R332	Polach 1981	late pyroclastics on Long Island; approx. loc.
0501-05=	LONG ISLAND	New Guinea	-5.767	144.300		190	65	-1767 ± 105	1557 - 1977 AD	ANU-754A	Polach 1981	peat immediately below Tibito ash at Kuk Ag. Station
0501-05=	LONG ISLAND	New Guinea	-5.358	147.120		213	49	-1734 ± 85	1564 - 1904 AD	ANU-1127, ANU-1126	Polach 1981	charred log within Matapun ignimbrite; approx. loc. (wt. mean, 2 samples)
0501-05=	LONG ISLAND	New Guinea	-5.767	144.300		273	35	-1596 ± 62	1472 - 1720 AD	ANU-1052, ANU-1054, ANU-1053	Polach 1981	wooden artifacts just above and below Tibito tephra at Kuk Ag. Station (wt. mean, 3 samples)
0501-05=	LONG ISLAND	New Guinea	-5.358	147.120		365	27	-1540 ± 69	1402 - 1678 AD	ANU-1307, ANU-1125	Polach 1981	charcoal within and below Matapun ignimbrite; approx. loc. (wt. mean, 2 samples)
0501-05=	LONG ISLAND	New Guinea	-5.767	144.300		480	150	-1441 ± 46	1349 - 1533 AD	ANU-1055	Polach 1981	charcoal immediately below base of Tibito tephra; Kuk Ag. Station
0501-05=	LONG ISLAND	New Guinea	-5.358	147.120		1040	90	-1002 ± 98	806 - 1198 AD	ANU-1308	Polach 1981	charcoal from lowermost paleosol of Biliau beds
0501-05=	LONG ISLAND	New Guinea	-5.358	147.120		3990	65	2518 ± 178	2874 - 2162 BC	SUA-624	Polach 1981	outer portion of carbonized tree from basal lapilli of Biliau beds; approx. loc.
0501-05=	LONG ISLAND	New Guinea	-5.358	147.120		16040	920	16629 ± 351	17331 -15927 BC	SUA-623	Polach 1981	carbonised tree trunk in basal pumice lapilli surface of Kiau beds; appprox. loc.
0502-00	NOT IDENTIFIED	New Guinea	-5.700	144.167		23040	280	24206 ± 414	25034 -23378 BC	ANU-192	Polach et al. 1978	water logged wood near junction with inorganic volcanic ash
0502-04=	DAKATAUA	New Britain-SW Pac	-5.056	150.108		1150	60	-880 ± 71	738 - 1022 AD	?	Simken and Siebert 1994	not in Machida H, Blong R, Moriwaki H, Hayakawa Y, et al. 1992
0502-08=	PAGO	New Britain-SW Pac	-5.580	150.520		2590	100	735 ± 369	1473 BC - 3 AD	GaK-2168	Blake and Bleeker 1971	last major eruption of Witori caldera; approx. loc.
0502-08=	PAGO	New Britain-SW Pac	-5.580	150.520		1530	200	-512 ± 94	324 - 700 AD	no ref here	Simken and Siebert 1994	Johnson R W, Blake D H 1972; not in Machida H, Blong R, Moriwaki H, Hayakawa Y, et al. 1992
0502-08=	PAGO	New Britain-SW Pac	-5.580	150.520		9460	100	8823 ± 250	9323 - 8323 BC	no ref here	Simken and Siebert 1994	Johnson R W, Blake D H 1972
0502-11=	BAMUS	New Britain-SW Pac	-5.200	151.230		305	141	-1570 ± 62	1446 - 1694 AD	no ref here	Simken and Siebert 1994	Rabaul Volcano Observatory Monthly Rep (March 1990)
0502-11=	BAMUS	New Britain-SW Pac	-5.200	151.230		2220	110	281 ± 71	423 - 139 BC	no ref here	Simken and Siebert 1994	not in CAVW 5 (38); Johnson R W 1971; Cooke R J S, Johnson R W 1978; not in Johnson R W, Macnab R P, Arculus R J, Ryburn R J, et al. 1983
0502-11=	BAMUS	New Britain-SW Pac	-5.200	151.230		2295	60	352 ± 116	584 - 120 BC	no ref here	Simken and Siebert 1994	not in CAVW 5 (38); Johnson R W 1971; Cooke R J S, Johnson R W 1978; not in Johnson R W, Macnab R P, Arculus R J, Ryburn R J, et al. 1983
0502-13=	LOLOBAU	New Britain-SW Pac	-4.920	151.158		850	50	-1192 ± 35	1122 - 1262 AD	no ref here	Simken and Siebert 1994	Patia H, McKee C O 1993
0502-14=	RABAUL	New Britain-SW Pac	-4.067	152.167		1190	130	-839 ± 79	681 - 997 AD	NZ-190	Grant-Taylor and Rafter 1963	charcoal dates latest catastrophic eruption
0502-14=	RABAUL	New Britain-SW Pac	-4.271	152.203		772	100	-1242 ± 37	1168 - 1316 AD	not listed	Nairn et al. 1995	reworked sediments atop Matupit pumice; approx loc. (wt. mean, 2 samples)
0502-14=	RABAUL	New Britain-SW Pac	-4.271	152.203		1350	85	-691 ± 51	589 - 793 AD	not listed	Nairn et al. 1995	Rabaul ignimbrite; approx. loc.
0502-14=	RABAUL	New Britain-SW Pac	-4.271	152.203		1810	42	-220 ± 93	34 - 406 AD	not listed	Nairn et al. 1995	Talili subgroup; approx. loc.
0502-14=	RABAUL	New Britain-SW Pac	-4.271	152.203		3340	26	1636 ± 115	1866 - 1406 BC	not listed	Nairn et al. 1995	clay beneath Raluan ignimbrite; approx. loc.
0502-14=	RABAUL	New Britain-SW Pac	-4.271	152.203		4397	151	3095 ± 145	3385 - 2805 BC	2 dates not listed	Nairn et al. 1995	Talili subgroup; approx. loc. (wt. mean, 2 samples)
0502-14=	RABAUL	New Britain-SW Pac	-4.271	152.203		5120	39	3923 ± 140	4203 - 3643 BC	not listed	Nairn et al. 1995	Raluan Ignimbrites; approx. loc.
0502-14=	RABAUL	New Britain-SW Pac	-4.271	152.203		6588	151	5535 ± 74	5683 - 5387 BC	2 dates not listed	Nairn et al. 1995	Raluan Ignimbrites; approx. loc. (wt. mean, 2 samples)
0502-14=	RABAUL	New Britain-SW Pac	-4.271	152.203		6950	30	5835 ± 87	6009 - 5661 BC	not listed	Nairn et al. 1995	Raluan Ignimbrites; approx. loc.
0502-14=	RABAUL	New Britain-SW Pac	-4.271	152.203		7250	89	6115 ± 86	6287 - 5943 BC	not listed	Nairn et al. 1995	Raluan Ignimbrites; approx. loc.
0502-14=	RABAUL	New Britain-SW Pac	-4.271	152.203		7410	130	6273 ± 89	6451 - 6095 BC	not listed	Nairn et al. 1995	Raluan Ignimbrites; approx. loc.
0502-14=	RABAUL	New Britain-SW Pac	-4.271	152.203		14670	114	15347 ± 327	16001 -14693 BC	not listed	Nairn et al. 1995	Vunabugbug pyroclastics; approx. loc.
0502-14=	RABAUL	New Britain-SW Pac	-4.271	152.203		16100	80	17030 ± 1824	20678 -13382 BC	not listed	Nairn et al. 1995	Namale pyroclastics; approx. loc.
0502-14=	RABAUL	New Britain-SW Pac	-4.271	152.203		16500	400	17103 ± 363	17829 -16377 BC	not listed	Nairn et al. 1995	Vunabugbug pyroclastics; approx. loc.
0502-14=	RABAUL	New Britain-SW Pac	-4.271	152.203		17680	750	18860 ± 463	19786 -17934 BC	not listed	Nairn et al. 1995	unnamed ignimbrite; approx. loc.
0502-14=	RABAUL	New Britain-SW Pac	-4.271	152.203		36690	727	39363 ± 228	39819 -38907 BC	not listed	Nairn et al. 1995	Latlat pyroclastics; approx. loc.
0502-14=	RABAUL	New Britain-SW Pac	-4.083	152.083		2200	100	245 ± 103	451 - 39 BC	ANU-247	Polach et al. 1978	dates last major eruption of Rabaul
0503-00	LAKE BIRIP	New Guinea	-5.500	143.500		2121	35	147 ± 60	267 - 27 BC	GaK-665, GaK-667, GaK-826-828	Kigoshi 1967	dates end of volcanic activity in Lake Birip crater (wt. mean, 6 samples)
0503-01=	LAMINGTON	New Guinea	-9.083	148.150		13870	250	14363 ± 441	15245 -13481 BC	NZ-16	Grant-Taylor and Rafter 1963	wood in ash
0503-01=	LAMINGTON	New Guinea	-9.000	148.333		6800	33	5716 ± 220	6156 - 5276 BC	GaK-542	Kigoshi and Kobayashi 1966	charcoal in ash of top-top layer
0503-01=	LAMINGTON	New Guinea	-9.000	148.333		7930	118	6895 ± 424	7743 - 6047 BC	GaK-545	Kigoshi and Kobayashi 1966	dates ash in mid-top layer
0503-01=	LAMINGTON	New Guinea	-9.000	148.333		15600	320	16306 ± 490	17286 -15326 BC	GaK-543	Kigoshi and Kobayashi 1966	dates second ash layer
0503-01=	LAMINGTON	New Guinea	-9.000	148.333		20100	600	21580 ± 687	22954 -20206 BC	GaK-544	Kigoshi and Kobayashi 1966	dates third ash layer
0503-01=	LAMINGTON	New Guinea	-8.500	147.333		4050	90	2587 ± 658	3903 - 1271 BC	ANU-21	Polach et al. 1967	min date of ashfall, Kosipe, Papua
0503-021	MANAGALSE PLATEAU	New Guinea	-9.000	148.167		380	50	-1535 ± 78	1379 - 1691 AD	GaK-1174	Kigoshi et al. 1969	below thick basalt ash
0503-021	MANAGALSE PLATEAU	New Guinea	-9.000	148.167		430	70	-1513 ± 84	1345 - 1681 AD	GaK-1185	Kigoshi et al. 1969	charcoal in mixed dacite ash and mud from explosion craters
0503-021	MANAGALSE PLATEAU	New Guinea	-9.000	148.167		630	70	-1345 ± 47	1251 - 1439 AD	GaK-1173	Kigoshi et al. 1969	base of upper mud layer from explosion craters
0503-021	MANAGALSE PLATEAU	New Guinea	-9.000	148.167		4210	50	2770 ± 109	2988 - 2552 BC	GaK-1183	Kigoshi et al. 1969	Silimbo ash
0503-021	MANAGALSE PLATEAU	New Guinea	-9.000	148.167		4820	18	3576 ± 113	3802 - 3350 BC	GaK-1176	Kigoshi et al. 1969	Kea ash
0503-021	MANAGALSE PLATEAU	New Guinea	-9.000	148.167		6450	135	5355 ± 211	5777 - 4933 BC	GaK-1175	Kigoshi et al. 1969	charcaol in coarse pumicieous rhyodacite ash
0503-021	MANAGALSE PLATEAU	New Guinea	-9.000	148.167		9150	106	8352 ± 286	8924 - 7780 BC	GaK-1177	Kigoshi et al. 1969	Siurani ash
0503-021	MANAGALSE PLATEAU	New Guinea	-9.000	148.167		12800	300	12893 ± 549	13991 -11795 BC	GaK-1179	Kigoshi et al. 1969	Numba ash
0503-021	MANAGALSE PLATEAU	New Guinea	-9.000	148.167		17450	1250	18475 ± 709	19893 -17057 BC	GaK-1180	Kigoshi et al. 1969	Natanga ash
0503-021	MANAGALSE PLATEAU	New Guinea	-9.000	148.167		26100	1175	27505 ± 1506	30517 -24493 BC	GaK-1181	Kigoshi et al. 1969	Sagamasi ash
0503-021	MANAGALSE PLATEAU	New Guinea	-9.000	148.167		30600	3000	32627 ± 508	33643 -31611 BC	GaK-1178	Kigoshi et al. 1969	charcoal in Ash Layer L
0504-02=	AMBITLE	New Ireland-SW Pac	-4.080	153.650		2300	200	396 ± 167	730 - 62 BC	3 dates not listed	Licence et al 1987	wood in tephra; approx. loc.
0505-011	BILLY MITCHELL	Bougainville-SW Pac	-6.092	155.225		370	50	-1541 ± 67	1407 - 1675 AD	no ref here	Simken and Siebert 1994	McKee et al. 1988; 1990
0505-011	BILLY MITCHELL	Bougainville-SW Pac	-6.092	155.225		920	75	-1101 ± 47	1007 - 1195 AD	no ref here	Simken and Siebert 1994	McKee et al. 1988; 1990
0505-03=	LOLORU	Bougainville-SW Pac	-6.520	155.620		3210	70	1486 ± 379	2244 - 728 BC	no ref here	Simken and Siebert 1994	Rogerson et al. 1989; McKee et al. 1990
0507-03=	AOBA	Vanuatu-SW Pacific	-15.333	167.917		1130	38	-886 ± 113	660 - 1112 AD	Gif-1134	Delibrias et al. 1972	charcoal from fossil soil above tephra- Aoba Is., New Hebrides
0507-03=	AOBA	Vanuatu-SW Pacific	-15.333	167.917		1550	120	-488 ± 109	270 - 706 AD	Gif-1133	Delibrias et al. 1972	charcoal from fossil soil above tephra- Aoba Is., New Hebrides
0507-03=	AOBA	Vanuatu-SW Pacific	-15.400	167.830		359	60	-1542 ± 68	1406 - 1678 AD	not listed	Warden 1970	formation of post-caldera cones; approx. loc.
0507-04=	AMBRYM	Vanuatu-SW Pacific	-16.183	168.117		1913	65	-101 ± 69	37 BC - 239 AD	ANU-86, ANU-87, ANU-88, ANU-89	Polach et al. 1978; McCall et al. 1971	base of nuee ardente deposit, youngest Ambrym (wt mean, 4 dates)
0507-07=	KUWAE	Vanuatu	-16.150	168.500		466	60	-1433 ± 19	1395 - 1471 AD	Gif-8958, Gif-8959, Gif-8960	Monzier et al. 1994	pumice-rich flow deposits (wt. mean, 3 samples)
0507-08-	UNNAMED	Vanuatu-SW Pacific	-16.917	168.583		245	85	-1677 ± 138	1401 - 1953 AD	Gif-260, Gif-261	Delibrias et al. 1966	dates pumice on Tongoa Is, New Hebrides (wt. mean, 2 samples)
0507-08-	UNNAMED	Vanuatu-SW Pacific	-16.917	168.583		620	31	-1343 ± 75	1193 - 1493 AD	Gif-259	Delibrias et al. 1966	dates pumice on Tongoa Is, New Hebrides
0507-08-	UNNAMED	Vanuatu	-16.900	168.550		1670	280	-371 ± 130	111 - 631 AD	Gif-1132	Delibrias et al. 1972	pumice and ash overlying ancient flow-Tongoa Is., New Hebrides
0507-10=	YASUR	Vanuatu-SW Pacific	-19.520	169.425	850	1100	38	-912 ± 271	370 - 1454 AD	no ref here	Simken and Siebert 1994	GVN Bull. 13:12, 1988
0509-01-	NEWER VOLCANICS PROVINCE	Australia	-37.883	140.767		4350	250	2995 ± 323	3641 - 2349 BC	not listed	Blackburn et al. 1982	charcoal beneath layer of tuff; approx. loc. Mt. Gambier
0509-01-	NEWER VOLCANICS PROVINCE	Australia	-37.883	140.767		5548	40	4380 ± 193	4766 - 3994 BC	not listed	Blackburn et al. 1982	charcoal collected just below base of ash-affected soil; approx. loc. Mt. Gambier (wt. mean, 2 measurements)
0509-01-	NEWER VOLCANICS PROVINCE	Australia	-37.883	140.767		7525	100	6358 ± 115	6588 - 6128 BC	not listed	Blackburn et al. 1982	beneath volcanic ash soil; approx. loc. Mt. Gambier (wt. mean, 2 measurements)
0509-01-	NEWER VOLCANICS PROVINCE	Australia	-37.883	140.767		8050	400	7000 ± 327	7654 - 6346 BC	not listed	Blackburn et al. 1982	maximum age for Mt. Gambier volcanism; approx. loc.
0509-01-	NEWER VOLCANICS PROVINCE	Australia	-37.883	140.767		7253	110	6118 ± 86	6290 - 5946 BC	2 dates, not listed; GaK-3706; GaK-2856	Blackburn et al. 1982; Johnson et al. 1989; Gill and Elmore 1973; Gill and Elmore 1973	charcoal beneath ash-affected soil; approx. loc. Mt. Gambier (wt. mean, 4 measurements)
0509-01-	NEWER VOLCANICS PROVINCE	Australia	-38.217	143.100		9030	51	8187 ± 218	8623 - 7751 BC	I-4101	Buckley and Willis 1972	dates last volc eruption in Camperdown region
0509-01-	NEWER VOLCANICS PROVINCE	Australia	-37.883	140.767		7810	120	6719 ± 183	7085 - 6353 BC	SUA-268	Gill 1978	carbonate date on cone called Red Rock; approx. loc.
0509-01-	NEWER VOLCANICS PROVINCE	Australia	-37.883	140.767		19300	780	20777 ± 702	22181 -19373 BC	GaK-2517	Gill 1979	wood under Tyrendarra lava; max age; approx. loc.
0509-01-	NEWER VOLCANICS PROVINCE	Australia	-37.533	140.767		980	60	-1067 ± 52	963 - 1171 AD	NZ-294	Grant-Taylor and Rafter 1963	wood stump in Mt. Hamilton ash
0509-01-	NEWER VOLCANICS PROVINCE	Australia	-37.817	140.767		4841	150	3615 ± 76	3767 - 3463 BC	NZ-33; not listed	Grant-Taylor and Rafter 1963; Blackburn et al. 1982	tuff from Mt. Gambier (wt. mean, 2 samples from same locale)
0509-01-	NEWER VOLCANICS PROVINCE	Australia	-37.770	142.500		6235	62	5163 ± 145	5453 - 4873 BC	GX-0150	Johnson et al. 1989; Gill and Elmore 1973	Mt Napier basalt flow; approx. loc.
0509-01-	NEWER VOLCANICS PROVINCE	Australia	-37.933	140.750		18100	400	19272 ± 536	20344 -18200 BC	ANU-646	Polach et al. 1978	dates Mt. Schank volcanic activity
0601-09=	TOBA	Sumatra	3.160	101.740		1145	20	-873 ± 98	677 - 1069 AD	I-6192	Buckley 1976	min for volcanic ash, poss. from Toba in Sumatra
0601-09=	TOBA	Sumatra	3.160	101.740		34360	1500	36634 ± 1877	40388 -32880 BC	I-6193, I-6472	Buckley 1976	below old ash, min. age for Toba eruption thought older (wt mean)
0601-09=	TOBA?	Sumatra	-1.783	101.333		8720	70	7802 ± 144	8090 - 7514 BC	SRR-233	Harkness and Wilson 1979	max. age for volcanic deposits (possibly lahars)
0601-09=	TOBA?	Sumatra	2.167	98.833		10320	90	10146 ± 240	10626 - 9666 BC	SRR-235	Harkness and Wilson 1979	deposits overlying tephra provides min date for crater formation
0603-20=	DIENG VOLC COMPLEX	Java	-7.200	109.920		755	56	-1238 ± 94	1050 - 1426 AD	not listed	Newhall and Dzurisin 1988	approx. loc. Prahu Caldera
0603-20=	DIENG VOLC COMPLEX	Java	-7.200	109.920		2000	100	17 ± 124	265 BC - 231 AD	not listed	Newhall and Dzurisin 1988	approx. loc. Prahu Caldera
0603-20=	DIENG VOLC COMPLEX	Java	-7.200	109.920		2450	90	590 ± 135	860 - 320 BC	not listed	Newhall and Dzurisin 1988	approx. loc. Prahu Caldera
0603-20=	DIENG VOLC COMPLEX	Java	-7.200	109.920		8540	41	7618 ± 194	8006 - 7230 BC	not listed	Newhall and Dzurisin 1988	approx. loc. Prahu Caldera
0603-20=	DIENG VOLC COMPLEX	Java	-7.200	109.920		16770	200	17565 ± 537	18639 -16491 BC	not listed	Newhall and Dzurisin 1988	approx. loc. Prahu Caldera
0603-25=	MERAPI	Java	-7.542	110.442		1125	42	-911 ± 196	519 - 1303 AD	no ref here	Simken and Siebert 1994	Djumarma A, Bronto S, Bahar I, Suparban F X, Sukhyar R, et al. 1986
0604-01=	BATUR	Bali	-8.450	115.188		22000	250	23305 ± 1466	26237 -20373 BC	Gif-377	Delibrias et al. 1969	carbonized wood under ignimbrite, caldera of Batur
0604-04=	TAMBORA	Lesser Sunda Is	-8.250	118.000		1210	109	-830 ± 141	548 - 1112 AD	no ref here	Simken and Siebert 1994	Sigurdsson H, Carey S 1992
0604-04=	TAMBORA	Lesser Sunda Is	-8.250	118.000		5860	50	4751 ± 235	5221 - 4281 BC	no ref here	Simken and Siebert 1994	Sigurdsson H, Carey S 1992
0703-03=	MAYON	Luzon-Philippines	13.257	123.685		1480	90	-553 ± 76	401 - 705 AD	no ref here	Simken and Siebert 1994	Newhall C G 1977
0703-03=	MAYON	Luzon-Philippines	13.257	123.685		5050	70	3839 ± 345	4529 - 3149 BC	no ref here	Simken and Siebert 1994	Ramos-Villarta S C, Corpuz E G, Newhall C G 1985
0703-083	PINATUBO	Luzon-Philippines	15.130	120.350		635	45	-1337 ± 61	1215 - 1459 AD	no ref here	Simken and Siebert 1994	Ebasco Services 1977
0703-083	PINATUBO	Luzon-Philippines	15.130	120.350		2330	120	458 ± 197	852 - 64 BC	no ref here	Simken and Siebert 1994	Ebasco Services 1977
0703-083	PINATUBO	Luzon-Philippines	15.130	120.350		8050	260	6991 ± 234	7459 - 6523 BC	no ref here	Simken and Siebert 1994	Ebasco Services 1977
0704-06-	IRAYA	Luzon Is-N of	20.469	122.010		1480	75	-570 ± 53	464 - 676 AD	no ref here	Simken and Siebert 1994	Richard M, Maury R C, Bellon H, Stephan J F, et al. 1986
0704-06-	IRAYA	Luzon Is-N of	20.469	122.010		1700	46	-316 ± 216	116 BC - 748 AD	no ref here	Simken and Siebert 1994	Richard M, Maury R C, Bellon H, Stephan J F, et al. 1986
0801-032	DATUN GROUP	Taiwan	25.017	121.533		4800	60	3517 ± 377	4271 - 2763 BC	W-1016	Ives et al. 1964	minimum age for volcanic mudflow
0802-06=	KIKAI	Ryukyu Is	30.780	130.280		6280	130	5211 ± 155	5521 - 4901 BC	not listed	Kamata and Kobayashi 1997	Kikai-Akahoya ash; approx. loc.
0802-06=	KIKAI	Ryukyu Is	30.780	130.280		3040	200	1259 ± 135	1529 - 989 BC	no ref here	Simken and Siebert 1994	Ono K, Soya T, Hosono T 1982
0802-07=	IBUSUKI [AKAHOYA]	Japan-Kyushu	31.256	130.433		3520	100	1857 ± 131	2119 - 1595 BC	GaK-1241	Kigoshi et al. 1969	on top of pumice froof Akahoya
0802-07=	IBUSUKI [Kaimon-Dake]	Japan-Kyushu	31.171	130.592		3620	250	1994 ± 193	2380 - 1608 BC	GaK-1240	Kigoshi et al. 1969	lowest part of ash fall from KAIMON-DAKE
0802-07=	IBUSUKI [Kaimon-Dake]	Japan-Kyushu	31.125	130.567		1350	120	-702 ± 101	500 - 904 AD	NUTA-4236	Okuno et al. 1998	soil below Kaimondake Km-Nn tephra
0802-07=	IBUSUKI [IKEDA-KO]	Japan-Kyushu	31.220	130.570		4640	100	3407 ± 124	3655 - 3159 BC	Nakamura 1980: Chicago	Simken and Siebert 1994	Machida H 1976; Sumi K, Takashima I 1976; Nakamura M 1980; Aramaki S, Fukuyama H, Kamo K, Kamada M 1981
0802-08=	SAKURA-JIMA	Japan-Kyushu	31.500	130.650		1040	250	-999 ± 118	763 - 1235 AD	GaK-730	Kigoshi 1967	Humic soil in ash-dates ash fall
0802-08=	SAKURA-JIMA	Japan-Kyushu	32.653	130.671		15350	170	16019 ± 282	16583 -15455 BC	GaK-494	Kigoshi 1967	peat immediately on top of ash (probably Oe layer)
0802-08=	SAKURA-JIMA	Japan-Kyushu	32.567	132.033		8650	49	7802 ± 258	8318 - 7286 BC	GaK-230	Kigoshi and Endo 1963	volcanic clay over pumice
0802-08=	SAKURA-JIMA	Japan-Kyushu	31.400	130.817		22000	1500	23311 ± 738	24787 -21835 BC	GaK-211	Kigoshi and Endo 1963	clay dates eruption of Mt. Aira
0802-08=	SAKURA-JIMA	Japan-Kyushu	31.946	131.150		27700	345	29507 ± 1705	32917 -26097 BC	GaK-469	Kigoshi and Kobayashi 1966	dates maximum age of Shinkawa(?) pyroclastic flow
0802-08=	SAKURA-JIMA	Japan-Kyushu	31.789	130.405		16350	92	17014 ± 513	18040 -15988 BC	GaK-473	Kigoshi and Kobayashi 1966; Erlich 1986	dates formation of Aira Caldera
0802-08=	SAKURA-JIMA	Japan-Kyushu	31.323	130.277		24510	1300	25742 ± 672	27086 -24398 BC	GaK-472; not listed; KSU-390	Kigoshi and Kobayashi 1966; Kamata and Kobayashi 1997; Yamada and Kobashigawa 1986	wt. mean 3 samples
0802-08=	SAKURA-JIMA	Japan-Kyushu	32.831	130.350		30600	3500	33041 ± 3417	39875 -26207 BC	GaK-283	Kigoshi et al. 1964	charcoal imbedded in mudlow from Maidake, Unzen volcano
0802-08=	SAKURA-JIMA	Japan-Kyushu	31.425	130.760		26650	550	28850 ± 320	29490 -28210 BC	TK-104; TK-77	Kobayashi et al. 1974; Sato et al. 1971	wt. mean, 2 samples
0802-08=	SAKURA-JIMA	Japan-Kyushu	31.580	130.670		3430	71	1741 ± 119	1979 - 1503 BC	NUTA-4399	Okono et al. 1997	soil below Sz-P6 tephra; approx. loc.
0802-08=	SAKURA-JIMA	Japan-Kyushu	31.580	130.670		4316	35	2944 ± 50	3044 - 2844 BC	NUTA-4017, NUTA-4124, NUTA-4008, NUTA-4318	Okono et al. 1997	charcoal and soil below Sz-Tk2 (P7) tephra; approx. loc. (wt. mean, 4 samples)
0802-08=	SAKURA-JIMA	Japan-Kyushu	31.580	130.670		5960	140	4849 ± 120	5089 - 4609 BC	NUTA-4398	Okono et al. 1997	soil below Sz-P8 tephra; approx. loc.
0802-08=	SAKURA-JIMA	Japan-Kyushu	31.580	130.670		6605	283	5552 ± 53	5658 - 5446 BC	NUTA-4333, NUTA-4150	Okono et al. 1997	soil below Kikai-Akahoya tephra (K-Ah); approx. loc. (wt. mean, 2 samples)
0802-08=	SAKURA-JIMA	Japan-Kyushu	31.580	130.670		6916	50	5797 ± 59	5915 - 5679 BC	NUTA-3758, NUTA-4237	Okono et al. 1997	soil below Sz-Sy (P11) tephra; approx. loc. (wt. mean, 2 samples)
0802-08=	SAKURA-JIMA	Japan-Kyushu	31.580	130.670		8123	80	7146 ± 74	7294 - 6998 BC	NUTA-3757, NUTA-3943	Okono et al. 1997	soil and charcoal below Sz-Ub (P12) tephra; approx. loc. (wt. mean, 2 samples)
0802-08=	SAKURA-JIMA	Japan-Kyushu	31.580	130.670		9493	350	8901 ± 169	9239 - 8563 BC	NUTA-3875, NUTA-4036, NUTA-4235, NUTA-4035, NUTA-3756	Okono et al. 1997	soil and charcoal below Sz-Tk3 (P13) tephra; approx. loc. (wt. mean, 5 samples)
0802-08=	SAKURA-JIMA	Japan-Kyushu	31.580	130.670		11255	170	11105 ± 81	11267 -10943 BC	NUTA-3878, NUTA-4025, NIUTA-3868, NUTA-3874	Okono et al. 1997	soil below Sz-S (P14) tephra; approx. loc. (wt. mean, 4 samples)
0802-08=	SAKURA-JIMA	Japan-Kyushu	31.580	130.670		21260	323	22842 ± 328	23498 -22186 BC	NUTA-4323	Okono et al. 1997	charcoal within Sz-Tk4 (P15) tephra; approx. loc.
0802-08=	SAKURA-JIMA	Japan-Kyushu	31.580	130.670		22610	211	23951 ± 195	24341 -23561 BC	NUTA-3938	Okono et al. 1997	charcoal within Sz-Tk6 (P17) tephra; approx. loc.
0802-08=	SAKURA-JIMA	Japan-Kyushu	31.550	130.833		251	43	-1664 ± 114	1436 - 1892 AD	NUTA-4072, NUTA-4135, NUTA-3782	Okuno et al. 1998; 1997	soil below Sz-An (P2) tephra (wt. mean, 3 samples)
0802-08=	SAKURA-JIMA	Japan-Kyushu	31.550	130.633		500	100	-1411 ± 64	1283 - 1539 AD	NUTA-4367	Okuno et al. 1998; 1997	charcoal in Sz-Bm (P3) tephra
0802-08=	SAKURA-JIMA	Japan-Kyushu	31.533	130.783		1126	35	-913 ± 53	807 - 1019 AD	NUTA-4009, NUTA-4079, NUTA-4148	Okuno et al. 1998; 1997	soil below Sz-Tn tephra (wt. mean, 3 samples)
0802-08=	SAKURA-JIMA	Japan-Kyushu	32.008	131.011		2460	30	569 ± 422	1413 BC - 275 AD	TK-60	Sato et al. 1971	charred wood from Ito pyroclastic flow
0802-08=	SAKURA-JIMA	Japan-Kyushu	31.729	131.264		8760	200	7899 ± 288	8475 - 7323 BC	TK-59	Sato et al. 1971	charred wood from Ito pyroclastic flow
0802-08=	SAKURA-JIMA	Japan-Kyushu	36.267	138.450		23447	600	24476 ± 185	24846 -24106 BC	KSU-2127; GaK-558; TK-98	Yamada 1997; Kigoshi and Kobayashi 1966; Kobayashi et al. 1974	charcoal under Aira volcanic ash on Honshu; wood in pumice flow on Kyushu (wt. mean, 3 samples)
0802-08=	SAKURA-JIMA	Japan-Kyushu	31.800	130.417		25472	500	27278 ± 715	28708 -25848 BC	N-638; TK-88, TK-89	Yamasaki et al. 1970; Kobayashi et al. 1974	Ito pyroclastic flow related to formation of Aira Caldera (wt. mean, 3 samples)
0802-09=	KIRISHIMA	Japan-Kyushu	31.900	130.983		590	120	-1357 ± 47	1263 - 1451 AD	NUTA-4324	Okuno et al. 1998	soil below Ohachi scoria Oh 8
0802-09=	KIRISHIMA	Japan-Kyushu	31.900	130.983		610	50	-1351 ± 46	1259 - 1443 AD	NUTA-4473	Okuno et al. 1998	soil below Ohachi scoria Oh 5
0802-09=	KIRISHIMA	Japan-Kyushu	31.900	130.967		884	40	-1132 ± 65	1002 - 1262 AD	NUTA-4240, NUTA-4265, NUTA-4653, NUTA-4652, NUTA-4472	Okuno et al. 1998	charcoal in and below in and below Ohachi-Takaharu scoria (wt. mean, 5 samples)
0802-09=	KIRISHIMA	Japan-Kyushu	31.900	130.983		1073	50	-954 ± 52	850 - 1058 AD	NUTA-4465, NUTA-4464	Okuno et al. 1998	soil below OH-MsA and Oh-SjA deposits (wt. mean, 2 samples)
0802-09=	KIRISHIMA	Japan-Kyushu	31.900	130.983		1218	83	-804 ± 73	658 - 950 AD	NUTA-4328, NUTA-4697	Okuno et al. 1998	soil below Ohachi-Katazoe scoria (wt. mean, 2 samples)
0802-10=	UNZEN	Japan-Kyushu	32.867	130.333		33200	1660	34824 ± 3550	41924 -27724 BC	GaK-272	Kigoshi et al. 1964	Wood imbedded in tuff of Older Unzen pyroclastics
0802-10=	UNZEN	Japan-Kyushu	31.708	130.868		38900	4000	40066 ± 1379	42824 -37308 BC	TK-75	Sato et al. 1971	wood from Ito pyroclastic flow
0802-11=	ASO	Japan-Kyushu	32.880	131.100		20100	800	21569 ± 781	23131 -20007 BC	GaK-479	Erlich 1986	pyroclastic flow deposit approx. loc.
0802-11=	ASO	Japan-Kyushu	32.880	131.100		23000	1000	24229 ± 607	25443 -23015 BC	GaK-480	Erlich 1986	pyroclastic flow deposit approx. loc.
0802-11=	ASO	Japan-Kyushu	32.625	130.258		25900	220	27336 ± 1429	30194 -24478 BC	GaK-381	Kigoshi and Kobayashi 1965	overlies Aso lava
0802-11=	ASO	Japan-Kyushu	32.625	130.258		22100	250	23383 ± 768	24919 -21847 BC	GaK-274	Kigoshi et al. 1964	overlies Aso lava
0802-11=	ASO	Japan-Kyushu	33.267	129.867		26375	340	28035 ± 1061	30157 -25913 BC	GaK-284; GaK-478	Kigoshi et al. 1964; Erlich 1986	another Yame pumice flow from Aso (wt. mean, 2 samples)
0802-11=	ASO	Japan-Kyushu	33.228	130.542		32910	542	35525 ± 2394	40313 -30737 BC	GaK-282; GaK-554	Kigoshi et al. 1964; Erlich 1986	charcoal in lower layer of Yame pumice flow, Mt Aso (wt. mean, 2 samples)
0802-11=	ASO	Japan-Kyushu	32.880	131.100		1200	150	-832 ± 114	604 - 1060 AD	not listed	Ono et al. 1996	humus just above Naka-dake N2 ash
0802-11=	ASO	Japan-Kyushu	32.880	131.100		1700	130	-337 ± 120	97 - 577 AD	not listed	Ono et al. 1996	humus just above Ojo-dake N4 scoria
0802-11=	ASO	Japan-Kyushu	32.880	131.100		14520	170	15207 ± 348	15903 -14511 BC	not listed	Ono et al. 1996	pyroclastic flow deposit, Naka-dake
0802-12=	KUJU GROUP	Japan-Kyushu	33.080	131.250		1710	80	-326 ± 64	198 - 454 AD	not listed	Kamata and Kobayashi 1997	base of Kurotake block-and-ash-flow deposit; approx. loc.
0802-12=	KUJU GROUP	Japan-Kyushu	33.080	131.250		2150	150	204 ± 119	442 BC - 34 AD	not listed	Kamata and Kobayashi 1997	immediately underlying Komekubo B ash; approx. loc.
0802-12=	KUJU GROUP	Japan-Kyushu	33.080	131.250		3500	150	1830 ± 128	2086 - 1574 BC	not listed	Kamata and Kobayashi 1997	immediately below Komekubo A ash; approx. loc.
0802-12=	KUJU GROUP	Japan-Kyushu	33.080	131.250		3674	25	2064 ± 143	2350 - 1778 BC	not listed (2 dates)	Kamata and Kobayashi 1997	wt. mean, 2 dates from above and below Danbaru scoria; approx. loc.
0802-12=	KUJU GROUP	Japan-Kyushu	33.080	131.250		4872	300	3655 ± 102	3859 - 3451 BC	not listed (2 dates)	Kamata and Kobayashi 1997	wt. mean, 2 dates from above and below A1 ash fall deposit; approx. loc.
0802-12=	KUJU GROUP	Japan-Kyushu	33.080	131.250		6280	90	5211 ± 155	5521 - 4901 BC	not listed	Kamata and Kobayashi 1997	Kikai-Akahoya ash; approx. loc.
0802-12=	KUJU GROUP	Japan-Kyushu	33.080	131.250		9438	100	8827 ± 204	9235 - 8419 BC	not listed (2 dates)	Kamata and Kobayashi 1997	wt. mean, 2 dates from above and below A2 ash fall deposit; approx. loc.
0802-12=	KUJU GROUP	Japan-Kyushu	33.080	131.250		15320	320	15918 ± 925	17768 -14068 BC	not listed	Kamata and Kobayashi 1997	basal part of Kannojigoku block-and-ash-flow deposit; approx. loc.
0803-00	NOT IDENTIFIED	Japan-Honshu	35.700	139.500		2620	110	722 ± 153	1028 - 416 BC	GaK-731	Kigoshi 1967	Humic soil in ash-dates ash fall
0803-00	NOT IDENTIFIED	Japan-Honshu	36.683	139.733		3950	67	2439 ± 131	2701 - 2177 BC	GaK-726	Kigoshi 1967	humic soil in ash
0803-00	NOT IDENTIFIED	Japan-Honshu	36.383	139.058		24000	3000	25562 ± 999	27560 -23564 BC	GaK-725	Kigoshi 1967	Wood in volcanic mudflow
0803-00	NOT IDENTIFIED	Japan-Honshu	40.800	140.750		13900	110	14468 ± 548	15564 -13372 BC	GaK-122	Kigoshi et al. 1962	log in ash
0803-00	NOT IDENTIFIED	Japan-Honshu	38.677	140.170		10599	180	10512 ± 237	10986 -10038 BC	GaK-1636, GaK-1637, GaK-1638	Kigoshi et al. 1969	charred tree from base of Hijiori pyroclastic flow (wt. mean, 3 samples)
0803-00	NOT IDENTIFIED	Japan-Honshu	34.917	135.750		6720	250	5636 ± 123	5882 - 5390 BC	GaK-1455	Kigoshi et al. 1973	dates Yoko-oji volcanic ash
0803-00	NOT IDENTIFIED	Japan-Honshu	34.917	135.750		7050	120	5916 ± 128	6172 - 5660 BC	GaK-1460	Kigoshi et al. 1973	dates Yoko-oji volcanic ash
0803-00	NOT IDENTIFIED	Japan-Honshu	35.330	139.270		15300	790	15962 ± 140	16242 -15682 BC	TK-82	Kobayashi et al. 1974	charred wood in pumice bed
0803-00	NOT IDENTIFIED	Japan-Honshu	35.350	139.200		6740	60	5619 ± 391	6401 - 4837 BC	TK-56	Sato et al. 1971	pine cone from under pumice flow
0803-00	NOT IDENTIFIED	Japan-Honshu	36.733	139.567		13644	600	14072 ± 298	14668 -13476 BC	N-355-1, N-355-2	Yamasaki et al. 1968	Arasawa pumice flow (wt. mean, 2 samples)
0803-004	DAISEN	Japan-Honshu	35.464	133.507		30200	500	32149 ± 264	32677 -31621 BC	GaK-225	Kigoshi and Endo 1963; Erlich 1986:198	wood from volcanic mudflow
0803-004	DAISEN	Japan-Honshu	35.464	133.508		17200	500	18204 ± 720	19644 -16764 BC	GaK-383	Kigoshi and Kobayashi 1965	Charcoal in mudflow from Mt Daisen eruption
0803-004	DAISEN	Japan-Honshu	35.363	133.544		3380	79	1664 ± 81	1826 - 1502 BC	GAK-163	Kigoshi et al. 1962	eruption of Mt. Daisen
0803-004	DAISEN	Japan-Honshu	35.433	133.533		17710	370	18660 ± 1010	20680 -16640 BC	N-93	Yamasaki et al. 1964	charred wood overlain by volcanic sand Mt Daisen
0803-004	DAISEN	Japan-Honshu	35.383	133.467		22900	760	24124 ± 251	24626 -23622 BC	N-97-1, N-97-2; KSU-550, KSU-612, KSU-671, KSU-672, KSU-673	Yamasaki et al. 1964; Yamada and Kobashigawa 1986:1097	dates on AT volcanic ash; date last stages of major eruption (wt. mean, 7 samples)
0803-004	DAISEN	Japan-Honshu	35.500	133.467		18400	250	19744 ± 276	20296 -19192 BC	N-263; KSU-568	Yamasaki et al. 1967; Yamada and Kobashigawa 1986	upper Odori volcanic ash (wt. mean, 2 samples)
0803-004	DAISEN	Japan-Honshu	35.417	133.183		910	20	-1120 ± 94	932 - 1308 AD	N-309	Yamasaki et al. 1968	charred wood from above pumice bed Mt Daisen
0803-004	DAISEN	Japan-Honshu	35.483	133.517		17900	450	18973 ± 653	20279 -17667 BC	N-495	Yamasaki et al. 1970	layer overlain by mudflow w/pumice
0803-01=	IZU-TOBU	Japan-Honshu	34.900	138.967		2830	110	1041 ± 152	1345 - 737 BC	GaK-253	Kigoshi and Endo 1963	pumice, probably from last eruption of Mt. Amagi
0803-01=	IZU-TOBU	Japan-Honshu	34.754	139.015		24950	400	26619 ± 1526	29671 -23567 BC	GaK-207	Kigoshi and Endo 1963	early eruption of Mt. Amagi
0803-01=	IZU-TOBU	Japan-Honshu	34.920	139.120		3040	50	1261 ± 240	1741 - 781 BC	no ref here	Simken and Siebert 1994	Hamuro K 1977; Oki Y, Aramaki S, Nakamura K, Hakamata K 1978; Hayakawa Y 1985; Aramaki S, Hamuro K 1977
0803-02=	HAKONE? (NOT IDENT.)	Japan-Honshu	35.333	139.183		30800	480	32843 ± 765	34373 -31313 BC	TK-46	Sato et al. 1969	fossil trunk buried under pumice fall from nearby crater
0803-02=	HAKONE	Japan-Honshu	35.220	139.020		2900	120	1106 ± 141	1388 - 824 BC	no ref here	Simken and Siebert 1994	Oki Y, Aramaki S, Nakamura K, Hakamata K 1978
0803-02=	HAKONE	Japan-Honshu	35.220	139.020		3100	150	1335 ± 129	1593 - 1077 BC	no ref here	Simken and Siebert 1994	not in Kuno H, Oki Y, Ogino K, Hirota S 1970; Oki Y, Aramaki S, Nakamura K, Hakamata K 1978
0803-03	FUJI	Japan-Honshu	35.317	138.667		21200	720	22582 ± 924	24430 -20734 BC	GaK-255	Kigoshi and Endo 1963	charcoal in mudflow from Old Fuji
0803-03	FUJI	Japan-Honshu	35.320	138.958		3800	400	2240 ± 145	2530 - 1950 BC	GaK-203, GaK-391	Kigoshi and Endo 1963; Kigoshi and Kobayashi 1964	wood under mudflow (wt. mean, 2 samples)
0803-03	FUJI	Japan-Honshu	35.333	138.733		470	150	-1477 ± 88	1301 - 1653 AD	GaK-635	Kigoshi and Kobayashi 1966	charcoal from volcanic ash bed lying just below bottom of basaltic lava flow
0803-03	FUJI	Japan-Honshu	35.383	138.700		630	100	-1343 ± 50	1243 - 1443 AD	GaK-636	Kigoshi and Kobayashi 1966	charcoal from volcanic ash bed
0803-03	FUJI	Japan-Honshu	35.833	138.733		890	170	-1134 ± 85	964 - 1304 AD	GaK-633	Kigoshi and Kobayashi 1966	charcoal imbedded in volcanic ash and scoria
0803-03	FUJI	Japan-Honshu	35.283	138.850		1230	80	-796 ± 79	638 - 954 AD	GaK-634; GaK-1612	Kigoshi and Kobayashi 1966; Miyaji 1988	charcoal from Inno-Tainai lava flow; approx. loc. (wt. mean, 2 samples)
0803-03	FUJI	Japan-Honshu	35.342	138.617		940	51	-1103 ± 65	973 - 1233 AD	GaK-136	Kigoshi et al. 1962	wood in Fuji mudflow
0803-03	FUJI	Japan-Honshu	35.321	138.967		16500	189	17264 ± 634	18532 -15996 BC	GaK-318	Kigoshi et al. 1964	dates an eruption of Old Fuji Volcano
0803-03	FUJI	Japan-Honshu	35.350	138.730		3143	100	1408 ± 75	1558 - 1258 BC	GaK-523, TK-191	Miyaji 1988	approx. loc. (wt. mean, 2 samples)
0803-03	FUJI	Japan-Honshu	35.350	138.730		3260	100	1544 ± 178	1900 - 1188 BC	GaK-6339	Miyaji 1988	approx. loc.
0803-03-	TENERIFE	Canary Is	28.433	-16.500		28500	1298	30521 ± 1284	33089 -27953 BC	Birm-417	Shotton et al. 1974	carbonozed wood from base of thin ignimbrite
0803-03=	FUJI	Japan-Honshu	35.467	138.700		960	100	-1089 ± 68	953 - 1225 AD	GaK-442, GaK-643	Miyaji 1988	wood from Aokigahara lava flow (wt. mean, 2 samples)
0803-03=	FUJI	Japan-Honshu	35.350	138.730		1071	106	-959 ± 44	871 - 1047 AD	TK-62a, TK-62b, JLS-70002, JLS-70001, GaK-2316	Miyaji 1988	approx. loc. (wt. mean, 4 samples)
0803-03=	FUJI	Japan-Honshu	35.350	138.730		1376	35	-658 ± 35	588 - 728 AD	GaK-636, GaK-2318, GaK-2317, TK-37	Miyaji 1988	approx. loc. (wt. mean, 4 samples)
0803-03=	FUJI	Japan-Honshu	35.350	138.730		1480	70	-550 ± 85	380 - 720 AD	GaK-9992	Miyaji 1988	approx. loc.
0803-03=	FUJI	Japan-Honshu	35.350	138.730		1519	200	-532 ± 63	406 - 658 AD	JLS-70003, GaK-1945, GaK-1610	Miyaji 1988	approx. loc. (wt. mean, 3 samples)
0803-03=	FUJI	Japan-Honshu	35.350	138.730		1607	57	-458 ± 63	332 - 584 AD	GaK-8856, GaK-1942, JLS-70005	Miyaji 1988	approx. loc. (wt. mean, 3 samples)
0803-03=	FUJI	Japan-Honshu	35.350	138.730		1690	85	-342 ± 71	200 - 484 AD	GaK-7482, GaK-7908, GaK-11948	Miyaji 1988	approx. loc. (wt. mean, 3 samples)
0803-03=	FUJI	Japan-Honshu	35.350	138.730		1730	250	-299 ± 139	21 - 577 AD	GaK-7907	Miyaji 1988	approx. loc.
0803-03=	FUJI	Japan-Honshu	35.417	138.667		1910	120	-99 ± 132	165 BC - 363 AD	GaK-6282	Miyaji 1988	approx. loc.
0803-03=	FUJI	Japan-Honshu	35.350	138.730		2046	150	74 ± 122	318 BC - 170 AD	GaK-11500, GaK-1944	Miyaji 1988	approx. loc. (wt. mean, 2 samples)
0803-03=	FUJI	Japan-Honshu	35.350	138.730		2230	124	268 ± 129	526 - 10 BC	GaK-11508	Miyaji 1988	approx. loc.
0803-03=	FUJI	Japan-Honshu	35.350	138.730		2505	65	636 ± 103	842 - 430 BC	GaK-134, GaK-135, GaK-9342, GaK-4086	Miyaji 1988	approx. loc. (wt. mean, 3 samples?, 4?)
0803-03=	FUJI	Japan-Honshu	35.350	138.730		4399	70	3094 ± 206	3506 - 2682 BC	N-1134, N-1135	Miyaji 1988	approx. loc. (wt. mean, 2 samples)
0803-03=	FUJI	Japan-Honshu	35.350	138.730		4510	59	3213 ± 201	3615 - 2811 BC	GaK-9989	Miyaji 1988	approx. loc.
0803-03=	FUJI	Japan-Honshu	35.350	138.730		5232	50	4075 ± 126	4327 - 3823 BC	GaK-6280, GaK-12645, GaK-12646	Miyaji 1988	approx. loc. (wt. mean, 3 samples)
0803-03=	FUJI	Japan-Honshu	35.350	138.730		5640	300	4504 ± 135	4774 - 4234 BC	GaK-12655	Miyaji 1988	approx. loc.
0803-03=	FUJI	Japan-Honshu	35.350	138.730		6129	37	5069 ± 116	5301 - 4837 BC	GaK-12651, GaK-12652, GaK-12650, GaK-6523, GaK-12645	Miyaji 1988	approx. loc. (wt. mean, 5 samples)
0803-03=	FUJI	Japan-Honshu	35.350	138.730		7046	140	5904 ± 92	6088 - 5720 BC	GaK-7110, GaK-8857, GaK-12647, GaK-12648	Miyaji 1988	approx. loc. (wt. mean, 4 samples)
0803-03=	FUJI	Japan-Honshu	35.350	138.730		7481	80	6320 ± 100	6520 - 6120 BC	GaK-12643, GaK-12644	Miyaji 1988	approx. loc. (wt. mean, 2 samples)
0803-03=	FUJI	Japan-Honshu	35.350	138.730		8162	25	7145 ± 215	7575 - 6715 BC	GaK-6281, GaK-7367	Miyaji 1988	approx. loc. (wt. mean, 2 samples)
0803-03=	FUJI	Japan-Honshu	35.350	138.730		8530	150	7608 ± 228	8064 - 7152 BC	GaK-6649	Miyaji 1988	approx. loc.
0803-03=	FUJI	Japan-Honshu	35.350	138.730		8890	190	7995 ± 200	8395 - 7595 BC	GaK-12642, GaK-12641	Miyaji 1988	approx. loc. (wt. mean, 2 samples)
0803-03=	FUJI	Japan-Honshu	35.350	138.730		9241	80	8503 ± 185	8873 - 8133 BC	GaK-12357, GaK-10503	Miyaji 1988	approx. loc. (wt. mean, 2 samples)
0803-03=	FUJI	Japan-Honshu	35.350	138.730		10042	30	9640 ± 264	10168 - 9112 BC	GaK-12639, GaK-12640	Miyaji 1988	approx. loc. (wt. mean, 2 samples)
0803-03=	FUJI	Japan-Honshu	35.350	138.730		10490	75	10298 ± 374	11046 - 9550 BC	GaK-7369	Miyaji 1988	approx. loc.
0803-03=	FUJI	Japan-Honshu	35.333	138.750		2850	129	1033 ± 101	1235 - 831 BC	TK-36; GaK-6340	Sato et al. 1969; Miyaji 1988	wt. mean, 2 samples
0803-03=	FUJI	Japan-Honshu	35.329	138.781		310	60	-1568 ± 40	1488 - 1648 AD	KSU-77	Yamada and Kobashigawa 1986	charcoal in scoria erupted in 1707 AD from Houei Crater
0803-03=	FUJI	Japan-Honshu	35.204	138.721		980	25	-1047 ± 35	977 - 1117 AD	KSU-91	Yamada and Kobashigawa 1986	charcoal in lava tree mold at Obu lava flow
0803-03=	FUJI	Japan-Honshu	35.331	138.735		1050	50	-997 ± 20	957 - 1037 AD	KSU-64	Yamada and Kobashigawa 1986	charcoal in scoria under Fud lava flow
0803-03=	FUJI	Japan-Honshu	35.482	138.785		1120	300	-931 ± 30	871 - 991 AD	KSU-86	Yamada and Kobashigawa 1986	charcoal in scoria under Ken-1 lava flow
0803-03=	FUJI	Japan-Honshu	35.331	138.735		1150	40	-905 ± 43	819 - 991 AD	KSU-84	Yamada and Kobashigawa 1986	charcoal in scoria under Fud lava flow
0803-03=	FUJI	Japan-Honshu	35.288	138.784		1290	80	-718 ± 33	652 - 784 AD	KSU-44	Yamada and Kobashigawa 1986	wood in scoria under Kan lava flow
0803-03=	FUJI	Japan-Honshu	35.390	138.695		1350	55	-666 ± 19	628 - 704 AD	KSU-85	Yamada and Kobashigawa 1986	charcoal under Oniwa-1 lava flow
0803-03=	FUJI	Japan-Honshu	35.288	138.782		1460	32	-599 ± 32	535 - 663 AD	KSU-42	Yamada and Kobashigawa 1986	Kurozuka parasitic volcano
0803-03=	FUJI	Japan-Honshu	35.330	138.747		1550	110	-494 ± 40	414 - 574 AD	KSU-43	Yamada and Kobashigawa 1986	charcoal under Fud lava flow
0803-03=	FUJI	Japan-Honshu	35.418	138.781		1650	47	-404 ± 22	360 - 448 AD	KSU-57, KSU-78	Yamada and Kobashigawa 1986	charcoal in scoria, (wt. mean, 2 samples)
0803-03=	FUJI	Japan-Honshu	35.350	138.892		2350	53	425 ± 41	507 - 343 BC	KSU-49	Yamada and Kobashigawa 1986	wood in scoria from summit of Mt. Fuji
0803-03=	FUJI	Japan-Honshu	35.371	138.673		2547	47	701 ± 93	887 - 515 BC	KSU-76, KSU-74, KSU-21	Yamada and Kobashigawa 1986	Jumangoku Road, charcoal in scoria (wt. mean, 3 samples)
0803-03=	FUJI	Japan-Honshu	35.359	138.677		2700	90	854 ± 33	920 - 788 BC	KSU-79	Yamada and Kobashigawa 1986	Jumangoku Road No. 3, charcoal in scoria under NW 6 lava flow
0803-03=	FUJI	Japan-Honshu	35.368	138.677		2950	50	1163 ± 60	1283 - 1043 BC	KSU-22	Yamada and Kobashigawa 1986	charcoal in Nim lava flow erupted from young parasitic cinder cone
0803-03=	FUJI	Japan-Honshu	35.558	138.908		19190	128	20610 ± 392	21394 -19826 BC	KSU-23	Yamada and Kobashigawa 1986	wood in Katsuragawa Older Fuji mud flow
0803-03=	FUJI	Japan-Honshu	35.497	138.804		24434	430	25485 ± 496	26477 -24493 BC	KSU-81, KSU-73, Gak-224	Yamada and Kobashigawa 1986; Kigoshi and Endo 1963	Older Fuji mud flow (wt. mean, 3 samples)
0803-03=	FUJI	Japan-Honshu	35.449	138.862		1790	80	-241 ± 60	121 - 361 AD	KSU-62; TK-47	Yamada and Kobashigawa 1986; Kigoshi et al. 1969	charcoal in scoria, Tam lava flow (wt. mean, 2 samples)
0803-03=	FUJI	Japan-Honshu	35.391	138.734		1110	40	-935 ± 33	869 - 1001 AD	KSU-83; GaK-9990	Yamada and Kobashigawa 1986; Miyaji 1988	charcoal in scoria from Ken-2 lava flow (wt. mean 2 samples)
0803-03=	FUJI	Japan-Honshu	35.319	138.674		1430	200	-629 ± 21	587 - 671 AD	KSU-75; GaK-9991	Yamada and Kobashigawa 1986; Miyaji 1988	Myogadake, charcoal in scoria under SSW 17 lava flow from summit of Fuji; approx. loc. (wt. mean, 2 samples)
0803-04=	ONTAKE	Japan-Honshu	35.583	135.118		27068	144	28776 ± 1609	31994 -25558 BC	GaK-204a, GaK-204b	Kigoshi and Endo 1963	tree probably killed during eruption of Ontake Volcano (wt. mean, 2 samples)
0803-05=	HAKU-SAN	Japan-Honshu	36.150	136.780		700	200	-1294 ± 79	1136 - 1452 AD	no ref here	Simken and Siebert 1994	Endo K 1985
0803-07=	YAKE-DAKE	Japan-Honshu	36.233	137.600		3780	60	2213 ± 143	2499 - 1927 BC	GaK-721	Kigoshi 1967	Wood in mudflow between pyroclastics
0803-07=	YAKE-DAKE	Japan-Honshu	36.250	137.233		2060	50	101 ± 156	413 BC - 211 AD	N-148	Yamasaki et al. 1966	between two layers of mudflow from Iwo-Dake
0803-07=	YAKE-DAKE	Japan-Honshu	36.233	137.617		2760	70	967 ± 137	1241 - 693 BC	N-219	Yamasaki et al. 1967	wood from mudflow within pyroclastic flow of Mt Yakedake
0803-07=	YAKE-DAKE	Japan-Honshu	36.250	137.550		11300	69	11151 ± 141	11433 -10869 BC	N-1178	Yamasaki et al. 1977	pyroclastic flow from volcano Shirotaniyama
0803-10=	MYOKO	Japan-Honshu	37.000	138.200		1580	150	-464 ± 107	250 - 678 AD	GaK-458	Kigoshi and Kobayashi 1965	wood in mudflow
0803-10=	MYOKO	Japan-Honshu	36.953	138.271		4790	200	3546 ± 127	3800 - 3292 BC	GaK-411	Kigoshi and Kobayashi 1965	dates most recent cone formation
0803-10=	MYOKO	Japan-Honshu	37.000	138.275		17900	810	18947 ± 704	20355 -17539 BC	GaK-457	Kigoshi and Kobayashi 1965	possibly dates most recent cone mud flow
0803-10=	MYOKO	Japan-Honshu	36.902	138.278		19600	270	21051 ± 726	22503 -19599 BC	GaK-409	Kigoshi and Kobayashi 1965	big eruption of Mt. Myoko
0803-10=	MYOKO	Japan-Honshu	37.000	138.275		20200	610	21649 ± 944	23537 -19761 BC	GaK-456	Kigoshi and Kobayashi 1965	Wood in peaty sand overlain by Myoko mudflow
0803-10=	MYOKO	Japan-Honshu	36.880	138.120		5880	42	4774 ± 238	5250 - 4298 BC	no ref here	Simken and Siebert 1994	Hayatsu K, Arai F 1980
0803-10=	MYOKO	Japan-Honshu	36.817	138.200		23800	1000	25580 ± 2678	30936 -20224 BC	KSU-1101	Yamada 1997	charc in Mutsuki vocanic conglomerate
0803-10=	MYOKO	Japan-Honshu	36.800	138.200		39100	1400	40280 ± 553	41386 -39174 calBC	KSU-1099	Yamada 1997	peat betw. Kan-noki and Sekiyama scoria
0803-11=	ASAMA	Japan-Honshu	36.417	139.042		13130	250	13559 ± 315	14189 -12929 BC	GaK-159	Kigoshi et al. 1962	Ithnana brown pumice
0803-11=	ASAMA	Japan-Honshu	36.317	138.423		10650	66	10446 ± 351	11148 - 9744 BC	GaK-311	Kigoshi et al. 1964; Erlich 1986	pumic flow II of Asama volcano
0803-11=	ASAMA	Japan-Honshu	36.438	138.538		433	50	-1511 ± 81	1349 - 1673 AD	TK-22a	Sato et al. 1968	Agatsuma pyroclastic flow, Mt Asama (yes 30 N)
0803-11=	ASAMA	Japan-Honshu	36.341	138.529		703	50	-1287 ± 18	1251 - 1323 AD	KSU-1517,-1518,-1763	Yamada 1997	1281 AD Mt Azama eruption
0803-11=	ASAMA	Japan-Honshu	36.368	138.529		1180	80	-843 ± 38	767 - 919 AD	KSU-1736	Yamada 1997	charcoal in volcanic ash at base of Sekison Mountain
0803-11=	ASAMA	Japan-Honshu	36.313	138.426		11390	130	11204 ± 123	11450 -10958 BC	KSU-1583; M-1430	Yamada 1997; Crane and Griffin 1964:21	carbonized tree trunk in Pumice Flow 2 Mt Asama (wt. mean, 2 samples)
0803-11=	ASAMA	Japan-Honshu	36.330	138.443		843	30	-1203 ± 26	1151 - 1255 AD	KSU-1494,-1499; TK-21	Yamada 1997; Sato et al. 1968	1108 AD eruption
0803-11=	ASAMA	Japan-Honshu	36.354	138.533		888	55	-1135 ± 78	979 - 1291 AD	KSU-1587; TK-21	Yamada 1997; Sato et al. 1968	charcoal over and under Oiwake pyrclastic flow; (wt. mean, 2 samples)
0803-11=	ASAMA	Japan-Honshu	36.239	138.479		13601	112	14013 ± 242	14497 -13529 BC	KSU-1260; JGS-16, JGS-36, JGS-37, JGS-40	Yamada 1997; Togashi and Matsumoto 1984	first pumice flow, Asama (wt. mean, 5 samples)
0803-12=	KUSATSU-SHIRANE	Japan-Honshu	36.620	138.550		480	200	-1475 ± 135	1205 - 1745 AD	no ref here	Simken and Siebert 1994	Moriya I, Togashi S 1984
0803-12=	KUSATSU-SHIRANE	Japan-Honshu	36.620	138.550		3070	50	1287 ± 191	1669 - 905 BC	no ref here	Simken and Siebert 1994	Moriya I, Togashi S 1984; Hayakawa Y, Yui M 1989
0803-12=	KUSATSU-SHIRANE	Japan-Honshu	36.620	138.550		4850	86	3622 ± 185	3992 - 3252 BC	no ref here	Simken and Siebert 1994	Moriya I, Togashi S 1984; Hayakawa Y, Yui M 1989
0803-12=	KUSATSU-SHIRANE	Japan-Honshu	36.620	138.550		8220	257	7178 ± 267	7712 - 6644 BC	no ref here	Simken and Siebert 1994	Moriya I, Togashi S 1984
0803-122	HARUNA	Japan-Honshu	36.465	138.892		2530	51	630 ± 134	898 - 362 BC	TK-32	Sato et al. 1969	charcoal from Futatsu-dake pumice fall
0803-122	HARUNA	Japan-Honshu	36.375	138.903		40500	700	> Limits of CalCurve: age-calibration not recommended		TK-31	Sato et al. 1969	1st pumice deposits, Haruna Volcano
0803-122	HARUNA	Japan-Honshu	36.391	138.852		27900	447	30075 ± 623	31321 -28829 BC	TK-79	Sato et al. 1971	Charcoal from Murata pumice flow
0803-141	NANTAI	Japan-Honshu	36.750	139.583		3120	54	1356 ± 146	1648 - 1064 BC	N-386	Yamasaki et al. 1969	overlain by pumice flow fromn volcano Nantai
0803-151	NUMAZAWA	Japan-Honshu	37.583	139.667		5000	130	3810 ± 98	4006 - 3614 BC	GaK-450, GaK-516	Kigoshi 1967	Dates from top and bottom of pumice layer (wt. mean, 2 samples)
0803-151	NUMAZAWA	Japan-Honshu	37.472	139.561		5610	200	4470 ± 110	4690 - 4250 BC	GaK-515	Kigoshi 1967	Wood from beneath pumice Numasawa Volcano
0803-18=	AZUMA	Japan-Honshu	37.733	140.313		5960	250	4856 ± 176	5208 - 4504 BC	GaK-1126	Kigoshi et al. 1969	wood from weathered horizon overlain by 20 m of pyroclastics from Azuma
0803-271	TOWADA	Japan-Honshu	40.410	140.861		1280	150	-753 ± 67	619 - 887 AD	GaK-548, GaK-10045, GaK-10046	Hayakawa 1985	dates on volcanic episode A (wt. mean, 3 samples)
0803-271	TOWADA	Japan-Honshu	40.470	140.920		5390	160	4203 ± 146	4495 - 3911 BC	GaK-9761	Hayakawa 1985	date for volcanic episode C; approx. loc.
0803-271	TOWADA	Japan-Honshu	40.433	140.918		8443	56	7447 ± 150	7747 - 7147 BC	GaK-2613, GaK-10650	Hayakawa 1985	dates for volcanic episode E (wt. mean, 2 samples)
0803-271	TOWADA	Japan-Honshu	40.524	141.326		13290	350	13768 ± 241	14250 -13286 BC	GaK-5995, GaK-5996, GaK-9515, GaK-9516, GaK-9517, GaK-10649	Hayakawa 1985	volcanic episode l (wt. Mean, 6 samples)
0803-271	TOWADA	Japan-Honshu	40.542	141.196		19450	1000	20926 ± 875	22676 -19176 BC	GaK-9514	Hayakawa 1985	part of volcanic episode N
0803-271	TOWADA	Japan-Honshu	40.524	141.326		23140	89	24768 ± 1188	27144 -22392 BC	GaK-6726	Hayakawa 1985	part of volcanic episode N
0803-271	TOWADA	Japan-Honshu	40.524	141.326		25656	457	27166 ± 1249	29664 -24668 BC	GaK-6725, GaK-549	Hayakawa 1985	part of volcanic episode N (wt. mean, 2 samples)
0803-271	TOWADA	Japan-Honshu	40.356	141.167		28760	860	30766 ± 1167	33100 -28432 BC	GaK-9762, GaK-551	Hayakawa 1985	part of volcanic episode N (wt. mean, 2 samples)
0803-271	TOWADA	Japan-Honshu	39.331	140.748		10466	230	10327 ± 316	10959 - 9695 BC	GaK-460; GaK-10044	Kigoshi and Kobayashi 1965, Erlich 1986; Hayakawa 1985	Wood from Towada pumice flow U
0803-271	TOWADA	Japan-Honshu	40.333	140.745		12355	140	12528 ± 399	13326 -11730 BC	GaK-385; GaK-205; GaK-550, GaK-9518, GaK-10043	Kigoshi and Kobayashi 1965, Erlich 1986; Kigoshi and Endo 1963; Kigoshi and Endo 1963; Erlich 1986Hayakawa 1985	Towada, just below pumice layer M (wt. mean, 5 samples)
0803-271	TOWADA	Japan-Honshu	40.267	140.800		3680	45	2079 ± 183	2445 - 1713 BC	N-114	Yamasaki et al. 1966	charcoal from between two ash layers
0803-28=	HAKKODA GROUP	Japan-Honshu	40.650	141.850		26100	2000	27501 ± 1563	30627 -24375 BC	N-1533	Yamasaki et al. 1977	mud flow from formation of Mt. Kita Hakkoda
0804-01=	OSHIMA	Japan-Izu Is.	34.733	139.357		1339	55	-704 ± 61	582 - 826 AD	GaK-351a, GaK-351b	Kigoshi and Kobayashi 1965	Wood in mudflow S2 Oshima Volcano (Izu) (wt. mean, 2 samples)
0804-01=	OSHIMA	Japan-Izu Is.	34.733	139.357		1500	170	-524 ± 158	208 - 840 AD	GaK-353	Kigoshi and Kobayashi 1965	Wood in mudflow, Oshima Izu
0804-01=	OSHIMA	Japan-Izu Is.	34.695	139.372		2420	19	541 ± 189	919 - 163 BC	GaK-352	Kigoshi and Kobayashi 1965	eruption of Oshima
0804-01=	OSHIMA	Japan-Izu Is.	34.783	139.383		21230	200	22701 ± 715	24131 -21271 BC	GaK-476	Kigoshi and Kobayashi 1965	wood in Oshima Izu mudflow
0804-01=	OSHIMA	Japan-Izu Is.	34.786	139.387		39000	1450	> Limits of CalCurve: age-calibration not recommended		JGS-100	Togashi and Matsumoto 1984	Oshima-same deposit as JGS-99
0804-02=	NII-JIMA	Japan-Izu Is.	34.383	139.267		1130	85	-927 ± 31	865 - 989 AD	KSU-26	Yamada and Kobashigawa 1986	Niijima Is., AD 886
0804-03=	KOZU-SHIMA	Japan-Izu Is.	34.225	139.141		1230	70	-802 ± 90	622 - 982 AD	TK-76	Sato et al. 1971	charcoal from Mt. Tenjo pyroclastic flow
0804-03=	KOZU-SHIMA	Japan-Izu Is.	34.200	139.150		1950	150	-50 ± 138	226 BC - 326 AD	N-360	Yamasaki et al. 1968	latest eruption of Kozu Island (ash)
0804-04=	MIYAKE-JIMA	Japan-Izu Is.	34.080	139.530		1600	100	-443 ± 113	217 - 669 AD	Chicago	Simken and Siebert 1994	Yokoyama S, Arai T 1976
0804-04=	MIYAKE-JIMA	Japan-Izu Is.	34.080	139.530		2160	25	204 ± 130	464 BC - 56 AD	Chicago	Simken and Siebert 1994	Yokoyama S, Arai T 1976
0804-04=	MIYAKE-JIMA	Japan-Izu Is.	34.086	139.493		2918	500	1135 ± 191	1517 - 753 BC	JGS-46; JGS-85	Togashi and Matsumoto 1984	Miyake-Jima spatter deposit (wt. mean, two dates, same sample)
0804-05=	HACHIJO-JIMA	Japan-Izu Is.	33.097	139.788		34000	1461	36158 ± 2275	40708 -31608 BC	JGS-89	Togashi and Matsumoto 1984	Hachijo-Jima pumice deposit
0804-06=	AOGA-SHIMA	Japan-Izu Is.	32.450	139.770		2380	70	478 ± 253	984 BC - 28 AD	Chicago	Simken and Siebert 1994	Takada A, Oshima O, Aramaki S, Ono K, Yoshida T, Kajima K 1992
0804-06=	AOGA-SHIMA	Japan-Izu Is.	32.450	139.770		2920	148	1140 ± 620	2380 BC - 100 AD	Chicago	Simken and Siebert 1994	Takada A, Oshima O, Aramaki S, Ono K, Yoshida T, Kajima K 1992
0804-17=	PAGAN	Mariana Is-C Pac	18.130	145.800		150	50	-1795 ± 97	1601 - 1989 AD	no ref here	Simken and Siebert 1994	not in CAVW 11 (272); Volc. Soc. Japan 1971; Corwin C 1971 (unpub. manuscript); not in Banks N G, Koyanagi R Y, Sinton J M, Honma K T 1984; not in Newhall C G, Dzurisin D 1988
0804-17=	PAGAN	Mariana Is-C Pac	18.130	145.800		370	120	-1538 ± 70	1398 - 1678 AD	no ref here	Simken and Siebert 1994	not in CAVW 11 (272); Volc. Soc. Japan 1971; Corwin C 1971 (unpub. manuscript); not in Banks N G, Koyanagi R Y, Sinton J M, Honma K T 1984; not in Newhall C G, Dzurisin D 1988
0804-17=	PAGAN	Mariana Is-C Pac	18.130	145.800		600	130	-1355 ± 59	1237 - 1473 AD	no ref here	Simken and Siebert 1994	not in CAVW 11 (272); Volc. Soc. Japan 1971; Corwin C 1971 (unpub. manuscript); not in Banks N G, Koyanagi R Y, Sinton J M, Honma K T 1984; not in Newhall C G, Dzurisin D 1988
0804-18=	ALAMAGAN	Mariana Is-C Pac	17.600	145.830		1075	203	-948 ± 116	716 - 1180 AD	no ref here	Simken and Siebert 1994	not in CAVW 11 (275); Volc. Soc. Japan 1971; Corwin C 1971 (unpub. manuscript)
0804-18=	ALAMAGAN	Mariana Is-C Pac	17.600	145.830		1410	235	-623 ± 65	493 - 753 AD	no ref here	Simken and Siebert 1994	not in CAVW 11 (275); Volc. Soc. Japan 1971; Corwin C 1971 (unpub. manuscript)
0805-00	NOT IDENTIFIED	Japan-Hokkaido	43.583	142.167		1950	250	-42 ± 190	338 BC - 422 AD	N-470-1	Yamasaki et al. 1970	peat with volcanic gravel
0805-01=	OSHIMA-OSHIMA	Japan-Hokkaido	41.500	139.370		760	17	-1243 ± 54	1135 - 1351 AD	GaK-1604	Katsui and Yamamoto 1981	carbonized wood from Nishi-yama pumice bed; approx. loc.
0805-01=	OSHIMA-OSHIMA	Japan-Hokkaido	41.500	139.370		1700	200	-333 ± 153	27 - 639 AD	not listed	Katsui and Yamamoto 1981	Os-b ash gfall; approx. loc.
0805-01=	OSHIMA-OSHIMA	Japan-Hokkaido	41.500	139.370		2750	200	952 ± 122	1196 - 708 BC	not listed	Katsui and Yamamoto 1981	Os-* ash fall; approx. loc.
0805-02=	KOMAGA-TAKE	Japan-Hokkaido	43.980	145.700		2130	101	194 ± 106	406 BC - 18 AD	GIN-7887	Razjigaeva et al. 1998	buried soil assoc. with KnIV-7 lapilli (Komaga-Take) with andesite composition; approx. loc. Kunashir Is.
0805-02=	KOMAGA-TAKE	Japan-Hokkaido	43.980	145.700		2542	92	663 ± 107	877 - 449 BC	GIN-7895, GIN-7875, GIN-7892	Razjigaeva et al. 1998	peat and shell within and below KnIV-8 pumice, likely from Komagatake; approx. loc. on Kunashir Is. (wt. mean, 3 samples)
0805-021	NIGORIGAWA	Japan-Hokkaido	42.120	140.450		12900	146	13023 ± 477	13977 -12069 BC	GaK-1605	Erlich 1986	pyroclastic flow; approx. loc.
0805-03=	USU	Japan-Hokkaido	42.490	140.825		13900	330	14413 ± 457	15327 -13499 BC	GaK-521	Kigoshi 1967; Erlich 1986	Toya pumice flow
0805-03=	USU	Japan-Hokkaido	42.491	140.832		16400	170	17040 ± 471	17982 -16098 BC	GaK-868	Kigoshi 1967; Erlich 1986	directly below Toya pumice flow II
0805-032	YOTEI	Japan-Hokkaido	42.833	140.583		3930	90	2425 ± 261	2947 - 1903 BC	GaK-855	Kigoshi et al. 1969	wood from ash at Mt. Nisekoannupuri
0805-032	YOTEI	Japan-Hokkaido	42.667	140.500		27800	600	29886 ± 1236	32358 -27414 BC	GaK-854	Kigoshi et al. 1969	wood from welded tuff, overlain by Pumice 1
0805-032	YOTEI	Japan-Hokkaido	42.891	140.862		25200	570	26785 ± 1440	29665 -23905 BC	KSU-1110	Yamada 1997	charcoal under Yoteizan Ps-1 pumice fall
0805-04=	SHIKOTSU [TARUMAI]	Japan-Hokkaido	42.767	141.833		1640	141	-403 ± 114	175 - 631 AD	GaK-733	Kigoshi 1967	Layer 1c, Tarumae ash
0805-04=	SHIKOTSU [TARUMAI]	Japan-Hokkaido	42.767	141.833		3420	90	1730 ± 121	1972 - 1488 BC	GaK-734	Kigoshi 1967	Layer 1d, Tarumae ash
0805-04=	SHIKOTSU [TARUMAI]	Japan-Hokkaido	42.767	141.717		32043	300	34638 ± 1775	38188 -31088 BC	GaK-714, GaK-713, Gak-519	Kigoshi 1967; Erlich 1986	charcoal from Shikotu pumice fall-1 (wt. mean, 3 samples)
0805-04=	SHIKOTSU [ENIWA]	Japan-Hokkaido	42.700	141.333		2072	32	92 ± 82	256 BC - 72 AD	GaK-3740; GIN-8441	Razjigaeva et al. 1998	wt. mean, 2 samples
0805-04=	SHIKOTSU [ENIWA]	Japan-Hokkaido	42.700	141.333		275	75	-1643 ± 126	1391 - 1895 AD	ref not listed	Simken and Siebert 1994	Nakagawa M, Masuda K, Katsui Y 1994
0805-04=	SHIKOTSU [ENIWA]	Japan-Hokkaido	42.700	141.333		340	90	-1553 ± 75	1403 - 1703 AD	ref not listed	Simken and Siebert 1994	Nakagawa M, Masuda K, Katsui Y 1994
0805-04=	SHIKOTSU [TARUMAI]	Japan-Hokkaido	42.700	141.333		2750	120	917 ± 379	1675 - 159 BC	no ref here	Simken and Siebert 1994	Katsui Y, Yokoyama I, Murozumi M 1981; Machida H, Arai F 1992
0805-04=	SHIKOTSU	Japan-Hokkaido	42.767	141.650		14410	160	14859 ± 2553	19965 - 9753 BC	KSU-372	Yamada and Kobashigawa 1986	Shikotsu ash
0805-04=	SHIKOTSU	Japan-Hokkaido	42.767	141.650		25320	350	26868 ± 1392	29652 -24084 BC	KSU-370	Yamada and Kobashigawa 1986	under YOP-3 ash
0805-041	RISHIRI	Japan-Hokkaido	45.253	141.208		20800	457	22172 ± 1044	24260 -20084 BC	GaK-344	Kigoshi et al. 1964	dates basalt lava flow Rishiri Island
0805-07=	AKAN	Japan-Hokkaido	43.380	144.020		13520	58	13998 ± 324	14646 -13350 BC	not listed	Wada 1995	Me-akan pumice-scoria eruption
0805-07=	AKAN? (NOT IDENT.)	Japan-Hokkaido	43.791	144.495		26100	778	27662 ± 2233	32128 -23196 BC	KSU-1248	Yamada 1997	charcoal in Higashi-Kayana scoria
0805-07=	AKAN	Japan-Hokkaido	42.650	141.900		26800	190	28308 ± 2290	32888 -23728 BC	KSU-1081	Yamada 1997	peat in upper Akan ash fall-1
0805-07=	AKAN? (NOT IDENT.)	Japan-Hokkaido	43.845	144.568		30300	806	32290 ± 1479	35248 -29332 BC	KSU-907	Yamada 1997	charcoal in Kamishari pumice flow
0805-07=	AKAN	Japan-Hokkaido	42.650	141.900		38800	1200	40132 ± 506	41144 -39120 BC	KSU-1082	Yamada 1997	peat in upper Akan ash fall-1
0805-08=	KUTCHARO	Japan-Hokkaido	42.990	144.408		29400	500	31469 ± 1809	35087 -27851 BC	GaK-867	Kigoshi 1967	dates latest pumice flow south of Kutcharo Caldera
0805-08=	KUTCHARO	Japan-Hokkaido	43.905	144.341		32200	450	34920 ± 1218	37356 -32484 BC	GaK-866	Kigoshi 1967	dates latest pumice flow north of Kutcharo Caldera
0805-081	MASHU	Japan-Hokkaido	43.570	144.570		980	30	-1062 ± 104	854 - 1270 AD	GaK-3139	Katsui et al. 1975	humic acids below most recent pyroclastic products; approx. loc.
0805-081	MASHU	Japan-Hokkaido	43.570	144.570		7770	60	6680 ± 179	7038 - 6322 BC	GaK-2594, GaK-2592	Katsui et al. 1975	caldera building stage; humic acids; approx. loc. (wt. mean, 2 samples)
0805-081	MASHU	Japan-Hokkaido	43.570	144.570		30356	832	32367 ± 1545	35457 -29277 BC	GaK-867, GaK-866	Katsui et al. 1975	caldera formation; approx. loc. (wt. mean, 2 samples)
0805-081	MASHU	Japan-Hokkaido	43.570	144.570		6637	67	5568 ± 86	5740 - 5396 BC	GaK-248: GaK-247	Kigoshi and Endo 1963	charcoal in volcanic mudflow (wt. mean, 2 samples)
0805-081	MASHU	Japan-Hokkaido	43.980	145.700		221	33	-1724 ± 74	1576 - 1872 AD	GIN-7886, GIN-7870	Razjigaeva et al. 1998	KnIV-2 ash layer; approx. loc. in Kunashir Is. (wt. mean, 2 samples)
0805-081	MASHU	Japan-Hokkaido	43.980	145.700		547	57	-1376 ± 45	1286 - 1466 AD	GIN-7873, GIN-8627	Razjigaeva et al. 1998	under-and overlying peat, KnIV-3 ash layer; approx. loc. Kunashir Is.(wt. mean, 2 samples)
0805-081	MASHU	Japan-Hokkaido	43.570	144.570		620	120	-1344 ± 66	1212 - 1476 AD	GaK-11374	Razjigaeva et al. 1998	peat overlying Tokoro III ash; approx. loc.
0805-081	MASHU	Japan-Hokkaido	43.980	145.700		820	100	-1174 ± 85	1004 - 1344 AD	GIN-7903	Razjigaeva et al. 1998	date on marine shell just below KnIV-2 ash (Mashu?) layer in South Kuril Inlet; approx. loc
0805-081	MASHU	Japan-Hokkaido	43.980	145.700		3802	150	2244 ± 141	2526 - 1962 BC	GIN-8342, GIN-7885	Razjigaeva et al. 1998	charcoal from buried soil assoc. with KnIV-9 ash probably correlated with Tokoro I ash from Mashu; approx, loc. on Kunashir Is. (wt. mean, 2 samples)
0805-081	MASHU	Japan-Hokkaido	43.980	145.700		5180	150	3992 ± 49	4090 - 3894 BC	GIN-8630, GIN-8334	Razjigaeva et al. 1998	KnIV-11 ash in pollen section; approx. loc. on Kunashir Is. (wt. mean, 2 samples)
0805-081	MASHU	Japan-Hokkaido	43.980	145.700		5946	50	4824 ± 72	4968 - 4680 BC	GIN-7877, GIN-7878, GIN-7879	Razjigaeva et al. 1998	KnIV-11 ash layer, correlated with Mashu Ma-f ash; approx. loc on Kunashir Is. (wt. mean 3 samples)
0805-081	MASHU	Japan-Hokkaido	43.980	145.700		1756	25	-289 ± 43	203 - 375 AD	GIN-7898, GIN-7874, GIN-8430, GIN-7895; GaK-3140, GaK-3331	Razjigaeva et al. 1998; Katsui et al. 1975	wt. mean, 6 samples
0805-081	MASHU	Japan-Hokkaido	43.480	144.687		3100	80	1365 ± 44	1453 - 1277 BC	KSU-1109	Yamada 1997	Betw. Masyudake-e Komagatake lava flow
0805-081	MASHU	Japan-Hokkaido	43.480	144.687		4120	41	2722 ± 105	2932 - 2512 BC	KSU-1108	Yamada 1997	Betw. Masyudake-e and M-f ash fall
0805-081	MASHU	Japan-Hokkaido	43.423	144.787		10865	31	10816 ± 131	11078 -10554 BC	KSU-1249; GaK-4201	Yamada 1997; Katsui et al. 1975	charcoal in ash; approx. loc. (wt. mean, 2 samples)
0805-081	MASHU	Japan-Hokkaido	43.570	144.570		11760	270	11908 ± 684	13276 -10540 BC	KSU-1107; GaK-870	Yamada 1997; Kigoshi 1967	Toyozumi pumice; dates somma of Volcanoes Mashu and Oakan
0900-01=	GOLOVNIN	Kurile Is	43.850	145.530		38800	1200	40070 ± 352	40774 -39366 BC	GIN-581	Braitseva et al. 1995	date on peat associated with products of late Pleistocene caldera formation; approx. loc.
0900-01=	GOLOVNIN	Kurile Is	43.980	145.700		7180	55	6048 ± 110	6268 - 5828 BC	GIN-8629	Razjigaeva et al. 1998	dacitic ash layer KnIV-12; approx. loc. on Kunashir Is.
0900-02=	MENDELEEV	Kurile Is	44.000	145.667		39651	4000	40363 ± 340	41043 -39683 calBC	GIN-124A, GIN-124B	Braitseva et al. 1995; Cherdyntsev et al. 1968	wood in peat at base of pyroclastic layer from Kunashiri Is (wt. mean, two samples)
0900-02=	MENDELEEV	Kurile Is	44.333	146.250		4220	300	2790 ± 86	2962 - 2618 BC	GIN-160	Cherdyntsev et al. 1968; Razjigaeva et al. 1998	Latest explosive eruption, KnIV-10 volcanic scoria
0900-041	LVINAYA PAST	Kurile Is	44.620	147.000		9430	83	8700 ± 56	8812 - 8588 BC	GIN-325, GIN-325c	Braitseva et al. 1995; Melekestev et al. 1989	charcoal within pyroclastic deposit; approx. loc. (wt. mean, 2 dates)
0900-08=	BARANSKY	Kurile Is	45.100	148.020		380	42	-1533 ± 71	1391 - 1675 AD	not listed	Smithsonian Institution-GVN 1992	date for recent volcanism at Baransky; approx. loc.
0900-08=	BARANSKY	Kurile Is	45.100	148.020		490	54	-1424 ± 19	1386 - 1462 AD	not listed	Smithsonian Institution-GVN 1992	date for recent volcanism at Baransky; approx. loc.
0900-21=	USHISHUR	Kurile Is	47.520	152.800		9400	170	8672 ± 68	8808 - 8536 BC	no ref listed	Simken and Siebert 1994	Gorshkov G S 1970
0900-31=	TAO-RUSYR CALDERA	Kurile Is	49.350	154.700		7500	150	6340 ± 76	6492 - 6188 BC	KSM-438 III	Braitseva et al. 1995; Erlich 1986	charcoal within pyroclastic deposit; approx. loc.
0900-31=	TAO-RUSYR CALDERA	Kurile Is	49.417	154.750		7040	100	5900 ± 93	6086 - 5714 BC	LE-566	Dolukhanov 1970	charcoal from slopes of caldera, Tao-Rusyr volcano
0900-32=	NEMO PEAK	Kurile Is	49.570	154.808		9077	100	8308 ± 103	8514 - 8102 BC	GIN-5311, GIN-5323	Braitseva et al. 1995	buried soil relating to development of Holocvene volcanic cone; approx. loc. (wt. mean, 2 dates)
0900-32=	NEMO PEAK	Kurile Is	49.570	154.808		24500	213	26134 ± 1155	28444 -23824 BC	KSM-443	Braitseva et al. 1995	buried soil in Nemo III deposits; approx. loc.
0900-38=	EBEKO	Kurile Is	50.680	156.020		2270	70	305 ± 77	459 - 151 BC	IVAN-931	Braitseva et al. 1995	peat dating onset ? of Holocene cone formation; approx. loc.
0900-38=	EBEKO	Kurile Is	50.680	156.020		2410	80	574 ± 137	848 - 300 BC	GIN-6064	Braitseva et al. 1995	peat dating completion? of Holocene cone formation; approx. loc.
1000-022	PAUZHETKA [DIKY GREBEN]	Kamchatka	51.430	156.930		1605	52	-469 ± 46	377 - 561 AD	GIN-8117, GIN-8118, GIN-8120	Braitseva et al. 1995	Stage III dates; approx. loc. (wt. mean, 3 samples)
1000-022	PAUZHETKA [DIKY GREBEN]	Kamchatka	51.430	156.930		5020	300	3828 ± 85	3998 - 3658 BC	GIN-4931	Braitseva et al. 1995	Stage II
1000-022	PAUZHETKA [KURIL LAKE]	Kamchatka	51.430	156.930		8170	70	7161 ± 66	7293 - 7029 BC	GIN-1061, GIN-207, IVAN-826, GIN-211, GIN-728, GIN-1060	Braitseva et al. 1995	earlier Kurile Lake tephra in various sections (wt. mean, 6 samples)
1000-022	PAUZHETKA (Caldera)	Kamchatka	51.430	156.930		41500		41537 ± 849	43235 -39839 calBC	GIN-6081	Braitseva et al. 1995	buried soil in 'old' Kuril Lake material; approx. loc.
1000-022	PAUZHETKA [KURIL LAKE]	Kamchatka	53.255	158.830		7669	85	6473 ± 19	6511 - 6435 BC	IVAN-812, GIN-6338, IVAN-828, GIN-1062, GIN-5252, GIN-6085, GIN-5689, IVAN-822, GIN-6079, GIN-1063, GIN-6340, GIN-1047	Braitseva et al. 1995; 1997	Kuril Lake tephra in various sections; approx. loc. (wt. mean, 12 samples)
1000-03=	ILYINSKY	Kamchatka	51.430	156.930		4606	75	3342 ± 145	3632 - 3052 BC	2 dates, not listed	Braitseva et al. 1997	Ilyinsky tephra in Kuril Lake core; approx. loc. (wt. mean, 2 samples)
1000-05=	KSUDACH	Kamchatka	51.800	157.530		1490	42	-547 ± 74	399 - 695 AD	GIN-2975	Braitseva et al. 1995	charcoal above Styubel cone materials; approx. loc.
1000-05=	KSUDACH	Kamchatka	51.800	157.530		2104	141	123 ± 41	205 - 41 BC	GIN-2991, IVAN-556, IVAN-70, GIN-2980, IVAN-121, GIN-1180, GIN-1858, IVAN-57, IVAN-132, GIN-2959, GIN-2976, IVAN-36, IVAN-82	Braitseva et al. 1995	dates bracketing lower Ksudach Caldera V deposit in various sections; approx. loc. (wt. mean, 13 samples)
1000-05=	KSUDACH	Kamchatka	51.800	157.530		6273	130	5260 ± 35	5330 - 5190 BC	IVAN-712, GIN-5268, IVAN-281, GIN-4431	Braitseva et al. 1995	lower Caldera IV deposits (wt. mean, 4 samples)
1000-05=	KSUDACH	Kamchatka	53.255	158.830		1807	50	-199 ± 43	113 - 285 AD	IVAN-397, IVAN-705, GIN-6321, GIN-2959, GIN-2959a, GIN-328, GIN-2975, GIN-2975a, IVAN-450, GIN-2974, IVAN-331, GIN-3156, IVAN-639, IVAN-191, IVAN-193	Braitseva et al. 1995; 1997	dates bracketing KS1 deposit in various sections; approx. loc. (wt. mean, 15 samples)
1000-05=	KSUDACH	Kamchatka	51.800	157.530		6050	140	4925 ± 52	5029 - 4821 BC	IVAN-802, GIN-5685, GIN-1175, GIN-1176, IVAN-869, one other not listed	Braitseva et al. 1995; 1997	upper Caldera IV deposits (wt. mean, 6 samples)
1000-05=	KSUDACH	Kamchatka	51.800	157.530		8827	75	7985 ± 145	8275 - 7695 BC	GIN-5686, GIN-2984, IVAN-833	Braitseva et al. 1995; 1997	dates associated with Ksudach Caldera III (wt. mean, 3 samples)
1000-05=	KSUDACH	Kamchatka	51.800	157.530		300	70	-1575 ± 70	1435 - 1715 AD	not listed	Braitseva et al. 1996	date assoc. with pyroclastics from Stuybel cone; approx. loc.
1000-05=	KSUDACH	Kamchatka	51.430	156.930		1031	39	-1001 ± 57	887 - 1115 AD	2 dates not listed	Braitseva et al. 1997	Ksudach tephra in Kuril Lake core; approx. loc. (wt. mean, 2 samples) Stuybel cone
1000-05=	KSUDACH	Kamchatka	53.255	158.830		7460	112	6452 ± 642	7736 - 5168 BC	GIN-2989	Melekestev et al. 1989	approx. loc.
1000-06=	MUTNOVSKY	Kamchatka	52.453	158.195		5980	250	4862 ± 80	5022 - 4702 BC	not listed	Braitseva et al. 1995	dates for pyroclastic deposit; approx. loc. (wt. mean, 2 dates)
1000-07=	GORELY	Kamchatka	52.558	158.030		33600	2200	36433 ± 1713	39859 -33007 BC	GIN-5305	Braitseva et al. 1995	buried soil in assoc. with late Pleistocene caldera pyroclastics; approx. loc.
1000-08=	OPALA	Kamchatka	51.800	157.530		1110	57	-933 ± 44	845 - 1021 AD	not listed	Braitseva et al . 1997	probable Opala tephra in Ksudach core; approx. loc.
1000-08=	OPALA	Kamchatka	52.543	157.335		1615	50	-446 ± 72	302 - 590 AD	IVAN-323, IVAN-399	Braitseva et al. 1995	dates above and below Baraniy Amfiteatr pyroclastic material; approx. loc. (wt. mean, 2 samples)
1000-08=	OPALA	Kamchatka	52.543	157.335		39400	1000	40497 ± 706	41909 -39085 calBC	GIN-3008	Braitseva et al. 1995	peat associated with Late Pleistocene caldera formation; approx. loc
1000-08=	OPALA	Kamchatka	54.500	159.970		1480	50	-585 ± 29	527 - 643 AD	IVAN-328, IVAN-172, GIN-3026, IVAN-191, IVAN-316, IVAN-171, IVAN-189, IVAN-467, IVAN-372, IVAN-317, GIN-1034	Braitseva et al. 1995; 1997	dates on upper Baraniy Amfiteatr material in various locations (wt. mean, 11 samples)
1000-08=	OPALA	Kamchatka	53.255	158.830		4517	70	3217 ± 105	3427 - 3007 BC	2 dates not listed	Braitseva et al. 1997	dates from within Opala material in Avachinsky section; approx. loc. (wt. mean, 2 samples)
1000-08=	OPALA	Kamchatka	52.453	158.195		4628	23	3358 ± 165	3688 - 3028 BC	2 dates not listed	Braitseva et al. 1997	date from above Opala material in Mutnovsky core; approx. loc. (wt. mean, 2 samples)
1000-08=	OPALA?	Kamchatka	54.050	159.430		1724	25	-318 ± 56	206 - 430 AD	not listed	Melekestev et al.1988:19	soil just beneath 'transit ash 2' not from Karymysky, Opala?; approx. loc. (wt. mean, 2 dates)
1000-10=	AVACHINSKY	Kamchatka	53.255	158.830		29900	350	31764 ± 933	33630 -29898 BC	GIN-5563	Braitseva et al. 1995
1000-10=	AVACHINSKY	Kamchatka	53.255	158.830		3522	10	1832 ± 47	1926 - 1738 BC	IVAN-815, GIN-6361, GIN-6056, IVAN-843; 2 others not listed	Braitseva et al. 1995; 1997	charcoal assoc. with. Holocene cone formation AV1; approx. loc. (wt. mean, 6 samples)
1000-10=	AVACHINSKY	Kamchatka	53.255	158.830		4024	55	2558 ± 71	2700 - 2416 BC	not listed	Braitseva et al. 1997	dates assoc. with AV2 pyroclastics; approx. loc. (wt. mean, 2 samples)
1000-10=	AVACHINSKY	Kamchatka	53.255	158.830		4478	50	3203 ± 99	3401 - 3005 BC	3 dates not listed	Braitseva et al. 1997	date assoc. with AV3 pyroclastics; approx. loc. (wt. mean, 3 samples)
1000-10=	AVACHINSKY	Kamchatka	54.500	159.970		5526	80	4357 ± 19	4395 - 4319 BC	9 dates not listed; GIN-119, GIN-122	Braitseva et al. 1997; Cherdyntsev et al. 1968, Braitseva et al. 1997	dates associated with AV4 and AV5 pyroclastics (wt. mean, 11 samples)
1000-10=	AVACHINSKY	Kamchatka	53.333	158.667		3174	120	1455 ± 34	1523 - 1387 BC	GIN-120, GIN-121	Cherdyntsev et al. 1968	charcoal from foot of Avacha Volcano ; approx. loc.(wt. mean, 2 samples)
1000-12=	ZHUPANOVSKY	Kamchatka	53.590	159.147		2170	100	239 ± 95	429 - 49 BC	no ref here	Simken and Siebert 1994	Fedotov S A, Masurenkov Y P 1991
1000-13=	KARYMSKY	Kamchatka	54.130	159.670		300	50	-1632 ± 137	1358 - 1906 AD	not listed	Braitseva et al. 1995	date from within Karymysky tephra in Maly Semiachick section; approx. loc.
1000-13=	KARYMSKY	Kamchatka	54.130	159.670		8067	120	6996 ± 150	7296 - 6696 BC	GIN-1162, GIN-1162a, GIN-1171	Braitseva et al. 1995	charcoal pyroclastic flow deposit in Maly Semiachik section; approx. loc. (wt. mean, 3 dates)
1000-13=	KARYMSKY	Kamchatka	54.050	159.430		7450	600	6293 ± 190	6673 - 5913 BC	GIN-320	Erlich et al. 1972	dacitic lava from Karamysky; approx. loc.
1000-13=	KARYMSKY	Kamchatka	54.050	159.430		490	75	-1425 ± 36	1353 - 1497 AD	not listed	Melekestev et al.1988:19	just below lapilli VIII of pumice and coarse ash; approx. loc. (wt. mean, 2 measurements)
1000-13=	KARYMSKY	Kamchatka	54.050	159.430		621	44	-1347 ± 38	1271 - 1423 AD	not listed	Melekestev et al.1988:19	wood in coarse ash ; approx. loc. (wt. mean, 2 samples)
1000-13=	KARYMSKY	Kamchatka	54.050	159.430		2080	35	102 ± 49	200 - 4 BC	not listed	Melekestev et al.1988:19	soil just above unnumbered coarse ash layer; approx. loc. (wt. mean, 2 dates each from 2 samples)
1000-13=	KARYMSKY	Kamchatka	54.050	159.430		2630	113	734 ± 163	1060 - 408 BC	not listed	Melekestev et al.1988:19	soil just below coarse ash VII; approx. loc.
1000-13=	KARYMSKY	Kamchatka	54.050	159.430		3700	150	2105 ± 161	2427 - 1783 BC	not listed	Melekestev et al.1988:19	soil just below layer of stratified coarse ash; approx. loc. (wt. mean, 2 samples)
1000-13=	KARYMSKY	Kamchatka	54.050	159.430		3780	90	2213 ± 143	2499 - 1927 BC	not listed	Melekestev et al.1988:19	soli just below coarse ash IV; approx. loc.
1000-13=	KARYMSKY	Kamchatka	54.050	159.430		3860	23	2323 ± 280	2883 - 1763 BC	not listed	Melekestev et al.1988:19	soil just below fine ash III; approx. loc.
1000-13=	KARYMSKY	Kamchatka	54.050	159.430		4562	35	3268 ± 233	3734 - 2802 BC	not listed	Melekestev et al.1988:19	soil just above coarse ash I; approx. loc. (wt. mean, 2 samples)
1000-13=	KARYMSKY	Kamchatka	54.050	159.430		6346	100	5340 ± 63	5466 - 5214 BC	not listed	Melekestev et al.1988:19	soil just beneath 'transit ash 10' not from Karymysky; approx. loc. (wt. mean, 2 samples, 3 dates)
1000-13=	KARYMSKY	Kamchatka	54.050	159.430		7310	100	6177 ± 107	6391 - 5963 BC	not listed	Melekestev et al.1988:19	soil just above 'transit ash 11' not from Karymysky; approx. loc.
1000-13=	KARYMSKY	Kamchatka	54.050	159.430		8801	35	7915 ± 126	8167 - 7663 BC	not listed	Melekestev et al.1988:19	soil just below 'transit ash 12' not from Karymysky; approx. loc. (wt. mean, 3 dates, 2 samples)
1000-13=	KARYMSKY	Kamchatka	54.050	159.430		5505	18	4357 ± 61	4479 - 4235 BC	IVAN-178a, IVAN-178b, IVAN-179a, IVAN-179b	Melekestev et al.1988:19, Braitseva et al. 1995	soil just above and below 'transit ash 6' not from Karymysky; approx. loc. (wt. mean, 4 dates)
1000-13=	KARYMSKY	Kamchatka	54.130	159.670		7892	41	6821 ± 138	7097 - 6545 BC	GIN-1049, GIN-1163, GIN-844, GIN-5278	Melekestev et al.1988:19, Braitseva et al. 1995	dates associated with Karymysky caldera formation from Uzon and Karymysky sections (wt. mean, 4 samples)
1000-13=	KARYMSKY	Kamchatka	54.050	159.430		260	35	-1622 ± 77	1468 - 1776 AD	not listed	Melekestev et al.1989:19	just below lapilli IX of pumice and coarse ash; approx. loc. (wt. mean, 2 measurements)
1000-14=	MALY SEMIACHIK	Kamchatka	54.130	159.670		410	30	-1528 ± 111	1306 - 1750 AD	not listed	Braitseva et al. 1995	date from within tephra; approx. loc.
1000-14=	MALY SEMIACHIK	Kamchatka	54.130	159.670		510	160	-1395 ± 53	1289 - 1501 AD	not listed	Braitseva et al. 1995	charcoal within tephra; approx. loc.
1000-14=	MALY SEMIACHIK	Kamchatka	54.130	159.670		640	19	-1335 ± 62	1211 - 1459 AD	not listed	Braitseva et al. 1995	charcoal within tephra; approx. loc.
1000-14=	MALY SEMIACHIK	Kamchatka	54.130	159.670		4120	32	2722 ± 106	2934 - 2510 BC	3 dates not listed	Braitseva et al. 1995	charcoal in midst of pyroclastic surge flow; approx. loc. (wt. mean, 3 samples)
1000-14=	MALY SEMIACHIK	Kamchatka	54.130	159.670		4669	70	3463 ± 67	3597 - 3329 BC	not listed	Braitseva et al. 1995	soil just beneath tephra; approx. loc. (wt. mean, 3 dates on 2 samples)
1000-14=	MALY SEMIACHIK	Kamchatka	54.130	159.670		6527	42	5481 ± 95	5671 - 5291 BC	not listed	Braitseva et al. 1995	soil above Maly Semiachik tephra; approx. loc. (wt. mean, 2 dates)
1000-14=	MALY SEMIACHIK	Kamchatka	54.130	159.670		7310	70	6177 ± 107	6391 - 5963 BC	GIN-1055	Braitseva et al. 1995	buried soil associated with Kaino-Semiachik cone formation; approx. loc.
1000-14=	MALY SEMIACHIK	Kamchatka	54.130	159.670		8774	146	7843 ± 96	8035 - 7651 BC	GIN-1048, two others not listed	Braitseva et al. 1995	soil associated with tephra; approx. loc. (wt. mean, 3 samples, 4 dates)
1000-14=	MALY SEMIACHIK	Kamchatka	54.130	159.670		12282	129	12437 ± 536	13509 -11365 BC	GIN-1375, GIN-1376	Braitseva et al. 1995	min date for Paleo-Semiachik (wt. mean, 2 samples)
1000-15=	BOLSHOI SEMIACHIK	Kamchatka	54.320	160.020	-6800	8750	148	7885 ± 344	8573 - 7197 BC	?	Simken and Siebert 1994	not in CAVW 8 (46); Vlasov G M 1967; IAVCEI 1973; Erlich E N 1986; Fedotov S A, Masurenkov Y P 1991
1000-16-	TAUNSHITS	Kamchatka	54.530	159.800		7750	70	6565 ± 59	6683 - 6447 BC	no ref here	Simken and Siebert 1994	Melekestsev I V, Braitseva O A, Ponomareva V V, Sulerzhitsky L D 1990
1000-17=	UZON	Kamchatka	54.500	159.970		39600	2000	40460 ± 523	41506 -39414 calBC	GIN-1369	Braitseva et al. 1995	date on buried soil associated with products of late Pleistocene caldera formation; approx. loc.
1000-17=	UZON	Kamchatka	54.500	159.970		7650	47	6493 ± 48	6589 - 6397 BC	Chicago	Simken and Siebert 1994	Ponomareva V V, Braitseva O A 1990
1000-18=	KIKHPINYCH	Kamchatka	54.487	160.253		1440	80	-606 ± 38	530 - 682 AD	IVAN-372, IVAN-316	Braitseva et al. 1995	buried soil dating onset and completion of Savich cone formation; approx. loc. (wt. mean, 2 samples)
1000-18=	KIKHPINYCH	Kamchatka	54.487	160.253		4178	76	2765 ± 70	2905 - 2625 BC	GIN-4421, GIN-4425	Braitseva et al. 1995	buried soil dating onset and completion of West cone formation; approx. loc. (wt. mean, 2 samples)
1000-18=	KIKHPINYCH	Kamchatka	54.487	160.253		1050	70	-971 ± 51	869 - 1073 AD	Chicago	Simken and Siebert 1994	Braitseva O A, Florenskii I V, Ponomareva V V, Litasova S N 1985
1000-18=	KIKHPINYCH	Kamchatka	54.487	160.253		4725	150	3507 ± 105	3717 - 3297 BC	Chicago	Simken and Siebert 1994	Braitseva O A, Florenskii I V, Ponomareva V V, Litasova S N 1985; Ponomareva V V, Braitseva O A 1990
1000-19=	KRASHENINNIKOV	Kamchatka	54.593	160.273		1300	60	-755 ± 116	523 - 987 AD	IVAN-313	Braitseva et al. 1995	charcoal, Mid-North cone; approx. loc.
1000-19=	KRASHENINNIKOV	Kamchatka	54.593	160.273		5561	37	4401 ± 37	4475 - 4327 BC	GIN-4430, GIN-4429, IVAN-305	Braitseva et al. 1995	dates on buried soil and peat from North cone; approx. loc. (wt. mean, 3 samples)
1000-19=	KRASHENINNIKOV	Kamchatka	54.593	160.273		6400	110	5389 ± 53	5495 - 5283 BC	GIN-4431	Braitseva et al. 1995	peat dating onset of Holocene cone formation; approx. loc.
1000-19=	KRASHENINNIKOV	Kamchatka	54.593	160.273		6910	190	5805 ± 108	6021 - 5589 BC	GIN-3028	Braitseva et al. 1995	charcoal dating completion of Holocene cone formation; approx. loc.
1000-19=	KRASHENINNIKOV	Kamchatka	54.593	160.273		39600	1000	40460 ± 523	41506 -39414 calBC	GIN-1369	Braitseva et al. 1995, Ehrlich and Gorshkov 1980	date assoc. with late Pleistocene calsera formation; approx. loc.
1000-19=	KRASHENINNIKOV	Kamchatka	54.593	160.273		2950	500	1159 ± 90	1339 - 979 BC	Chicago	Simken and Siebert 1994	Ponomareva V V 1987
1000-19=	KRASHENINNIKOV	Kamchatka	54.593	160.273		7750	50	6565 ± 59	6683 - 6447 BC	Chicago	Simken and Siebert 1994	Ponomareva V V, Braitseva O A 1990; Ponomareva V V 1987
1000-19=	KRASHENINNIKOV	Kamchatka	54.593	160.273		7950	90	6871 ± 121	7113 - 6629 BC	Chicago	Simken and Siebert 1994	Ponomareva V V 1987; Ponomareva V V, Braitseva O A 1990
1000-23=	KIZIMEN	Kamchatka	56.653	161.360		7604	50	6444 ± 36	6516 - 6372 BC	GIN-3019, another not listed	Braitseva et al. 1997; Melekestev et al. 1989	dates assoc. with Kizimen pyroclastics in Shiveluch section; approx. loc. (wt.mean, 2 samples)
1000-23=	KIZIMEN	Kamchatka	55.133	160.322		6880	130	5785 ± 138	6061 - 5509 BC	IVAN-298	Melekestev et al. 1989	approx. loc.
1000-23=	KIZIMEN	Kamchatka	55.133	160.322		1600	90	-457 ± 80	297 - 617 AD	not listed	Melekestsev et al. 1995	possibly just below SH3 pyroclastics in Kizimen section; approx. loc.
1000-23=	KIZIMEN	Kamchatka	55.133	160.322		2971	92	1194 ± 69	1332 - 1056 BC	not listed	Melekestsev et al. 1995	base of KZ IV; approx. loc. (wt. mean, 3 dates)
1000-23=	KIZIMEN	Kamchatka	55.133	160.322		5490	140	4334 ± 446	5226 - 3442 BC	not listed	Melekestsev et al. 1995	KZ III; approx. loc.
1000-23=	KIZIMEN	Kamchatka	55.133	160.322		9190	62	8441 ± 171	8783 - 8099 BC	IVAN-394	Melekestsev et al. 1995, Braitseva et al. 1997	lower ash lens in limestone above KZ I; approx. loc.
1000-23=	KIZIMEN	Kamchatka	55.133	160.322		8666	200	7683 ± 62	7807 - 7559 BC	IVAN-308, 2 others not listed	Melekestsev et al. 1995; Braitseva et al. 1997	ash lens in limestone above KZ I; approx. loc. (wt. mean, 3 dates)
1000-25=	BEZYMIANNY	Kamchatka	55.978	160.587		2500	200	608 ± 189	986 - 230 BC	IVAN-128	Braitseva et al. 1995	buried soil dating completion of cone formation; approx. loc.
1000-25=	BEZYMIANNY	Kamchatka	55.978	160.587		7080	140	5938 ± 113	6164 - 5712 BC	IVAN-228	Braitseva et al. 1995	buried soil dating onset of cone formation; approx. loc.
1000-25=	BEZYMIANNY	Kamchatka	55.978	160.587		10700	104	10540 ± 287	11114 - 9966 BC	IVAN-13	Braitseva et al. 1995	pre-Bezymianny, buried soil; approx. loc.
1000-26=	KLIUCHEVSKOI	Kamchatka	56.057	160.638		5761	100	4610 ± 65	4740 - 4480 BC	GIN-7810	Braitseva et al. 1995	date from buried soil representing onset of Holocene cone formation; approx. loc.
1000-26=	KLIUCHEVSKOI	Kamchatka	56.057	160.638		6000	150	4900 ± 124	5148 - 4652 BC	GIN-7814A	Braitseva et al. 1995	date from buried soil representing completion of Holocene cone formation; approx. loc.
1000-26=	KLIUCHEVSKOI	Kamchatka	56.057	160.638		1430	31	-607 ± 208	191 - 1023 AD	not listed	Braitseva et al. 1997	date from just beneath fine ash; approx. loc.
1000-26=	KLIUCHEVSKOI	Kamchatka	56.057	160.638		17100	130	18065 ± 1063	20191 -15939 BC	not listed	Erlich 1986	one of the youngest ignimbrite sheets in eastern Kamchatka; approx. loc.
1000-261	USHKOVSKY	Kamchatka	56.105	160.470		8850	90	7961 ± 212	8385 - 7537 BC	no ref here	Simken and Siebert 1994	IAVCEI 1973; Vlasov G M 1967; Krijanovsky N 1934; Erlich E N 1986; Fedotov S A, Ivanov B V, Dvigalo V N, Kirsanov I T, et al. 1989; Fedotov S A, Masurenkov Y P 1991
1000-27=	SHEVELUCH	Kamchatka	56.653	161.360		30200	1400	32161 ± 411	32983 -31339 BC	IVAN-148	Braitseva et al. 1995	date on peat associated with products of late Pleistocene caldera formation; approx. loc.
1000-27=	SHEVELUCH	Kamchatka	56.057	160.638		886	75	-1130 ± 63	1004 - 1256 AD	3 dates not listed	Braitseva et al. 1997	dates from just above SH2 pyroclastics in two sections; approx. loc. (wt. mean, 3 samples)
1000-27=	SHEVELUCH	Kamchatka	56.653	161.360		1013	141	-1012 ± 20	972 - 1052 AD	4 dates not listed	Braitseva et al. 1997	dates from just below SH2 pyroclastic flow and surge deposits; approx. loc. (wt. mean, 4 samples)
1000-27=	SHEVELUCH	Kamchatka	56.653	161.360		1433	42	-617 ± 31	555 - 679 AD	not listed	Braitseva et al. 1997	dates from within SH3 pyroclastics; approx. loc. (wt. mean, 5 dates)
1000-27=	SHEVELUCH	Kamchatka	56.057	160.638		2542	10	640 ± 136	912 - 368 BC	2 dates not listed	Braitseva et al. 1997	dates from just above and below SH5 pyroclastics; approx. loc. (wt. mean, 2 samples)
1000-27=	SHEVELUCH	Kamchatka	56.217	160.167		7600	54	6531 ± 357	7245 - 5817 BC	GIN-184	Cherdyntsev et al. 1968	volcanic ash from Shiveluch
1000-27=	SHEVELUCH	Kamchatka	56.217	160.167		6800	250	5711 ± 149	6009 - 5413 BC	GIN-617	Melekestev et al. 1989	approx. loc.
1000-27=	SHEVELUCH	Kamchatka	56.217	160.167		9660	210	9027 ± 161	9349 - 8705 BC	not listed	Melekestev et al. 1989	approx. loc.
1000-27=	SHEVELUCH?	Kamchatka	54.050	159.430		1164	95	-870 ± 63	744 - 996 AD	not listed	Melekestev et al.1988:19	soil just beneath 'transit ash 1' not from Karymysky, SH3?; approx. loc. (wt. mean, 2 dates each from 2 samples)
1000-27=	SHEVELUCH	Kamchatka	56.057	160.638		536	48	-1378 ± 49	1280 - 1476 AD	GIN-7411, IVAN-395	Ponomareva et al. 1998	charcoal in pyroclastic flow deposits; approx. loc. (wt. mean, 2 samples)
1000-27=	SHEVELUCH	Kamchatka	56.057	160.638		1124	200	-919 ± 49	821 - 1017 AD	GIN-7415, IVAN-212, IVAN-247	Ponomareva et al. 1998	charcoal in pyroclastic flow deposits, debris avalanche IX; approx. loc. (wt. mean, 3 samples)
1000-27=	SHEVELUCH	Kamchatka	56.057	160.638		1630	70	-432 ± 72	288 - 576 AD	IVAN-246	Ponomareva et al. 1998	charcoal in pyroclastic flow deposits, debris avalanche VIII; approx. loc.
1000-27=	SHEVELUCH	Kamchatka	56.057	160.638		1940	110	-65 ± 87	109 BC - 239 AD	IVAN-264	Ponomareva et al. 1998	carbonized soil under debris avalanche VII; approx. loc.
1000-27=	SHEVELUCH	Kamchatka	56.057	160.638		3743	66	2159 ± 124	2407 - 1911 BC	GIN-7400, GIN-7845	Ponomareva et al. 1998	debris avalanche IV; approx. loc. (wt. mean, 2 samples)
1000-27=	SHEVELUCH	Kamchatka	56.057	160.638		3962	70	2476 ± 66	2608 - 2344 BC	GIN-7850, IVAN-236	Ponomareva et al. 1998	debris avalanche III; approx. loc. (wt. mean, 3 dates on 2 samples)
1000-27=	SHEVELUCH	Kamchatka	56.057	160.638		5567	40	4405 ± 39	4483 - 4327 BC	GIN-7812, GIN-7813	Ponomareva et al. 1998	debris avalanche II; approx. loc. (wt. mean, 2 samples)
1000-27=	SHEVELUCH	Kamchatka	56.057	160.638		5702	80	4551 ± 71	4693 - 4409 BC	IVAN-219	Ponomareva et al. 1998	buried wood in debris avalanche I; approx. loc. (wt. mean, 2 dates on 1 sample)
1000-27=	SHEVELUCH	Kamchatka	56.250	160.167		220	145	-1696 ± 164	1368 - 2024 AD	Mo-353	Vinogradov et al. 1966	charcoal on top of Shiveluch ash
1000-27=	SHEVELUCH	Kamchatka	56.750	161.500		1500	200	-523 ± 171	181 - 865 AD	Mo-129	Vinogradov et al. 1966	wood in pumice layer
1000-27=	SHEVELUCH	Kamchatka	56.250	160.167		10365	150	10081 ± 527	11135 - 9027 BC	Mo-345	Vinogradov et al. 1966	charcoal just beneath Shiveluch ash
1000-27=	SHEVELUCH	Kamchatka	56.333	161.000		3051	60	1303 ± 74	1451 - 1155 BC	Mo-130; GIN-7836, GIN-8810	Vinogradov et al. 1966; Ponomareva et al. 1998	charcoal from hearth beneath Shiveluch ash; carbonized soil in debris avalanche V (Wt. mean, 4 dates on 3 samples)
1000-27=	SHEVELUCH	Kamchatka	56.250	160.167		2070	62	104 ± 230	564 BC - 356 AD	Mo-354	Vinogradove et al. 1966	charcoal in Shiveluch ash
1000-272	HANGAR	Kamchatka	54.750	157.380		38000	1000	39041 ± 1435	41911 -36171 BC	GIN-3404	Braitseva et al. 1995	buried soil dating Late Pleistocene caldera formation; approx. loc.
1000-272	HANGAR	Kamchatka	54.750	157.380		40600	900	40938 ± 616	42170 -39706 calBC	GIN-3401	Braitseva et al. 1995	buried soil dating Late Pleistocene caldera formation; approx. loc.
1000-272	HANGAR	Kamchatka	54.750	157.380		6957	76	5819 ± 36	5891 - 5747 BC	IVAN-573, IVAN-86, GIN-3028, GIN-5289, IVAN-319, GIN-5270, IVAN-228, IVAN-688, GIN-5288, IVAN-692	Braitseva et al. 1995; 1997	dates associated with Khangar pyroclastics in various sections (wt. mean, 10 samples)
1000-272	HANGAR	Kamchatka	54.750	157.500		6460	60	5413 ± 123	5659 - 5167 BC	Mo-169	Vinogradov et al. 1966	charred wood in pumice from Khangar
1000-53=	KHODUTKINSKY 'MAAR'	Kamchatka	52.063	157.703		2819	80	970 ± 50	1070 - 870 BC	GIN-2291, GIN-4934, GIN-4935	Braitseva et al. 1995	peat beneath pyroclastic deposits; approx. loc. (wt. mean, 3 samples)
1002-03-	UDOKAN [CHEPE]	Russia-SE	56.180	117.470	-150	2100	90	150 ± 117	384 BC - 84 AD	no ref here	Simken and Siebert 1994	IAVCEI 1973
1002-03-	UDOKAN [SINI]	Russia-SE	56.180	117.470	-7290	9240	150	8466 ± 127	8720 - 8212 BC	no ref here	Simken and Siebert 1994	IAVCEI 1973
1005-05-	JINGPOHU	China-E	44.080	128.830		5410	220	4216 ± 118	4452 - 3980 BC	no ref in text	Simken and Siebert 1994	Yuanchao and Xinghua 1983??; no ref in GeoRefs
1101-00	NOT IDENTIFIED	Aleutian Is	51.500	-179.050		3300	110	1591 ± 114	1819 - 1363 BC	I-3903; I-173	Black 1974a	organic matter in ash on Amchitka Island
1101-00	NOT IDENTIFIED	Aleutian Is	43.000	-168.850		7194	150	6060 ± 54	6168 - 5952 BC	P-1835, P-1836, P-1837	Michael and Ralph 1974	Occupation resting on volcanic ash (wt. mean, 3 samples)
1101-00	NOT IDENTIFIED	Aleutian Is	51.433	-179.250		725	60	-1240 ± 211	818 - 1662 AD	W-2131	Sullivan et al. 1970	peat in upper ash deposit-Amchitka Island,Aleutians
1101-00	NOT IDENTIFIED	Aleutian Is	51.433	-179.250		1740	90	-260 ± 273	286 BC - 806 AD	W-2129	Sullivan et al. 1970	peat in middleash deposit-Amchitka Island
1101-00	NOT IDENTIFIED	Aleutian Is	51.433	-179.250		1950	53	-26 ± 301	576 BC - 628 AD	W-2130	Sullivan et al. 1970	peat in lower ash deposit-A mchitka Island
1101-28-	RECHESCHNOI?	Aleutian Is	52.917	-168.883		2856	32	1070 ± 163	1396 - 744 BC	GX-2756	Black 1974b; Turner et al. 1974	Ash IV at Airport Lake, Umnak Is.; charcoal from cultural midden directly on top of Ash IV contact zone at Chaluka, Umnak Is. (wt. mean, 2 samples)
1101-29-	OKMOK?	Aleutian Is	52.917	-168.883		9616	440	8984 ± 349	9682 - 8286 BC	GX-2352, GX-2753	Black 1974a, 1974b	dates on peat bracketing Ash I at Airport Lake on Umnak Is. (wt. mean, 2 samples)
1101-29-	OKMOK	Aleutian Is	52.917	-168.883		8505	170	7565 ± 589	8743 - 6387 BC	GX-2754	Black 1974b	Key Ash" from Airport Lake, Umnak Is.
1101-29-	OKMOK	Aleutian Is	53.563	-168.080		2400	300	495 ± 249	993 BC - 3 AD	W-3464	Miller and Smith 1987	charcoal benath upper ash-flow tuff unit
1101-29-	OKMOK	Aleutian Is	53.420	-168.130		8260	90	7276 ± 571	8418 - 6134 BC	GX-2755	Reeder 1983; Miller and Smith 1987	probable first caldera forming eruption; approx. loc. (Ash III of Black 1974, 1975, 1976)
1101-31-	MAKUSHIN	Aleutian Is	53.900	-166.930		7950	180	6859 ± 142	7143 - 6575 BC	not listed	Miller and Smith1987	organic soil directly beneath pyroclastic flows; approx. loc.
1101-32-	AKUTAN	Aleutian Is	54.130	-165.970		5200	120	4018 ± 221	4460 - 3576 BC	not listed	Miller and Smith 1987	organic material directly below pyroclastic-flow deposits; approx. loc.
1101-35-	FISHER	Aleutian Is	54.922	-164.450		9120	260	8319 ± 354	9027 - 7611 BC	W-3424	Miller and Smith 1987	organic material directly beneath ash-flow tuff
1101-35-	FISHER	Aleutian Is	55.200	-162.717		10196	114	9898 ± 599	11096 - 8700 BC	not listed	Miller and Smith 1987	organic material directly benathtephra at Cold Bay, AK; approx. loc. (wt. mean, 2 samples)
1102-00	NOT IDENTIFIED	Alaska	70.079	-145.583		3578	42	1922 ± 114	2150 - 1694 BC	I-10369, I-10370	Buckley and Valdes-Pages 1981	bracketing dates for white ash in core (wt. mean, 2 samples)
1102-00	KUKAK?	Alaska Penninsula	58.317	-154.167		4360	140	3067 ± 182	3431 - 2703 BC	I-3113	Buckley and Willis 1970	peat adjacent to distinctive ash Kukak Bay (Dumond)
1102-00	NOT IDENTIFIED	Alaska Penninsula	58.583	-155.733		7360	105	6217 ± 233	6683 - 5751 BC	I-1160	Buckley and Willis 1970	charred wood beneath oldest of ash deposits (Dumond)
1102-07-	VENIAMINOF	Alaska Peninsula	56.548	-158.385		3646	94	2026 ± 85	2196 - 1856 BC	I-14,224, W-3123, W-3124, I-14,230	Miller and Smith1987	organic material associated with Veniaminof air fall and ash-flow tuff (wt. mean, 4 samples)
1102-08-	BLACK PEAK	Alaska Peninsula	56.458	-158.385		4170	110	2733 ± 119	2971 - 2495 BC	I-14,225	Miller and Smith1987	peat underlying Black Peak air fall, Chignik Bay
1102-08-	BLACK PEAK	Alaska Peninsula	56.283	-159.083		4470	100	3178 ± 120	3418 - 2938 BC	W-4572	Miller and Smith1987	organic material from soil underlying Black Peak airfall, Blake Lake area
1102-08-	BLACK PEAK	Alaska Peninsula	56.928	-156.807		4700	200	3484 ± 116	3716 - 3252 BC	I-14,235	Miller and Smith1987	peat unit underlying Black Peak air fall, Pacific Ocean coast
1102-09-	ANIAKCHAK	Alaska Peninsula	57.548	-158.385		3370	140	1667 ± 114	1895 - 1439 BC	I-14,223	Miller and Smith1987	peat horizon underlying Aniakchak air fall, Chignik Bay
1102-09-	ANIAKCHAK	Alaska Peninsula	56.803	-158.118		3431	70	1746 ± 100	1946 - 1546 BC	W-3125, I-14,221, I-14,226	Miller and Smith1987	material within ash-flow-tuff (wt. mean, 3 samples)
1102-09-	ANIAKCHAK	Alaska Peninsula	57.110	-158.530		3646	55	2026 ± 85	2196 - 1856 BC	W-3466, W-4052, W-4582. I14,228	Miller and Smith1987	max. age for caldera-forming eruption (wt. mean, 4 samples)
1102-13A	UUGASHIK-PEULIK	Alaska Peninsula	57.860	-156.582		31960	1229	34567 ± 1757	38081 -31053 BC	W-4569	Miller and Smith1987	charcoal fragments in beach sands beneath littoral cone; min. age of eruption
1102-17-	KATMAI?	Alaska Penninsula	58.583	-155.733		230	80	-1696 ± 139	1418 - 1974 AD	I-209	Dumond 1979	below Volcanic Ash B at Brooks River
1102-17-	KATMAI?	Alaska Penninsula	58.583	-155.733		600	100	-1353 ± 40	1273 - 1433 AD	I-532, Y-932, I-1632, I-525	Dumond 1979	barcketing dates for Ash C at Brooks River (wt. mean, 4 samples)
1102-17-	KATMAI?	Alaska Penninsula	58.583	-155.733		1097	30	-918 ± 84	750 - 1086 AD	I-519, I-522, I-520	Dumond 1979	above and below Volcanic Ash D at Brooks River (wt. mean, 3 samples)
1102-17-	KATMAI?	Alaska Penninsula	58.583	-155.733		1508	43	-531 ± 87	357 - 705 AD	I-520, I-1633	Dumond 1979	above and below Ash E at Brooks River (wt. mean, 2 samples)
1102-17-	KATMAI?	Alaska Penninsula	58.583	-155.733		2138	75	186 ± 135	456 BC - 84 AD	I-1158, I-1948	Dumond 1979	just above Volcanic Ash F at Brooks River (wt. mean, 2 samples)
1102-17-	KATMAI?	Alaska Penninsula	58.583	-155.733		3860	200	2317 ± 125	2567 - 2067 BC	Y-931	Dumond 1979	peat within Ash G at Brooks River
1102-17-	KATMAI?	Alaska Penninsula	58.583	-155.733		4186	50	2750 ± 106	2962 - 2538 BC	I-3114, Y-930, I-1634, I-1946	Dumond 1979	above and below Ash H at Brooks River (wt. mean, 4 samples)
1102-17-	KATMAI?	Alaska Penninsula	58.583	-155.733		7360	250	6217 ± 233	6683 - 5751 BC	I-1163	Dumond 1979	charcoal from below ash J at Brooks River
1102-17-	KATMAI?	Alaska Penninsula	58.583	-155.733		3188	100	1447 ± 175	1797 - 1097 BC	I-517, I-518	Trautman 1964	just above Volcanic Ash 5 (wt. mean, 2 samples)
1103-00	NOT IDENTIFIED	Alaska Penninsula	59.392	-155.492		400	70	-1574 ± 194	1186 - 1962 AD	W-1483	Ives et al. 1967	eruption of unidentified volcano
1103-00	UNKNOWN	Alaska-SW	61.578	-153.350		6236	31	5182 ± 90	5362 - 5002 BC	Beta-5995, Beta-5996	Riehle 1985	brackets uncorrelated tephra layer; wt. mean, 2 samples
1103-00	NOT IDENTIFIED	Alaska Penninsula	60.492	-150.377		5570	110	4406 ± 39	4484 - 4328 BC	USGS-431	Robinson and Trimble 1983	dates ash from Alaskan penninsula
1103-01-	AUGUSTINE	Alaska-SW	59.370	-153.420		205	90	-1728 ± 137	1454 - 2002 AD	I-14,924	Beget and Kienle 1992	Burr Point debris avalanche; approx. loc.
1103-01-	AUGUSTINE	Alaska-SW	59.370	-153.420		730	70	-1284 ± 52	1180 - 1388 AD	B-28537	Beget and Kienle 1992	Grouse Point debris avalanche; approx. loc.
1103-01-	AUGUSTINE	Alaska-SW	59.370	-153.420		770	90	-1245 ± 34	1177 - 1313 AD	not listed	Beget and Kienle 1992	Tephra layer M; approx. loc.
1103-01-	AUGUSTINE	Alaska-SW	59.370	-153.420		890	90	-1132 ± 70	992 - 1272 AD	not listed, B24780	Beget and Kienle 1992	Southeast Beach debris avalanche; Lagoon debris avalanche; approx. loc. (wt. mean, 3 dates on 2 samples)
1103-01-	AUGUSTINE	Alaska-SW	59.370	-153.420		1294	120	-717 ± 36	645 - 789 AD	B-28535, B-28539, B-29534, B-28538, 2 others not listed	Beget and Kienle 1992	Tephra layer C, southwest pyroclastic fan; approx. loc. (wt. mean, 6 samples)
1103-01-	AUGUSTINE	Alaska-SW	59.370	-153.420		1575	70	-488 ± 64	360 - 616 AD	ETH-3826, 2 others not listed	Beget and Kienle 1992	South Point debris avalanche, Tephra layer H; approx. loc. (wt. mean, 3 samples)
1103-01-	AUGUSTINE	Alaska-SW	59.370	-153.420		1830	38	-200 ± 102	4 BC - 404 AD	B-24775	Beget and Kienle 1992	Northeast Point debris avalanche, Tephra layer I
1103-01-	AUGUSTINE	Alaska-SW	59.370	-153.420		420	21	-1463 ± 29	1405 - 1521 AD	not listed; B-24777, B-28536, B-24776, one other not listed	Siebert et al. 1995	West Island debris avalanche Tephra Layer B; approx. loc. (wt. mean, 5 samples)
1103-01-	AUGUSTINE	Alaska-SW	59.370	-153.420		292	50	-1585 ± 76	1433 - 1737 AD	B-24781, two other not listed	Siebert et al. 1995; Beget and Kienle 1992	Rocky Point debris avalanche; approx. loc. (wt. mean, 3 samples)
1103-03-	REDOUBT	Alaska-SW	60.480	-152.750		230	38	-1716 ± 78	1560 - 1872 AD	B-40780, B-41936	Beget and Nye1994	upper limiting date, yellow lahar, lower Drift River; approx. loc. (wt. mean, 2 samples)
1103-03-	REDOUBT	Alaska-SW	60.480	-152.750		1060	90	-965 ± 70	825 - 1105 AD	B-40791	Beget and Nye1994	lower limiting date, yellow Rust Slough lahar; approx. loc.
1103-03-	REDOUBT	Alaska-SW	60.480	-152.750		1630	53	-423 ± 91	241 - 605 AD	B-41933	Beget and Nye1994	upper limiting date, youngest major tephra at western coast peat section; approx. loc.
1103-03-	REDOUBT	Alaska-SW	60.480	-152.750		1840	55	-175 ± 63	49 - 301 AD	B-41934	Beget and Nye1994	upper limiting date, lahars in Crescent River; approx. loc.
1103-03-	REDOUBT	Alaska-SW	60.480	-152.750		2080	37	102 ± 80	262 BC - 58 AD	B-40789	Beget and Nye1994	lahars and tephra, Crescent River valley; approx. loc.
1103-03-	REDOUBT	Alaska-SW	60.480	-152.750		2247	53	296 ± 69	434 - 158 BC	B-40779, B-40786	Beget and Nye1994	upper limiting date, major tephra, Crescent River valley; approx. loc. (wt. mean, 2 samples)
1103-03-	REDOUBT	Alaska-SW	60.480	-152.750		2930	180	1135 ± 99	1333 - 937 BC	B-40782	Beget and Nye1994	peat assoc. with tephra; approx. loc.
1103-03-	REDOUBT	Alaska-SW	60.480	-152.750		3120	115	1382 ± 74	1530 - 1234 BC	B-40788	Beget and Nye1994	peat assoc. with tephra; approx. loc.
1103-03-	REDOUBT	Alaska-SW	60.480	-152.750		3320	49	1607 ± 81	1769 - 1445 BC	B-40785	Beget and Nye1994	peat assoc. with tephra; approx. loc.
1103-03-	REDOUBT	Alaska-SW	60.480	-152.750		3410	90	1716 ± 87	1890 - 1542 BC	B-40778	Beget and Nye1994	upper limiting age of major tephra of Crescent River Valley; approx. loc.
1103-03-	REDOUBT	Alaska-SW	60.480	-152.750		3589	70	1935 ± 90	2115 - 1755 BC	B-40777, 2 others not listed	Beget and Nye1994	Crescent River lahars; approx. loc. (wt. mean, 3 samples)
1103-03-	REDOUBT	Alaska-SW	60.480	-152.750		3890	300	2353 ± 99	2551 - 2155 BC	B-40783	Beget and Nye1994	lower limiting age on pumice eruption; approx. loc.
1103-03-	REDOUBT	Alaska-SW	60.480	-152.750		4840	67	3614 ± 79	3772 - 3456 BC	B-40787	Beget and Nye1994	limiting date on tephra
1103-03-	REDOUBT	Alaska-SW	60.480	-152.750		6340	56	5314 ± 96	5506 - 5122 BC	B-40790	Beget and Nye1994	limiting date on tephra
1103-03-	REDOUBT	Alaska-SW	60.480	-152.750		6660	85	5583 ± 71	5725 - 5441 BC	B-40792	Beget and Nye1994	limiting date on tephra
1103-03-	REDOUBT	Alaska-SW	60.480	-152.750		7730	78	6652 ± 204	7060 - 6244 BC	B-41935	Beget and Nye1994	upper limiting date, major tephra near DRift River
1103-03-	REDOUBT	Alaska-SW	60.422	-153.897		10408	64	10315 ± 197	10709 - 9921 BC	I-13,378; I-13,397; B-40781	Riehle 1985; Beget and Nye1994	approx. loc. (wt. mean, 3 samples)
1103-04-	SPURR?	Alaska-SW	61.644	-152.900		1720	250	-310 ± 107	96 - 524 AD	I-12,277	Riehle 1985	just below upper tephra layer
1103-04-	SPURR	Alaska-SW	61.644	-152.900		5172	49	3958 ± 106	4170 - 3746 BC	Beta-5997, Beta-5998	Riehle 1985	brackets likely Spurr tephra layer; wt. mean, 2 samples
1103-04-	UNKNOWN	Alaska-SW	61.667	-153.600		7060	145	5919 ± 110	6139 - 5699 BC	I-13,398	Riehle 1985	just below uncorrelated tephra layer
1103-05-	HAYES	Alaska-SW	61.933	-152.256		525	150	-1425 ± 101	1223 - 1627 AD	I-12,249	Riehle 1985	immed above uncorrelated tephra (Hayes?)
1103-05-	HAYES	Alaska-SW	61.133	-153.450		3615	55	1974 ± 48	2070 - 1878 BC	I-12,248; I-12,275; I-12,276; I-13,356; I-13,357; I-13,354; I-13,352; I-13,353; WSU-2591, WSU-1747, WSU-2590	Riehle 1985; Riehle et al. 1990	the "ca. 3650 B.P. event"; wt. mean, 12 samples
1103-05-	HAYES	Alaska-SW	63.400	-146.100		3293	100	1577 ± 51	1679 - 1475 BC	GX-12,880, GX-12,879, Beta-1727, Beta-1726; I-646, I-647, L-163K, L-163Q, I-12,109, I-12,108, GX-14442, GX-14443	Riehle et al. 1990; Beget et al. 1991	McLaren River and Landmark Gap ash; Jarvis Creek ash; approx. mean loc. (wt. mean, 12 samples)
1104-01-	ESPENBERG	Alaska-W	66.270	-164.025		7070	120	5935 ± 135	6205 - 5665 BC	AU-113	Reeburgh and Young 1976	minimum date for wruption at north Devil Mt. Lake
1104-01-	ESPENBERG	Alaska-W	66.350	-164.710		19900	500	21367 ± 938	23243 -19491 BC	AU-112	Reeburgh and Young 1976	precisely dates eruption at Devil Mt. Lake
1104-01-	ESPENBERG	Alaska-W	66.393	-164.529		9380	90	8714 ± 349	9412 - 8016 BC	W-2802; W-2800	Spiker et al. 1978	peaty mat'l in ashfall, Devil Mt. (wt. mean, 2 samples)
1104-01-	ESPENBERG	Alaska-W	66.393	-164.529		10370	630	10020 ± 654	11328 - 8712 BC	W-2803	Spiker et al. 1978	peaty mat'l in ashfall, Devil Mt.
1104-01-	ESPENBERG	Alaska-W	66.393	-164.529		11610	150	11686 ± 612	12910 -10462 BC	W-2801	Spiker et al. 1978	underlies ashfall from N crater, Devil Mt
1104-01-	ESPENBERG	Alaska-W	66.531	-164.000		14490	210	15106 ± 495	16096 -14116 BC	W-2806	Spiker et al. 1978	dates ashfall of Devil Mt.
1104-01-	ESPENBERG	Alaska-W	66.522	-164.000		25390	262	26919 ± 1267	29453 -24385 BC	W-2807	Spiker et al. 1978	turf buried in icewedge collapse, Devil Mt
1105-00	NOT IDENTIFIED	Canada	57.972	-131.074		25100	421	26798 ± 2009	30816 -22780 BC	SFU-340	Hobson and Nelson 1984	dates lava flow
1105-00	NOT IDENTIFIED	Alaska-S	61.100	-149.867		3555	77	1939 ± 326	2591 - 1287 BC	W-1803	Marsters et al. 1969	date is approx for deposition of ash bed
1105-00	NOT IDENTIFIED	Alaska-S	61.147	-149.708		5960	67	4869 ± 296	5461 - 4277 BC	W-1807	Marsters et al. 1969	overlain by volcanic ash
1105-00	NOT IDENTIFIED	Alaska-E	61.802	-147.618		3620	42	2023 ± 330	2683 - 1363 BC	W-573	Rubin and Alexander 1960	enclosing ash
1105-02-	WRANGELL	Alaska-E	62.000	-144.020	190	1760	95	-256 ± 223	190 BC - 702 AD	Benson and Motyka 1979	Simken and Siebert 1994	Newhall and Dzurisin 1988; Benson and Motyka 1979
1105-03-	BONA-CHURCHILL	Alaska-E	61.633	-140.917		1261	60	-739 ± 37	665 - 813 AD	GSC-5619, GSC-748, GSC-934, GSC-5617, GSC-1000, GSC-956, GSC-408, GSC-4012, GSC-343, GSC-1568; I-6091, I-6231, I-6465, I-7407	Clague et al.1995, Lowdon and Blake 1968; Lerbekmo et al. 1975	White River Tephra, southern lobe (wt. mean, 14 samples)
1105-03-	BONA-CHURCHILL	Alaska-E	61.750	-141.600		1897	63	-113 ± 40	33 - 193 AD	Y-2303, Y-2304, I-6094, I-6230, I-6466, I-6467, I-6464, I-7506, I-7572, GSC-400; I-276; W-978	Lerbekmo et al. 1975, Lowdon and Blake 1968; Fernald, 1962; Stuiver et al. 1964	northern lobe of White River, AK ash in area of vent; various locations (wt. mean, 12 samples)
1105-03-	BONA-CHURCHILL	Alaska-E	61.608	-137.500		6420	60	5379 ± 97	5573 - 5185 BC	S-1281	Rutherford et al. 1984	above White River Ash
1105-03-	BONA-CHURCHILL?	Alaska-E	61.050	-138.367		870	75	-1144 ± 91	962 - 1326 AD	Y-1365	Stuiver 1969	spruce stump immediately above white ash
1105-03-	BONA-CHURCHILL	Alaska-E	60.767	-138.583		1425	15	-613 ± 41	531 - 695 AD	Y-1363, Y-1364	Stuiver 1969	peat immediately above and below ash (wt. mean, 2 samples)
1105-04-	EDGECUMBE	Alaska-SE	58.748	-137.743		11254	43	11104 ± 79	11262 -10946 BC	B-77051, B-77053, B-82660, B-77054, B-77056	Beget and Motyka 1998	AMS dates on dates on dacitic tephra (wt. mean, 5 samples)
1105-04-	EDGECUMBE	Alaska-SE	57.050	-135.750		4112	40	2696 ± 126	2948 - 2444 BC	Beta-6004, Beta-6005	Riehle and Brew 1984	peat above and below rhyolitic tephra; approx. loc. (wt. mean, 2 samples)
1105-04-	EDGECUMBE	Alaska-SE	57.050	-135.750		5683	55	4522 ± 57	4636 - 4408 BC	I-12,234, I-12,235, Beta-6003	Riehle and Brew 1984	peat around rhyolitic tephra on Kruzof Island; approx. loc. (wt. mean, 3 samples)
1105-04-	EDGECUMBE	Alaska-SE	57.117	-135.767		9165	70	8410 ± 119	8648 - 8172 BC	I-12,218, I-12,219	Riehle et al. 1992	tree buried by young pyroclastic deposits; approx. loc. (wt. mean, 2 samples)
1105-04-	EDGECUMBE	Alaska-SE	58.356	-135.619		12136	180	11982 ± 153	12288 -11676 BC	WIS-1950, WIS-1949, Beta-26728	Riehle et al. 1992	above and below rhyolitic tephra (wt. mean, 3 samples)
1200-00	NOT IDENTIFIED	Canada	52.000	-118.500		6190	41	5117 ± 150	5417 - 4817 BC	I-3158	Buckley and Willis 1969	carbon immediately above ash
1200-00	NOT IDENTIFIED	Canada	49.800	-114.117		9560	350	8911 ± 236	9383 - 8439 BC	GSC-141	Dyck and Fyles 1964	charcoal from slightly below ash
1200-00	NOT IDENTIFIED	Canada	49.542	-112.942		10620	300	10416 ± 357	11130 - 9702 BC	GSC-161	Dyck and Fyles 1964	just below volcanic ash layer
1200-00	NOT IDENTIFIED	Canada	50.325	-112.892		5430	60	4263 ± 352	4967 - 3559 BC	GSC-369	Dyck et al. 1966	shells from upper part of volcanic ash
1200-00	NOT IDENTIFIED	Canada	61.608	-137.500		1190	150	-842 ± 127	588 - 1096 AD	GSC-941	Lowden et al. 1970	charcoal directly beneath volcanic ash
1200-00	NOT IDENTIFIED	Canada	55.217	-129.133		250	130	-1680 ± 160	1360 - 2000 AD	GSC-1124	Lowdon et al. 1971	wood from basalt flow
1200-00	NOT IDENTIFIED	Canada-NWT	76.358	-85.717		5244	50	4092 ± 104	4300 - 3884 BC	GSC-863, GSC-823, GSC-1072	Lowdon et al. 1971	samples bracket pumice layer (wt. mean, 3 samples)
1200-00	NOT IDENTIFIED (Mazama?)	Canada	51.074	-118.071		5500	50	4317 ± 162	4641 - 3993 BC	GSC-1183	Lowdon et al. 1971	basal peat above volcanic ash (Mazama?)
1200-00	NOT IDENTIFIED	Canada	49.350	-117.750		19900	800	21358 ± 432	22222 -20494 BC	GSC-1188	Lowdon et al. 1971	sample from below thin volcanic ash layer
1200-06-	EDZIZA	Canada	57.500	-130.667		4630	75	3357 ± 176	3709 - 3005 BC	SFU-264	Hobson and Nelson 1983	directly antedates massive fall of coarse tephra/postdates earlier fine ash fall
1200-06-	EDZIZA	Canada	57.500	-130.667		4925	42	3753 ± 105	3963 - 3543 BC	SFU-129, SFU-263	Hobson and Nelson 1983	directly overlie lowest gray ash layer (wt. mean, 2 samples)
1200-06-	EDZIZA	Canada	57.783	-130.583		1340	41	-714 ± 133	448 - 980 AD	GSC-566	Lowdon et al. 1967	one of last ash eruptions from Mt. Edziza
1200-06-	EDZIZA	Canada	57.720	-130.630		8467	100	7539 ± 33	7605 - 7473 BC	not listed, 3 samples	Souther 1992	carbonized wood from beneath basalt flows capping Klastline Valley; approx. loc. (wt. mean, 3 samples)
1200-09-	ISKUT-UNUK RIVER CONES	Canada	56.580	-130.550		360	160	-1542 ± 70	1402 - 1682 AD	USGS-639	Elliot et al. 1981	wood from lava flow in the valley of the Blue River; approx. loc.
1200-09-	ISKUT-UNUK RIVER CONES	Canada	56.580	-130.550		2547	70	670 ± 105	880 - 460 BC	not listed, 2 samples	Hauksdotir et al. 1994	youngest ash deposit; approx. loc. (wt. mean, 2 samples)
1200-09-	ISKUT-UNUK RIVER CONES	Canada	56.580	-130.550		2610	100	715 ± 123	961 - 469 BC	not listed	Hauksdotir et al. 1994	damming Forrest Kerr Creek; approx. loc.
1200-09-	ISKUT-UNUK RIVER CONES	Canada	56.580	-130.550		3615	70	1986 ± 85	2156 - 1816 BC	not listed, 2 samples	Hauksdotir et al. 1994	damming Forrest Kerr Creek; approx. loc. (wt. mean, 2 samples)
1200-09-	ISKUT-UNUK RIVER CONES	Canada	56.580	-130.550		3800	92	2249 ± 100	2449 - 2049 BC	not listed	Hauksdotir et al. 1994	damming of Tom McKay Creek; approx. loc.
1200-09-	ISKUT-UNUK RIVER CONES	Canada	56.580	-130.550		3958	100	2449 ± 103	2655 - 2243 BC	not listed, 2 samples	Hauksdotir et al. 1994	damming Forrest Kerr Creek; approx. loc. (wt. mean, 2 samples)
1200-09-	ISKUT-UNUK RIVER CONES	Canada	56.580	-130.550		5400	100	4216 ± 169	4554 - 3878 BC	not listed	Hauksdotir et al. 1994	damming of Tom McKay Creek; approx. loc.
1200-09-	ISKUT-UNUK RIVER CONES	Canada	56.580	-130.550		6650	350	5578 ± 87	5752 - 5404 BC	not listed, 2 samples	Hauksdotir et al. 1994	damming of Tom McKay Creek; approx. loc. (wt. mean, 2 samples)
1200-09-	ISKUT-UNUK RIVER CONES	Canada	56.700	-130.600		33000	3800	35422 ± 2620	40662 -30182 BC	not listed	Hauksdotir et al. 1994	a single lava flow on Cinder Mountain; approx. loc.
1200-09-	ISKUT-UNUK RIVER CONES	Canada	56.700	-130.600		8777	29	7908 ± 217	8342 - 7474 BC	not listed; SFU-246	Hauksdotir et al. 1994; Hobson and Nelson 1984	lava flow (wt. mean, 2 samples)
1200-10-	TSEAX RIVER CONE	Canada	55.117	-128.900		250	130	-1680 ± 160	1360 - 2000 AD	not listed	Wuorinen 1978	cottonwood killed by lava flow; approx. loc.
1200-10-	TSEAX RIVER CONE	Canada	55.117	-128.900		630	80	-1345 ± 47	1251 - 1439 AD	S-1046	Wuorinen 1978	tree in situ in cinders - Aiyansh Volcano
1200-14-	NAZKO	Canada	52.948	-123.743		7148	100	6002 ± 79	6160 - 5844 BC	GSC-4136, GSC-4129	Souther et al. 1987	peat above and below unit 3c tephra (wt. mean, 2 samples)
1200-15-	WELLS GRAY-CLEARWATER	Canada	52.330	-120.570		7560	300	6388 ± 109	6606 - 6170 BC	not listed	Hickson et al. 1995	approx. date of eruption; approx. loc.
1200-18-	MEAGER	Canada	50.662	-123.447		2440	39	582 ± 136	854 - 310 BC	GSC-5190, GSC-5403, GSC-5631, GSC-5631, GSC-5203, GSC-5366, GSC-5690, GSC-5633, gSC-5675, GSC-2571	Clague et al. 1995	Bridge River Ash (wt. mean, 10 dates on samples approximating the actual event)
1200-18-	MEAGER	Canada	49.883	-120.625		1951	90	-49 ± 65	81 BC - 179 AD	GSC-1950, GSC-1939	Westgate 1977	immediately above and below upper tephra (Bridge River ash?) at Otter Creek BC (wt. mean, 2 sampes)
1200-18-	MEAGER	Canada	49.883	-120.625		3220	41	1507 ± 80	1667 - 1347 BC	GSC-1946	Westgate 1977	peat immediately overlying 2 mm thick tephra layer, Otter Cr
1200-20-	GARIBALDI, MT.	Canada	49.718	-122.992		10443	175	10371 ± 198	10767 - 9975 BC	Beta-38914, Beta-43865	Brooks and Friele 1992	bracketing ages for Ring Creek lava flow (wt. mean, 2 samples)
1201-01=	BAKER	US-Washington	48.730	-121.670		250	200	-1667 ± 182	1303 - 2031 AD	W-3222	Hyde and Crandell 1978	wood from base of mudflow, Boulder Creek valley; approx. loc.
1201-01=	BAKER	US-Washington	48.730	-121.670		6170	120	5070 ± 273	5616 - 4524 BC	W-3224	Hyde and Crandell 1978	wood in a mudflow, Park Creek valley; approx. loc.
1201-01=	BAKER	US-Washington	48.730	-121.670		530	200	-1447 ± 171	1105 - 1789 AD	W-2933	Spiker et al. 1977; Hyde and Crandell 1978	wood buried by lahar. Park Creek Valley
1201-01=	BAKER	US-Washington	48.770	-122.030		5980	110	4887 ± 294	5475 - 4299 BC	W-2944	Spiker et al. 1977; Hyde and Crandell 1978	wood in a mudflow, Middle Fork Nooksack River valley
1201-01=	BAKER	US-Washington	48.730	-121.670		6650	90	5528 ± 350	6228 - 4828 BC	W-2971	Spiker et al. 1977; Hyde and Crandell 1978	wood in same? mudflow as W-3224
1201-01=	BAKER	US-Washington	48.700	-121.800		10350	74	10095 ± 484	11063 - 9127 BC	W-2972	Spiker et al. 1977; Hyde and Crandell 1978	wood in ash-size tephra, Sulphur Creek valley
1201-02-	GLACIER PEAK	US-Washington	48.112	-121.113		1100	300	-935 ± 52	831 - 1039 AD	not listed	Beget 1983	pyroclastic flow; approx. loc.
1201-02-	GLACIER PEAK	US-Washington	47.333	-112.000		5390	140	4212 ± 96	4404 - 4020 BC	Y-313	Deevey et al. 1959	0-3 in below volcanic ash
1201-02-	GLACIER PEAK	US-Washington	47.390	-119.420		12000	150	12149 ± 1077	14303 - 9995 BC	WSU-155	Fryxell 1965	Lower Grand Coulee sample; approx. loc.; date recalc. by Mehringer et al. 1984
1201-02-	GLACIER PEAK	US-Washington	48.000	-116.000		10550	43	10137 ± 799	11735 - 8539 BC	WSU-2679	Mehringer et al. 1984	Glacier peak layer G?; approx. loc.
1201-02-	GLACIER PEAK	US-Washington	47.617	-112.717		12750	57	12847 ± 544	13935 -11759 BC	W-1644	Mehringer et al. 1984; Ives et al. 1967	correlates with Glacier Peak ash G; Diversion Lk. MT
1201-02-	GLACIER PEAK	US-Washington	45.500	-114.000		11185	100	11063 ± 85	11233 -10893 BC	WSU-1554, WSU-1548; WSU-2668, Beta-4951	Porter 1978; Mehringer et al. 1984	Glacier Pk. ash layer G at various locations (wt. mean, 4 samples)
1201-02-	GLACIER PEAK	US-Washington	47.433	-122.300		5950	100	4836 ± 428	5692 - 3980 BC	W-779	Rubin and Alexander 1960	peat overlying ash
1201-02-	GLACIER PEAK	US-Washington	47.417	-122.350		6615	150	5510 ± 271	6052 - 4968 BC	W-777, W-776	Rubin and Alexander 1960	ash (wt. mean, 2 samples)
1201-02-	GLACIER PEAK	US-Washington	48.492	-122.283		1790	100	-240 ± 101	38 - 442 AD	USGS-866	Trimble and Robinson 1989	char in silt interbed. w/ sand and pumice lapilli
1201-02-	GLACIER PEAK	US-Washington	48.500	-122.083		4790	110	3538 ± 106	3750 - 3326 BC	USGS-880	Trimble and Robinson 1989	dense influx of laharic debris from Glacier Peak
1201-02-	GLACIER PEAK	US-Washington	48.283	-122.025		8420	330	7453 ± 95	7643 - 7263 BC	USGS-865	Trimble and Robinson 1989	char frags in lahar
1201-02-	GLACIER PEAK	US-Washington	45.167	-110.167		14360	400	14982 ± 521	16024 -13940 BC	W-2780	Westgate and Evans 1978	Chiwawa bed at Cub Creek Pond
1201-03-	RAINIER	US-Washington	46.870	-121.758		530	35	-1447 ± 171	1105 - 1789 AD	W-565	Crandell 1971	Electron mudflow; approx. loc.
1201-03-	RAINIER	US-Washington	46.817	-121.867		1083	77	-943 ± 199	545 - 1341 AD	W-2113, W-1971	Crandell 1971	Puyallup R. mudflow (wt. mean, 2 samples)
1201-03-	RAINIER	US-Washington	46.817	-121.867		2676	20	824 ± 276	1376 - 272 BC	W-2114, W-1972	Crandell 1971	Round Pass mudflow (wt. mean, 2 samples)
1201-03-	RAINIER	US-Washington	46.870	-121.758		4968	25	3781 ± 85	3951 - 3611 BC	W-564, L-223A, L-223B, UW-62, UW-283	Crandell 1971; Fairhall et al. 1976; Broecker et al. 1956	wood from within Osceola Mudflow; approx. loc. (wt. mean, 5 samples)
1201-03-	RAINIER	US-Washington	46.870	-121.758		2105	40	146 ± 174	494 BC - 202 AD	W-566, W-1393	Crandell 1971; Rubin and Alexander 1960	Pyroclastic flow C, Mowich R. mudflow; approx. loc. (wt. mean, 2 samples)
1201-03-	RAINIER	US-Washington	46.917	-121.633		1500	25	-522 ± 210	102 - 942 AD	W-1397	Levin et al. 1965	wood above layer C
1201-03-	RAINIER	US-Washington	46.783	-121.800		305	15	-1642 ± 160	1322 - 1962 AD	W-1119, W-1120	Mullineaux 1974:25; Ives et al. 1964	Tephra W (wt. mean, 2 samples)
1201-03-	RAINIER	US-Washington	46.870	-121.758		2970	36	1185 ± 210	1605 - 765 BC	W-2675; W-1118	Mullineaux 1974:25; Ives et al. 1964	Tephra set Y/set P interface; approx. loc. (wt. mean, 2 samples)
1201-03-	RAINIER	US-Washington	46.917	-121.750		2040	98	69 ± 246	561 BC - 423 AD	W-1393	Mullineaux 1974:25; Levin et al. 1965	Tephra C/W interface
1201-03-	RAINIER	US-Washington	46.917	-121.750		2400	200	523 ± 194	911 - 135 BC	W-1396, W-1394	Mullineaux 1974:25; Levin et al. 1965	Tephra P/C interface (wt. mean, 2 samples)
1201-03-	RAINIER	US-Washington	46.917	-121.633		8750	300	7888 ± 320	8528 - 7248 BC	W-951	Mullineaux 1974:25; Levin et al. 1965	Tephra R/O interface
1201-03-	RAINIER	US-Washington	46.817	-121.641		5020	460	3800 ± 353	4506 - 3094 BC	W-2053	Mullineaux 1974:25; Spiker et al. 1977	Tephra S/F interface
1201-03-	RAINIER	US-Washington	46.867	-121.533		5770	20	4660 ± 280	5220 - 4100 BC	W-2437	Mullineaux 1974:25; Spiker et al. 1977	Tephra D/N interface
1201-03-	RAINIER	US-Washington	46.817	-121.641		6380	40	5269 ± 264	5797 - 4741 BC	W-2424	Mullineaux 1974:25; Spiker et al. 1977	Tephra L/D interface
1201-03-	RAINIER	US-Washington	46.867	-121.533		6440	180	5329 ± 259	5847 - 4811 BC	W-2423	Mullineaux 1974:25; Spiker et al. 1977	Tephra A/L interface
1201-03-	RAINIER	US-Washington	46.867	-121.533		6730	41	5644 ± 225	6094 - 5194 BC	W-2422	Mullineaux 1974:25; Spiker et al. 1977	Tephra O/A interface
1201-03-	RAINIER	US-Washington	46.783	-121.800		350	54	-1614 ± 176	1262 - 1966 AD	W-925, W-926	Rubin and Berthold 1961	log dating pumice or mudflow (wt mean, 2 samples)
1201-03-	RAINIER	US-Washington	46.783	-121.750		1640	40	-363 ± 261	159 BC - 885 AD	W-922	Rubin and Berthold 1961	minimum date for yellow pumice layer
1201-05=	ST. HELENS	US-Washington	46.950	-122.400		35186	1810	38114 ± 846	39806 -36422 BC	2 dates not listed	Beget et al. 1997	Tephra S; approx. loc. (wt. mean, 2 samples)
1201-05=	ST. HELENS	US-Washington	46.200	-122.180		275	60	-1630 ± 108	1414 - 1846 AD	W-3991	Crandell 1987	charcoal from deposit of a post-W hot lahar; approx. loc.
1201-05=	ST. HELENS	US-Washington	46.200	-122.180		290	80	-1596 ± 88	1420 - 1772 AD	W-3995	Crandell 1987	charcoal from upper pyroclastic flow deposit of Kalama age; approx. loc.
1201-05=	ST. HELENS	US-Washington	46.233	-122.333		350	177	-1546 ± 69	1408 - 1684 AD	W-3150	Crandell 1987	charcoal from pyroclastic flow overlying lahar of rock debris from summit dome; approx. loc.
1201-05=	ST. HELENS	US-Washington	46.250	-122.170		460	26	-1473 ± 59	1355 - 1591 AD	W-2874	Crandell 1987	charcoal from deposit of hot lahar
1201-05=	ST. HELENS	US-Washington	46.170	-122.270		510	60	-1397 ± 43	1311 - 1483 AD	W-2989	Crandell 1987	charcoal from pyroclastic flow
1201-05=	ST. HELENS	US-Washington	46.133	-122.317		610	70	-1350 ± 41	1268 - 1432 AD	W-2403	Crandell 1987	charcoal from lower pyroclastic flow of Kalama age
1201-05=	ST. HELENS	US-Washington	46.095	-122.220		1883	41	-136 ± 71	6 BC - 278 AD	W-2277, GX-1673	Crandell 1987	base of Cave Basalt lava flow; approx. loc. (wt. mean, 2 dates from the same sample)
1201-05=	ST. HELENS	US-Washington	46.213	-122.250		2080	60	101 ± 53	207 BC - 5 AD	W-2977, W-2978	Crandell 1987	pyroclastic flow beneath lava flows (wt. mean, 2 samples)
1201-05=	ST. HELENS	US-Washington	46.100	-122.067		2450	57	588 ± 138	864 - 312 BC	W-3266	Crandell 1987	latest Pine Creek; approx. loc.
1201-05=	ST. HELENS	US-Washington	46.250	-122.250		2863	75	1032 ± 61	1154 - 910 BC	W-2452, W-2873, W-3265, W-2980, W-2875	Crandell 1987	lowest pyroclastic flow, Pine Cr. (wt. mean, 5 samples)
1201-05=	ST. HELENS	US-Washington	46.200	-122.083		2948	25	1156 ± 77	1310 - 1002 BC	W-2829, W-2675	Crandell 1987	wood from base of tephra set P (wt. mean. 2 samples)
1201-05=	ST. HELENS	US-Washington	46.050	-122.200		20360	250	21963 ± 481	22925 -21001 BC	W-2540; RL-1244	Crandell 1987; Heusser and Heusser 1980	Cougar phase pyroclastic flow and lahars ; fine ash in tephra layer TA-2 (wt. mean, 2 samples)
1201-05=	ST. HELENS	US-Washington	46.217	-121.933		1815	38	-206 ± 64	78 - 334 AD	W-2924, W-2925	Crandell 1987; Mullineaux 1996	peat above and below Tephra layer Bi; approx. loc. (wt. mean, 2 samples)
1201-05=	ST. HELENS	US-Washington	46.100	-122.600		2200	80	279 ± 65	409 - 149 BC	W-2436, W-2923; W-2872; UW-1	Crandell 1987; Mullineaux 1996; Dorn et al. 1962	charcoal above layer Bh; approx. loc. (wt. mean, 4 samples)
1201-05=	ST. HELENS	US-Washington	46.050	-122.200		18765	230	20135 ± 300	20735 -19535 BC	W-2413, W-4531	Crandell 1987; Mullineaux 1996; Hyde 1975	charcoal above set K (wt. mean, 2 samples)
1201-05=	ST. HELENS	US-Washington	46.067	-122.233		36000	3000	37271 ± 2037	41345 -33197 BC	W-2653, W-2976	Crandell 1987; Mullineaux 1996; Hyde 1975	charcoal within set C; approx. loc for second sample
1201-05=	ST. HELENS	US-Washington	46.183	-122.050		37600	1800	39038 ± 1040	41118 -36958 BC	W-2661	Crandell 1987; Mullineaux 1996; Hyde 1975	early Tephra C
1201-05=	ST. HELENS	US-Washington	46.083	-122.200		12948	150	13257 ± 253	13763 -12751 BC	W-3141; W-2983	Crandell 1987; Spiker et al. 1977, Hyde 1975	charcoal beneath part of tephra set S (wt. mean, 2 samples)
1201-05=	ST. HELENS	US-Washington	46.233	-122.150		240	60	-1676 ± 121	1434 - 1918 AD	W-3986	Crandell et al. 1981	charred wood immediately beneath tephra set W
1201-05=	ST. HELENS	US-Washington	46.233	-122.417		700	70	-1314 ± 55	1204 - 1424 AD	W-3263	Crandell et al. 1981	wood from a lahar
1201-05=	ST. HELENS	US-Washington	46.333	-121.783		9600	260	8986 ± 157	9300 - 8672 BC	W-2678	Crandell et al. 1981	charcoal from within and just below tephra set S
1201-05=	ST. HELENS	US-Washington	46.200	-122.083		11754	500	11554 ± 125	11804 -11304 BC	W-2870, W-2832, W-2441	Crandell et al. 1981	lower limiting age, tephra set J (wt. mean, 3 samples)
1201-05=	ST. HELENS	US-Washington	46.167	-122.067		11800	120	11602 ± 145	11892 -11312 BC	W-2655	Crandell et al. 1981	wood in pre-J lahar
1201-05=	ST. HELENS	US-Washington	46.200	-122.083		11900	91	11726 ± 236	12198 -11254 BC	W-2866	Crandell et al. 1981	just beneath lowest pyroclastic flow deposit between sets J and S
1201-05=	ST. HELENS	US-Washington	46.217	-122.333		12270	190	12369 ± 355	13079 -11659 BC	W-3145	Crandell et al. 1981	charcoal interbedded with lahars
1201-05=	ST. HELENS	US-Washington	46.083	-122.200		17240	400	18267 ± 619	19505 -17029 BC	W-2551; RL-1243	Crandell et al. 1981; Heusser and Heusser 1980	organic material within basal part of tephra set C; fine ash in tephra layer TA-1 (wt mean, 2 samples)
1201-05=	ST. HELENS	US-Washington	43.750	-113.000		16624	250	17292 ± 416	18124 -16460 BC	WSU-2545, WSU-2549	Davis et al. 1990	above and below St. Helens S at Middle Butte Cave; approx. loc. (wt. mean, 2 samples)
1201-05=	ST. HELENS	US-Washington	49.883	-120.625		3390	57	1689 ± 109	1907 - 1471 BC	GSC-298, GSC-345; W-2549, W-3144	Dyck et al. 1966; Mullineaux 1996	upper MSH Y tephra (wt. mean, 4 samples)
1201-05=	ST. HELENS	US-Washington	45.940	-122.530		25850	1000	27524 ± 2539	32602 -22446 BC	RL-1245	Heusser and Heusser 1980	fine ash in tephra layer TA-3; Fargher Lake; approx. loc.
1201-05=	ST. HELENS	US-Washington	45.940	-122.530		27350	600	29502 ± 882	31266 -27738 BC	RL-1246, RL-1247	Heusser and Heusser 1980	fine ash in tephra layer TA-4; Fargher Lk.; approx. loc. (wt. mean, 2 bracketing samples)\
1201-05=	ST. HELENS	US-Washington	45.940	-122.530		30650	800	32871 ± 3837	40545 -25197 BC	RL-1248	Heusser and Heusser 1980	fine ash in tephra layer TA-5; Fargher Lk.; approx. loc.
1201-05=	ST. HELENS	US-Washington	46.050	-122.200		22720	1000	24399 ± 1621	27641 -21157 BC	not listed	Major and Scott 1988	charcoal below lahar; approx. loc., Lewis R. valley
1201-05=	ST. HELENS	US-Washington	46.050	-122.200		13619	250	14036 ± 263	14562 -13510 BC	not listed; W-3136	Major and Scott 1988; Mullineaux et al. 1978	peat from immediately beneath tephra set S (wt. mean, 2 samples)
1201-05=	ST. HELENS	US-Washington	46.870	-121.758		3518	100	1832 ± 50	1932 - 1732 BC	W-1115, W-1752; WSU-2534; WIS-343	Mullineaux 1974:25; Davis et al. 1990; Westgate 1977	Tephra Yn (MSH) (wt. mean, 4 samples)
1201-05=	ST. HELENS	US-Washington	46.230	-122.150		1410	75	-623 ± 60	503 - 743 AD	W-3138	Mullineaux 1996	wood from Sugar Bowl deposit; approx. loc.
1201-05=	ST. HELENS	US-Washington	46.233	-122.083		3280	100	1568 ± 102	1772 - 1364 BC	W-3262	Mullineaux 1996	wood from lahar; approx. loc.
1201-05=	ST. HELENS	US-Washington	45.780	-122.260		10739	400	10721 ± 129	10979 -10463 BC	W-5731, W-3548, W-5718, W-5724	Mullineaux 1996	tephra layer J (wt. mean, 4 samples)
1201-05=	ST. HELENS	US-Washington	46.400	-121.800		12120	80	11971 ± 176	12323 -11619 BC	W-3133	Mullineaux 1996	peat just above upper set S
1201-05=	ST. HELENS	US-Washington	46.230	-122.150		1214	212	-822 ± 112	598 - 1046 AD	W-5343; GSC-832	Mullineaux 1996; Blake and Lowdon 1970	wt. mean, 2 samples
1201-05=	ST. HELENS	US-Washington	46.733	-118.167		397	50	-1526 ± 74	1378 - 1674 AD	WSU-1445 SI, WSU-1445 SII	Sheppard and Chatters 1976	upper limiting age for MSH tephra "W" (wt mean; 2 counts)
1201-05=	ST. HELENS	US-Washington	46.733	-118.167		3909	59	2394 ± 54	2502 - 2286 BC	WSU-1451S, WSU-1451H; W-2677; W-1116; CAMS-3843; not listed; W-2677; W-3911	Sheppard and Chatters 1976; Mullineaux 1974:25; Ives et al. 1964; Leonard and Reasoner 1999; Major and Scott 1988; Spiker et al. 1977:339; Mullineaux 1996	upper limit age for MSH tephra layer "Y" (wt. mean, 8 sapmles)
1201-05=	ST. HELENS	US-Washington	48.750	-120.950		340	60	-1560 ± 85	1390 - 1730 AD	WSU-1427	Smith et al. 1977	charcoal underlying tephra w_northeast
1201-05=	ST. HELENS	US-Washington	48.750	-120.950		660	170	-1333 ± 50	1233 - 1433 AD	WSU-1488	Smith et al. 1977	charcoal underlying tephra w_northeast
1201-05=	ST. HELENS	US-Washington	46.233	-122.150		1150	29	-877 ± 78	721 - 1033 AD	W-2993	Spiker et al. 1977	charcoal from lithic tephra in Sugar Bowl deposit; layer D; approx. loc.
1201-05=	ST. HELENS	US-Washington	46.133	-122.150		2580	300	688 ± 114	916 - 460 BC	W-2529	Spiker et al. 1977	charcoal from near top of a lithic pyroclastic-flow deposit
1201-05=	ST. HELENS	US-Washington	46.100	-122.067		2670	80	851 ± 57	965 - 737 BC	W-2541	Spiker et al. 1977	charcoal from pumiceous pyroclastic flow deposit; within tephra set P
1201-05=	ST. HELENS	US-Washington	46.770	-121.700		2780	46	969 ± 261	1491 - 447 BC	W-2439	Spiker et al. 1977	Between layers P and I, MSH
1201-05=	ST. HELENS	US-Washington	46.820	-121.650		3180	141	1506 ± 888	3282 BC - 270 AD	W-2552	Spiker et al. 1977	Between ash layer B and layer M below
1201-05=	ST. HELENS	US-Washington	46.200	-122.167		1661	110	-377 ± 56	265 - 489 AD	W-2527; W-2990	Spiker et al. 1977; Crandell 1987; Mullineaux 1996	above and below tephra Set Bu (wt. mean, 2 samples)
1202-01-	HOOD	US-Oregon	45.374	-121.694		243	87	-1681 ± 141	1399 - 1963 AD	W-3629, W-899, W-3417	Crandell 1980	charcoal from deposits of hot mudflows; approx. loc. (wt. mean, 3 samples)
1202-01-	HOOD	US-Oregon	45.374	-121.694		920	60	-1092 ± 135	822 - 1362 AD	W-900	Crandell 1980	wood from upright stump buried by mudflows in Zigzag River; approx. loc.
1202-01-	HOOD	US-Oregon	45.374	-121.694		1530	65	-485 ± 207	71 - 899 AD	W-3407	Crandell 1980	wood from log in mudflow in Sandy River; approx. loc.
1202-01-	HOOD	US-Oregon	45.374	-121.694		1780	15	-233 ± 225	217 BC - 683 AD	W-3742	Crandell 1980	wood from mudflow in south bank of Sandy River; approx. loc.
1202-01-	HOOD	US-Oregon	45.374	-121.694		4320	79	2969 ± 298	3565 - 2373 BC	W-3731	Crandell 1980	charcoal in volcanic deposit near Parkdale; approx. loc.
1202-01-	HOOD	US-Oregon	45.374	-121.694		6890	500	5789 ± 114	6017 - 5561 BC	Teledyne Isotopes #?	Crandell 1980	charcoal from beneath lava flow near Parkdale; approx. loc.
1202-01-	HOOD	US-Oregon	45.374	-121.694		12270	61	12425 ± 459	13343 -11507 BC	Teledyne Isotopes #?	Crandell 1980	charcoal in volcanic deposit near Parkdale; approx. loc.
1202-01-	HOOD	US-Oregon	45.374	-121.694		1640	250	-390 ± 154	82 - 698 AD	W-3409; W-898	Crandell 1980; Rubin and Alexander 1960, Crandell 1980	wt. mean, 2 samples
1202-03-	BLUE LAKE CRATER	US-Oregon	44.420	-121.770		3440	41	1793 ± 318	2429 - 1157 BC	WSU-291	Taylor 1965	charred wood from interface between scoria and ash; approx. loc.
1202-04-	SAND MOUNTAIN FIELD	US-Oregon	44.380	-121.930		2929	60	1144 ± 184	1512 - 776 BC	not listed	Benson 1965	samples from tree in Clear Lake; approx. loc. (wt. mean, 2 samples)
1202-04-	SAND MOUNTAIN FIELD	US-Oregon	44.380	-121.930		1400	41	-641 ± 99	443 - 839 AD	not listed	Priest 1983	date of most recent eruptions; approx. loc.
1202-04-	SAND MOUNTAIN FIELD	US-Oregon	44.380	-121.930		1950	155	-43 ± 185	327 BC - 413 AD	not listed	Priest 1983	Lost Lake chain of cinder cones; approx. loc.
1202-04-	SAND MOUNTAIN FIELD	US-Oregon	44.380	-121.930		3850	90	2311 ± 299	2909 - 1713 BC	not listed	Priest 1983	date of earliest Holocene eruptions?; approx. loc.
1202-06-	BELKNAP	US-Oregon	44.285	-121.841		1590	28	-432 ± 158	116 - 748 AD	?	Simken and Siebert 1994	not in Taylor E M 1965; not in Taylor E M 1968
1202-06-	BELKNAP	US-Oregon	44.285	-121.841		360	49	-1606 ± 167	1272 - 1940 AD	WSU-292	Taylor 1965	burned roots below west Belknap flows; approx. loc.
1202-07-	NORTH SISTER FIELD	US-Oregon	44.170	-121.770		1600	21	-443 ± 113	217 - 669 AD	not listed	Scott et al. 1989	Collier Cone tephra and lava flows; approx. loc.
1202-07-	NORTH SISTER FIELD	US-Oregon	44.170	-121.770		1980	75	-8 ± 186	364 BC - 380 AD	not listed	Scott et al. 1989	Four-in-One Cone tephra and lava flows; approx. loc.
1202-08-	SOUTH SISTER	US-Oregon	44.100	-121.770		1970	50	-13 ± 244	475 BC - 501 AD	W-4013	Scott 1987	peat below Davis Hill tephra in Todd Lake meadow; approx. loc.
1202-08-	SOUTH SISTER	US-Oregon	44.100	-121.770		2150	55	187 ± 176	539 BC - 165 AD	W-5556	Scott 1987	outer 1-2 mm of carbonized branch in Rock Mesa tephra; approx. loc.
1202-08-	SOUTH SISTER	US-Oregon	44.100	-121.770		2300	65	402 ± 272	946 BC - 142 AD	W-3402	Scott 1987	charcoal from center of log in Rock Mesa tephra; approx. loc.
1202-08-	SOUTH SISTER	US-Oregon	44.100	-121.770		2410	100	572 ± 141	854 - 290 BC	W-5208	Scott 1987	charcoal fragments on weak soil formed in Rock Mesa tephra and buried by Devils Hill tephra; approx. loc.
1202-08-	SOUTH SISTER	US-Oregon	44.100	-121.770		2480	10	600 ± 139	878 - 322 BC	W-5016	Scott 1987	charcoal frags. between Devils Hill and Rock Mesa tephra near Goose Creek; approx. loc.
1202-08-	SOUTH SISTER	US-Oregon	44.100	-121.770		2560	40	678 ± 238	1154 - 202 BC	W-4016	Scott 1987	peat below Rock Mesa tephra in Todd Meadow; approx. loc.
1202-08-	SOUTH SISTER	US-Oregon	44.100	-121.770		2740	49	909 ± 70	1049 - 769 BC	W-5021	Scott 1987	wood on soil formed in Mazama ash buried by Rock Mesa tephra; approx. loc.
1202-08-	SOUTH SISTER	US-Oregon	44.100	-121.770		9520	80	8908 ± 188	9284 - 8532 BC	W-5209	Scott 1987	organic-rich mud and sand underlying scoria of Cayuse crater; approx. loc.
1202-11-	NEWBERRY VOLCANO	US-Oregon	43.354	-121.083		9068	81	8284 ± 482	9248 - 7320 BC	C-428	Arnold and Libby 1951	sandals in Ft. Rock Cave covered by Newberry pumice; approx. loc. (wt. mean, 2 measurements)
1202-11-	NEWBERRY VOLCANO	US-Oregon	43.317	-120.483		29000	3300	30991 ± 2053	35097 -26885 BC	I-1641	Buckley et al. 1968	sample dates ash bed, Newberry?
1202-11-	NEWBERRY VOLCANO	US-Oregon	43.750	-121.250		1390	100	-650 ± 207	236 - 1064 AD	W-2777	Kelley et al. 1978	pumice underlies Big Obsidian Flow
1202-11-	NEWBERRY VOLCANO	US-Oregon	43.722	-121.229		2054	80	83 ± 275	633 BC - 467 AD	C-657	Libby 1952	charcoal under ryholitic pumice; approx. loc.
1202-11-	NEWBERRY VOLCANO	US-Oregon	43.717	-121.250		1270	70	-765 ± 73	619 - 911 AD	TX-245	Pearson et al. 1966; Peterson et al. 1976	charcoal from just beneath upper pumice layer
1202-11-	NEWBERRY VOLCANO	US-Oregon	43.722	-121.229		5960	100	4849 ± 120	5089 - 4609 BC	not listed (GaK-?)	Peterson and Groh 1969	Forest Road flow; approx. loc.
1202-11-	NEWBERRY VOLCANO	US-Oregon	43.722	-121.229		6380	250	5311 ± 145	5601 - 5021 BC	not listed (GaK-?)	Peterson and Groh 1969	Lava Cast Forest flow; approx. loc.
1202-11-	NEWBERRY VOLCANO	US-Oregon	43.825	-121.367		5846	57	4693 ± 64	4821 - 4565 BC	USGS-106; 2 dates not listed	Robinson and Trimble 1981; Peterson and Groh 1969	dates flow mantling W side of Sugar Pine Butte; Lava cascade flow and Gas-Line flows; approx. loc. (wt. mean, 3 samples)
1202-11-	NEWBERRY VOLCANO	US-Oregon	43.925	-121.000		6130	250	5082 ± 89	5260 - 4904 BC	USGS-105, USGS-107; USGS-80; I-1505	Robinson and Trimble 1981; Robinson 1977; Buckley et al. 1968	wt. mean, 4 samples
1202-11-	NEWBERRY VOLCANO	US-Oregon	43.710	-121.250		1340	90	-701 ± 55	591 - 811 AD	USGS-755	Robinson and Trimble 1983	Paulina Lake ash flow
1202-11-	NEWBERRY VOLCANO	US-Oregon	43.702	-121.140		1550	300	-483 ± 120	243 - 723 AD	USGS-344	Robinson and Trimble 1983	charcoal directly underlying youngest pumice fall on east flank of volcano
1202-11-	NEWBERRY VOLCANO	US-Oregon	43.733	-121.233		1720	36	-281 ± 270	259 BC - 821 AD	W-2168	Spiker et al. 1978	wood underlying main pumice fall from Central Pumice Cone
1202-16-	CRATER LAKE	US-Oregon	50.750	-116.167		6734	400	5656 ± 36	5728 - 5584 BC	W-4295; TO-5192, TO-5196; I-3809	Bacon 1983; Hallett et al. 1997; Fulton 1971	climactic eruption of Mazama (wt. mean, 4 samples within tephra)
1202-16-	CRATER LAKE	US-Oregon	48.833	-119.033		7275	100	6138 ± 53	6244 - 6032 BC	USGS-870; A-728; Tx-2884, Tx-2883	Bacon 1983; Haynes et al. 1967; Mack et al. 1979	LLao Rock eruption (wt. mean, 4 samples)
1202-16-	CRATER LAKE	US-Oregon	49.500	-118.083		8319	115	7358 ± 112	7582 - 7134 BC	I-6966; GSC-875, GSC-1004: GSC-213	Mathewes 1973; Lowdon and Blake 1970; Dyck et al. 1965	earlier eruption (wt. mean, 4 samples)
1203-01-	SHASTA	US-California	41.420	-122.200		9360	300	8702 ± 323	9348 - 8056 BC	W-3535, W-3543	Miller 1978	charcoal from base of Shastina pyroclastic flow; approx. loc. (wt. mean, 2 samples)
1203-01-	SHASTA	US-California	41.420	-122.200		9500	500	8855 ± 466	9787 - 7923 BC	W-3537	Miller 1978	charcoal from lowest of exposed pumice flows; approx. loc.
1203-01-	SHASTA	US-California	41.367	-122.383		9230	100	8502 ± 444	9390 - 7614 BC	W-2814	Spiker et al. 1977; Miller 1978	hot pyroclastic flow, prob assoc w/Shastina
1203-02-	MEDICINE LAKE	US-California	41.633	-121.517		885	30	-1132 ± 66	1000 - 1264 AD	USGS-2136	Donnelly-Nolan et al. 1990	tree in edge of flow at Glass Mountain; approx. loc.
1203-02-	MEDICINE LAKE	US-California	41.360	-121.600		1065	34	-964 ± 104	756 - 1172 AD	not listed	Donnelly-Nolan et al. 1990	Little Glass Mountain; approx. loc.
1203-02-	MEDICINE LAKE	US-California	41.450	-121.570		2730	70	879 ± 43	965 - 793 BC	USGS-2711, USGS-2712	Donnelly-Nolan et al. 1990	tree molds in Burnt Lava flow; approx. loc. (wt. mean, 2 samples)
1203-02-	MEDICINE LAKE	US-California	41.580	-121.570		3025	200	1275 ± 80	1435 - 1115 BC	USGS-2766	Donnelly-Nolan et al. 1990	tree mold in basalt of Black Crater and Ross chimneys; approx. loc.
1203-02-	MEDICINE LAKE	US-California	41.580	-121.570		4317	70	2943 ± 49	3041 - 2845 BC	USGS-2649, USGS-2709	Donnelly-Nolan et al. 1990	charcoal in andesite of the pit craters; approx. loc., (wt. mean, 2 samples)
1203-02-	MEDICINE LAKE	US-California	41.580	-121.570		10604	140	10658 ± 100	10858 -10458 BC	USGS-2053, USGS-2700, USGS-2701, USGS-1904a, USGS-1904b, USGS-2650, A2650, USGS-2651	Donnelly-Nolan et al. 1990	basalts and lava flows (wt. mean, 8 samples)
1203-02-	MEDICINE LAKE	US-California	41.700	-121.567		1152	55	-888 ± 58	772 - 1004 AD	USGS-2057, W-5947; USGS-858	Donnelly-Nolan et al. 1990; Trimble and Robinson 1989	tree remnants in Callahan flow; approx. loc. (wt. mean, 3 samples)
1203-02-	MEDICINE LAKE	US-California	41.625	-121.430		780	90	-1230 ± 46	1138 - 1322 AD	UW-2	Dorn et al. 1962	charcoal in puymic possibly from eruption of Glass Mtn.
1203-02-	MEDICINE LAKE	US-California	41.533	-121.400		235	100	-1692 ± 150	1392 - 1992 AD	W-933 thru 936	Ives et al. 1964	Burnt Lava Flow (wt. mean, 4 samples)
1203-02-	MEDICINE LAKE	US-California	41.583	-121.489		385	35	-1565 ± 134	1297 - 1833 AD	W-1547, W-1551	Ives et al. 1967	trees on edge of pumice flow (wt. mean, 2 samples)
1203-02-	MEDICINE LAKE	US-California	41.588	-121.458		970	15	-1029 ± 188	653 - 1405 AD	W-1544	Ives et al. 1967	tree in dacite flow
1203-02-	MEDICINE LAKE	US-California	41.633	-121.517		1360	53	-674 ± 244	186 - 1162 AD	not listed	Kilbourne and Anderson 1981	pumice tephra deposits near Glass Mountain; approx. loc.
1203-02-	MEDICINE LAKE	US-California	41.633	-121.517		1411	69	-621 ± 245	131 - 1111 AD	C-673	Libby 1952	hard pine found benetah youngest pumice deposits of ML highlands; approx. loc.
1203-02-	MEDICINE LAKE	US-California	41.588	-121.458		510	78	-1467 ± 221	1025 - 1909 AD	W-2085	Sullivan et al. 1970	charcoal engulfed in dacite portion of Glass Mt. lava flow
1203-08-	LASSEN	US-California	40.510	-121.580		1006	46	-1003 ± 187	629 - 1377 AD	W-2228; W-2261	Crandell et al. 1974; Kilbourbe and Anderson 1981:162; Heiken and Eichelberger 1980	charcoal from lowest of 4 pyroclastic flows (wt mean, 2 dates)
1203-08-	LASSEN	US-California	40.540	-121.480		4600	44	3215 ± 737	4689 - 1741 BC	W-2232	Heiken and Eichelberger 1980	renewed volcanic activity at Lost Creek Valley
1203-08-	LASSEN	US-California	40.558	-121.307		510	250	-1458 ± 141	1176 - 1740 AD	W-759	Rubin and Alexander 1960	charcoal at base of youngest Big Flow from Cinder Cove
1203-08-	LASSEN	US-California	40.540	-121.492		1320	50	-722 ± 201	320 - 1124 AD	W-758	Rubin and Alexander 1960	soil burnt by glowing avalanche
1203-08-	LASSEN	US-California	40.520	-121.530		1215	55	-826 ± 197	432 - 1220 AD	W-2257; W-2135	Spiker et al. 1977; Heiken and Eichelberger 1980	pyroclastic flow (wt. mea, 2 samples)
1203-08-	LASSEN	US-California	40.533	-121.533		1120	40	-895 ± 274	347 - 1443 AD	W-2137	Sullivan et al. 1970; Kilbourbe and Anderson 1981:162	charcoal in middle of 3 pumice layers
1203-11-	MONO LAKE? (NOT IDENT.)	US-California	39.033	-118.867		1670	55	-325 ± 296	267 BC - 917 AD	A-808	Long and Muller 1981	maximum age for ash layer
1203-11-	MONO LAKE? (NOT IDENT.)	US-California	38.317	-118.917		700	20	-1255 ± 167	921 - 1589 AD	W-629	Rubin and Alexander 1960	wood from top of lower ash layer
1203-12-	MONO CRATERS	US-California	38.208	-118.339		10760	60	10453 ± 508	11469 - 9437 BC	M-1568	Crane and Griffin 1965	Gaylussite from immeditely below Mono Craters ash
1203-12-	MONO CRATERS	US-California	37.880	-119.000		680	80	-1328 ± 47	1234 - 1422 AD	not listed	Kilbourbe and Anderson 1981:161	Penum Crater; approx. loc.
1203-12-	MONO CRATERS	US-California	37.880	-119.000		1520	18	-497 ± 209	79 - 915 AD	not listed	Kilbourbe and Anderson 1981:162	South Coulee pumice tephra eruption; approx. loc.
1203-12-	MONO CRATERS	US-California	37.880	-119.000		1695	60	-321 ± 215	109 BC - 751 AD	not listed	Kilbourbe and Anderson 1981:162	South Coulee pumice tephra eruption; approx. loc.
1203-12-	MONO CRATERS	US-California	37.880	-119.000		1990	43	13 ± 246	505 BC - 479 AD	not listed	Kilbourbe and Anderson 1981:162	South Coulee pumice tephra eruption; approx. loc.
1203-12-	MONO CRATERS	US-California	37.880	-119.000		1192	42	-835 ± 55	725 - 945 AD	3 dates not listed	Kilbourbe and Anderson 1981; Miller 1985:14	Penum Crater; other materials (wt. mean, 3 samples)
1203-12-	MONO CRATERS	US-California	37.880	-119.000		554	70	-1372 ± 45	1282 - 1462 AD	UW-797, UW-798, UW-799	Sieh & Bursik 1986:12,557	dates for most recent eruption of Mono Craters; approx. loc. (wt. mean, 3 samples)
1203-12/13	MONO/INYO	US-California	37.880	-119.000		2190	61	227 ± 152	531 BC - 77 AD	not listed	Wood 1977	date from beneath two pumice layers in Black Lake; approx. loc.
1203-12/13	MONO/INYO	US-California	37.880	-119.000		4230	120	2806 ± 156	3118 - 2494 BC	not listed	Wood 1977	sediment above three layers of tephra; approx. loc. Black Lake
1203-12/13	MONO/INYO	US-California	37.880	-119.000		4580	100	3294 ± 198	3690 - 2898 BC	not listed	Wood 1977	sediment below three layers of tephra; approx. loc. Black Lake
1203-13-	INYO CRATERS	US-California	36.980	-119.002		1195	66	-832 ± 57	718 - 946 AD	UGa-450, UGa-451	Brandau and Noakes 1975	ash on buried stump and log near north fork of Kings River (wt. mean, 2 samples)
1203-13-	INYO CRATERS	US-California	37.660	-119.070		3375	94	1690 ± 169	2028 - 1352 BC	UGa-449	Brandau and Noakes 1975	immediately underlies 3rd deepest volc ash layer
1203-13-	INYO CRATERS	US-California	37.651	-119.056		1040	70	-968 ± 229	510 - 1426 AD	W-2981	Kelley et al. 1978	relates to basal tephra layers Inyo crater
1203-13-	INYO CRATERS	US-California	37.692	-119.020		724	38	-1279 ± 18	1243 - 1315 AD	7 dates, not listed; UGa-602, UGa-603	Miller 1985, Kilbourne and Anderson 1981; Brandau and Noakes 1975	wt. mean, 9 samples
1203-13-	INYO CRATERS	US-California	37.692	-119.020		1347	15	-688 ± 40	608 - 768 AD	2 dates not listed	Miller 1985:14	Wilson Butte vent rjyolites; approx. loc. (wt. mean, 2 samples)
1203-13-	INYO CRATERS	US-California	37.692	-119.020		534	53	-1388 ± 40	1308 - 1468 AD	4 dates not listed	Miller 1985:16	wt. mean, 4 samples from various locatioons
1203-14-	LONG VALLEY	US-California	37.633	-119.033		920	150	-1117 ± 78	961 - 1273 AD	UCLA-908	Berger and Libby 1966	charcoal beneth pumice at Mammoth Mountain
1203-14-	LONG VALLEY	US-California	37.650	-119.033		1440	31	-597 ± 152	293 - 901 AD	W-727	Rubin and Alexander 1960	charcoal at base of coarse pumice Mammoth Mtn
1204-00	NOT IDENTIFIED	US-Idaho	42.600	-112.233		33443	700	36170 ± 1957	40084 -32256 BC	W-1121, W-1177	Ives et al. 1964	baked organic soil beneth basalt flow (wt. mean, 2 samples)
1204-02-	CRATERS OF THE MOON	US-Idaho	43.420	-113.500		2076	30	95 ± 64	223 BC - 33 AD	W-4578, Tx-899, Tx-900, Tx-901	Kuntz et al. 1986	Blue Dragon lava flow; approx. loc. (wt. mean, 4 samples)
1204-02-	CRATERS OF THE MOON	US-Idaho	43.420	-113.500		2194	28	277 ± 66	409 - 145 BC	Tx-1157 thru Tx-1163, W-4413, W-4581	Kuntz et al. 1986	Trench Mortar Flat lava; approx. loc. (wt. mean, 9 samples)
1204-02-	CRATERS OF THE MOON	US-Idaho	43.420	-113.500		2400	60	487 ± 354	1195 BC - 221 AD	W-5342	Kuntz et al. 1986	Big Craters lava flow; approx. loc.
1204-02-	CRATERS OF THE MOON	US-Idaho	43.420	-113.500		3590	60	1938 ± 108	2154 - 1722 BC	W-4447	Kuntz et al. 1986	min for Minidoka lava; approx. loc.
1204-02-	CRATERS OF THE MOON	US-Idaho	43.420	-113.500		3660	70	2040 ± 87	2214 - 1866 BC	W-4339	Kuntz et al. 1986	min. for Devil's Cauldron Flow; approx. loc.
1204-02-	CRATERS OF THE MOON	US-Idaho	43.420	-113.500		4300	37	2936 ± 70	3076 - 2796 BC	W-4259	Kuntz et al. 1986	min. for Deadhorse lava; approx. loc.
1204-02-	CRATERS OF THE MOON	US-Idaho	43.420	-113.500		4510	140	3197 ± 150	3497 - 2897 BC	W-4742	Kuntz et al. 1986	Rangefire lava; approx. loc.
1204-02-	CRATERS OF THE MOON	US-Idaho	43.420	-113.500		6020	20	4941 ± 205	5351 - 4531 BC	W-4370	Kuntz et al. 1986	Sawtooth lava and Little Park lava; approx. loc. (wt. mean, 2 samples)
1204-02-	CRATERS OF THE MOON	US-Idaho	43.420	-113.500		6550	91	5514 ± 38	5590 - 5438 BC	W-4587, W-4592	Kuntz et al. 1986	Carey Kipuka lava and Little Park lava; approx. loc. (wt. mean, 2 samples)
1204-02-	CRATERS OF THE MOON	US-Idaho	43.420	-113.500		7400	110	6283 ± 67	6417 - 6149 BC	W-4488, W-4511	Kuntz et al. 1986	Grassy Cone lava and Laidlaw Lake lava; approx. loc. (wt. mean, 2 samples)
1204-02-	CRATERS OF THE MOON	US-Idaho	43.420	-113.500		7840	180	6757 ± 202	7161 - 6353 BC	W-4497	Kuntz et al. 1986	Lava Point lava; approx. loc.
1204-02-	CRATERS OF THE MOON	US-Idaho	43.420	-113.500		10228	1770	9939 ± 272	10483 - 9395 BC	W-5344, W-4586	Kuntz et al. 1986	Shoshone Lava Field and max. for Pronghorn lava flow; approx. loc. (wt. mean, 2 samples)
1204-02-	CRATERS OF THE MOON	US-Idaho	43.420	-113.500		10896	131	10878 ± 48	10974 -10782 BC	W-4280, W-4305, W-4583	Kuntz et al. 1986	max. for Bottleneck Lake lava flow; and Heifer Reservoir lava flow (wt. mean, 3 samples)
1204-02-	CRATERS OF THE MOON	US-Idaho	43.420	-113.500		11960	910	11818 ± 283	12384 -11252 BC	W-3672, W-5349	Kuntz et al. 1986	North Robbers Lava Field; approx. loc. (wt. mean, 2 samples)
1204-02-	CRATERS OF THE MOON	US-Idaho	43.420	-113.500		12010	100	11831 ± 213	12257 -11405 BC	W-4296	Kuntz et al. 1986	Sunset lava flow; approx. loc.
1204-02-	CRATERS OF THE MOON	US-Idaho	43.420	-113.500		12760	250	12953 ± 397	13747 -12159 BC	W-4476	Kuntz et al. 1986	Lava Creek lava flow; approx. loc.
1204-02-	CRATERS OF THE MOON	US-Idaho	43.420	-113.500		13380	200	13886 ± 421	14728 -13044 BC	W-5350	Kuntz et al. 1986	Cerro Grande Lava Field; approx. loc.
1204-02-	CRATERS OF THE MOON	US-Idaho	43.420	-113.500		15100	132	15829 ± 168	16165 -15493 BC	W-4473	Kuntz et al. 1986; Kelley et al. 1978	Kimama lava flow; approx. loc.
1204-02-	CRATERS OF THE MOON	US-Idaho	43.420	-113.500		3840	64	2282 ± 181	2644 - 1920 BC	Tx-1303	Valastros et al. 1978	marks beginning of lava activity on Great Rift
1204-02-	CRATERS OF THE MOON	US-Idaho	43.420	-113.500		14260	400	14965 ± 391	15747 -14183 BC	TX-1302	Valastros et al. 1978	max. for Craters of the Moon lavas
1204-03-	WAPI LAVA FIELD	US-Idaho	42.917	-113.250		2237	60	278 ± 92	462 - 94 BC	Tx-1164, Tx-1165, USGS-318, one other not listed	Kuntz et al. 1986	Kings bowl lava field ands Wapi lava field; approx. loc. (wt. mean, 4 samples)
1204-04-	HELL'S HALF ACRE	US-Idaho	43.500	-112.450		5200	200	4019 ± 186	4391 - 3647 BC	W-5341	Kuntz et al. 1986	Hell's Half Acre Lava Field; approx. loc.
1207-00	NOT IDENTIFIED	US-Utah	42.917	-113.350		7264	263	6130 ± 191	6512 - 5748 BC	A-1113A, A-1113B	Long and Muller 1981	sample just above ash (wt. mean, 2 counts)
1207-05-	BLACK ROCK DESERT?	US-Nevada	40.140	-119.703		23252	205	24358 ± 153	24664 -24052 BC	CAMS-10639, CAMS-10663	Benson et al. 1997	Trego Hot Springs tephra in Pyramid Lakecore; approx. loc. (wt. mean, 2 samples)
1207-05-	BLACK ROCK DESERT?	US-Nevada	40.140	-119.703		27158	424	29267 ± 134	29535 -28999 BC	CAMS-10642, CAMS-11989	Benson et al. 1997	Wono tephra in Pyramid Lake core; approx. loc. (wt. mean, 2 samples)
1207-05-	BLACK ROCK DESERT	US-Utah	39.546	-112.258		12560	100	12674 ± 576	13826 -11522 BC	W-931	Kelley et al. 1978	pumiceous ash in marl
1207-05-	BLACK ROCK DESERT	US-Utah	39.410	-112.460		18200	265	19322 ± 711	20744 -17900 BC	W-924	Kelley et al. 1978	marl enclosing bed of black volcanic ash
1207-05-	BLACK ROCK DESERT	US-Utah	39.447	-112.401		20000	500	21455 ± 687	22829 -20081 BC	W-923	Kelley et al. 1978	marl overlying volcanic ash
1207-05-	BLACK ROCK DESERT	US-Utah	38.983	-112.467		660	105	-1297 ± 133	1031 - 1563 AD	Tx-1166	Valastro et al. 1972	root fragments in soil beneath lava flow at Cinder Cone
1207-05-	BLACK ROCK DESERT	US-Utah	38.933	-112.517		11460	181	11281 ± 169	11619 -10943 BC	Tx-1304	Valastros et al. 1978	dates volcanic activity at Lake Bonneville
1208-01-	DOTSERO	US-Colorado	39.633	-107.033		4150	160	2725 ± 423	3571 - 1879 BC	W-1129	Ives et al. 1964	charcoal from East Rim Blowout
1209-02-	SUNSET CRATER	US-Arizona	35.583	-111.550		9390	50	8760 ± 706	10172 - 7348 BC	A-910	Long and Muller 1981	should give minimum age for flows from crater
1210-02-	ZUNI-BANDERA	US-New Mexico	34.800	-108.000		2987	75	1204 ± 136	1476 - 932 BC	Beta-56811, -56812	Laughlin et al. 1994
1210-02-	ZUNI-BANDERA	US-New Mexico	34.800	-108.000		9170	110	8400 ± 92	8584 - 8216 BC	Beta-53845	Laughlin et al. 1994
1210-02-	ZUNI-BANDERA	US-New Mexico	34.800	-108.000		9810	80	9265 ± 46	9357 - 9173 BC	AA-9075	Laughlin et al. 1994
1210-04-	RATON-CLAYTON?	US-New Mexico	36.925	-103.731		1690	200	-351 ± 121	109 - 593 AD	ISGS-389	Buckley and Valdes-Pages 1981	charcoal above basalt flow- min age
1210-04-	RATON-CLAYTON	US-New Mexico	36.850	-104.930		22360	420	23640 ± 1048	25736 -21544 BC	TX-1268	Valastro et al. 1975	minimum age for basalt flow from Capulin Mt.
1302-01-	KILAUEA	Hawaiian Is	19.425	-155.292		1197	16	-836 ± 123	590 - 1082 AD	W-6256, W-6257	Dzurisin et al. 1995	pumic and scoria layer overlying Uwekahuna deposits at Kapapala Ranch (wt. mean, 2 samples); approx. loc.
1302-01-	KILAUEA	Hawaiian Is	19.425	-155.292		1993	41	-3 ± 52	101 BC - 107 AD	W-4579, W-4116, W-5815	Dzurisin et al. 1995	upper lava flow betw. 1st and 2nd-episode Uwekahuna deposits; approx. loc. (wt. mean, 3 samples)
1302-01-	KILAUEA	Hawaiian Is	19.425	-155.292		2265	60	303 ± 71	445 - 161 BC	W-3876, W-4831	Dzurisin et al. 1995	lower lava flow betw. 1st and 2nd-episode Uwekahuna deposits; approx. loc. (wt. mean, 2 samples)
1302-01-	KILAUEA	Hawaiian Is	19.050	-155.583		10140	140	9870 ± 500	10870 - 8870 BC	W-907	Rubin and Berthold 1961	Pahala ash
1302-01-	KILAUEA	Hawaiian Is	19.260	-155.460		210	60	-1744 ± 102	1540 - 1948 AD	W-3938	Rubin et al. 1987	charcoal in tree mold, 3 m from eruptive feature
1302-01-	KILAUEA	Hawaiian Is	19.546	-155.098		230	70	-1693 ± 129	1435 - 1951 AD	W-5110	Rubin et al. 1987	charcoal roots along vertical contact between Kamapuaa flow and pahoehoe, possibly Puu Huluhulu
1302-01-	KILAUEA	Hawaiian Is	19.546	-155.098		260	70	-1657 ± 127	1403 - 1911 AD	W-3881	Rubin et al. 1987	charcoal root fragments
1302-01-	KILAUEA	Hawaiian Is	19.553	-155.023		300	100	-1581 ± 79	1423 - 1739 AD	W-4834	Rubin et al. 1987	charcoal underlying Keanakakoi Ash Member of Puna Basalt
1302-01-	KILAUEA	Hawaiian Is	19.437	-154.935		331	60	-1561 ± 50	1461 - 1661 AD	W-3800, W-3870, W-5048, W-3849, W-4162, W-4661, W-4470, W-3811	Rubin et al. 1987	wt. mean, 8 samples
1302-01-	KILAUEA	Hawaiian Is	19.400	-155.090		447	90	-1447 ± 24	1399 - 1495 AD	W-5453, W-5054, W-3842, W-3941	Rubin et al. 1987	wt. mean, 4 samples
1302-01-	KILAUEA	Hawaiian Is	19.288	-155.353		492	81	-1423 ± 30	1363 - 1483 AD	W-5275, W-4688, W-5145	Rubin et al. 1987	wt. mean, 3 samples
1302-01-	KILAUEA	Hawaiian Is	19.433	-155.264		570	70	-1363 ± 46	1271 - 1455 AD	W-5423, W-4867	Rubin et al. 1987	wt. mean, 2 samples
1302-01-	KILAUEA	Hawaiian Is	19.213	-155.462		593	51	-1355 ± 40	1275 - 1435 AD	W-4404, W-3860, W-5218	Rubin et al. 1987	Possibly Observatory vent (wt. mean, 3 samples)
1302-01-	KILAUEA	Hawaiian Is	19.336	-155.224		620	110	-1348 ± 47	1254 - 1442 AD	W-4337	Rubin et al. 1987	Possibly Puu Huluhulu
1302-01-	KILAUEA	Hawaiian Is	19.217	-155.460		660	70	-1335 ± 47	1241 - 1429 AD	W-5152	Rubin et al. 1987	charcoal root sin mixed ash and eolian sand
1302-01-	KILAUEA	Hawaiian Is	19.296	-155.145		700	100	-1311 ± 60	1191 - 1431 AD	W-4402	Rubin et al. 1987	charcoal root sin soil and ash underlying pahoehoe flow
1302-01-	KILAUEA	Hawaiian Is	19.451	-155.239		730	90	-1281 ± 72	1137 - 1425 AD	W-3999	Rubin et al. 1987	carbonaceous soil from beneath toe of pahoehoe
1302-01-	KILAUEA	Hawaiian Is	19.452	-154.949		895	40	-1128 ± 67	994 - 1262 AD	W-4690, W-5147	Rubin et al. 1987	wt. mean, 2 samples
1302-01-	KILAUEA	Hawaiian Is	19.467	-155.521		1040	75	-1000 ± 87	826 - 1174 AD	W-3856	Rubin et al. 1987	carbonaceous clay and ash at base of pyroclastic base-surge sequence, Uwekahuna Ash Member of Puna Basalt
1302-01-	KILAUEA	Hawaiian Is	19.329	-155.281		1139	70	-899 ± 58	783 - 1015 AD	W-5135, W-5212, W-3827	Rubin et al. 1987	wt. mean, 3 samples
1302-01-	KILAUEA	Hawaiian Is	19.472	-154.892		1270	80	-769 ± 79	611 - 927 AD	W-4674	Rubin et al. 1987	charcoal rootlets in in soil underlying lava flow from spatter cone
1302-01-	KILAUEA	Hawaiian Is	19.191	-155.458		1330	34	-709 ± 55	599 - 819 AD	W-4414	Rubin et al. 1987	charcoal of one tap root below a tree mold
1302-01-	KILAUEA	Hawaiian Is	19.232	-155.460		1495	80	-560 ± 53	454 - 666 AD	W-4359, W-4837	Rubin et al. 1987	organic soot within Uwekahuna Ash (wt. mean, 2 samples)
1302-01-	KILAUEA	Hawaiian Is	19.465	-155.257		1650	45	-377 ± 164	49 - 705 AD	W-5303	Rubin et al. 1987	dark sooty ash underlying Uwekahuna As
1302-01-	KILAUEA	Hawaiian Is	19.478	-155.290		1794	95	-235 ± 81	73 - 397 AD	W-5097, W-4119	Rubin et al. 1987	wt. mean, 2 samples
1302-01-	KILAUEA	Hawaiian Is	19.382	-154.958		2360	75	515 ± 174	863 - 167 BC	W-5052	Rubin et al. 1987	small pahoehoe flow
1302-01-	KILAUEA	Hawaiian Is	19.417	-155.333		2500	43	604 ± 300	1204 - 4 BC	W-201	Rubin et al. 1987	fern mold underlying basaltic pumice
1302-01-	KILAUEA	Hawaiian Is	19.190	-155.472		3483	39	1804 ± 94	1992 - 1616 BC	W-5324, W-3831	Rubin et al. 1987	wt. mean, 2 samples
1302-01-	KILAUEA	Hawaiian Is	19.212	-155.469		3585	58	1937 ± 63	2063 - 1811 BC	W-3884, W-4380	Rubin et al. 1987	wt. mean, 2 samples
1302-01-	KILAUEA	Hawaiian Is	19.582	-155.030		3690	50	2078 ± 101	2280 - 1876 BC	W-4177	Rubin et al. 1987	Pahoehoe above ash
1302-01-	KILAUEA	Hawaiian Is	19.469	-155.306		4820	90	3576 ± 113	3802 - 3350 BC	W-3798	Rubin et al. 1987	buried flow resting on Pahala ash
1302-01-	KILAUEA	Hawaiian Is	19.286	-155.304		6620	130	5544 ± 125	5794 - 5294 BC	W-3873	Rubin et al. 1987	buried flow resting on Pahala ash
1302-01-	KILAUEA	Hawaiian Is	19.303	-155.306		10680	120	10610 ± 201	11012 -10208 BC	W-3809	Rubin et al. 1987	charcoal beneath basalt and ash
1302-01-	KILAUEA	Hawaiian Is	19.333	-155.333		17360	400	18322 ± 927	20176 -16468 BC	W-905	Rubin et al. 1987	carbonaceous ash from contact of lower Pahala Ash w/ overlying basalt
1302-01-	KILAUEA	Hawaiian Is	19.278	-155.258		21600	380	23055 ± 590	24235 -21875 BC	W-5241	Rubin et al. 1987	charcoal roots in black ash at top of second ash layer
1302-01-	KILAUEA	Hawaiian Is	19.271	-155.289		22635	1400	23961 ± 220	24401 -23521 BC	W-3814, W-5238, W-3801	Rubin et al. 1987	wt. mean, 3 samples
1302-01-	KILAUEA	Hawaiian Is	19.460	-155.248		2770	200	934 ± 79	1092 - 776 BC	W-5345	Rubin et al. 1987, Dzurisin et al. 1995	youngest flow known to underly Uwewkahuna deposits
1302-01-	KILAUEA	Hawaiian Is	19.425	-155.292		946	53	-1093 ± 49	995 - 1191 AD	W-5319, W-5211, W-5215; W-4998, W-4047	Rubin et al. 1987; Dzurisin et al. 1995	wt. mean, 5 samples above
1302-01-	KILAUEA	Hawaiian Is	19.465	-155.257		2107	50	129 ± 58	245 - 13 BC	W-5292, W-3859, W-4369, W-3885; GM-394	Rubin et al. 1987; Dzurisin et al. 1995	wt. mean, 5 samples
1302-02=	MAUNA LOA	Hawaiian Is	19.475	-155.608		140	15	-1797 ± 98	1601 - 1993 AD	not listed	Lockwood 1995	Manuka; approx. loc.
1302-02=	MAUNA LOA	Hawaiian Is	19.475	-155.608		200	100	-1727 ± 143	1441 - 2013 AD	not listed	Lockwood 1995	Flow #330 NER; approx. loc.
1302-02=	MAUNA LOA	Hawaiian Is	19.475	-155.608		408	130	-1460 ± 22	1416 - 1504 AD	6 dates; not listed, W-5079	Lockwood 1995	wt. mean, 4 dates
1302-02=	MAUNA LOA	Hawaiian Is	19.475	-155.608		474	41	-1429 ± 18	1393 - 1465 AD	6 dates; not listed, W-4576, W-4243	Lockwood 1995	wt. mean, 4 dates
1302-02=	MAUNA LOA	Hawaiian Is	19.475	-155.608		521	65	-1394 ± 64	1266 - 1522 AD	3 dates; not listed	Lockwood 1995	Puu o Uo; approx. loc.
1302-02=	MAUNA LOA	Hawaiian Is	19.503	-155.385		587	70	-1357 ± 41	1275 - 1439 AD	W-4118, W-4338	Lockwood 1995	wt. mean, 2 samples
1302-02=	MAUNA LOA	Hawaiian Is	19.217	-155.631		640	100	-1343 ± 41	1261 - 1425 AD	W-4025	Lockwood 1995	Pohina
1302-02=	MAUNA LOA	Hawaiian Is	19.475	-155.608		783	50	-1249 ± 23	1203 - 1295 AD	6 dates	Lockwood 1995	wt. mean, 4 dates
1302-02=	MAUNA LOA	Hawaiian Is	19.475	-155.608		862	77	-1187 ± 25	1137 - 1237 AD	not listed, W-4794	Lockwood 1995	wt. mean, 2 samples
1302-02=	MAUNA LOA	Hawaiian Is	19.485	-155.385		910	105	-1123 ± 73	977 - 1269 AD	W-4047	Lockwood 1995	Puu Wahi
1302-02=	MAUNA LOA	Hawaiian Is	19.475	-155.608		941	32	-1100 ± 58	984 - 1216 AD	3 dates; not listed	Lockwood 1995	wt. mean, 2 dates
1302-02=	MAUNA LOA	Hawaiian Is	19.475	-155.608		996	60	-1059 ± 70	919 - 1199 AD	3 dates not listed	Lockwood 1995	wt. mean, 3 samples
1302-02=	MAUNA LOA	Hawaiian Is	19.706	-155.086		1111	15	-916 ± 65	786 - 1046 AD	W-4631, W-5537	Lockwood 1995	Puuhonua o Honaunau
1302-02=	MAUNA LOA	Hawaiian Is	19.475	-155.608		1150	50	-884 ± 65	754 - 1014 AD	4 dates not listed, W-5519	Lockwood 1995	wt. mean, 3 dates
1302-02=	MAUNA LOA	Hawaiian Is	19.475	-155.608		1190	40	-845 ± 142	561 - 1129 AD	not listed	Lockwood 1995	Flow #542 SWR; approx. loc.
1302-02=	MAUNA LOA	Hawaiian Is	19.475	-155.608		1292	27	-720 ± 39	642 - 798 AD	4 dates; not listed	Lockwood 1995	Pahuamimi; approx. loc.
1302-02=	MAUNA LOA	Hawaiian Is	19.475	-155.608		1333	67	-695 ± 38	619 - 771 AD	5 dates; not listed	Lockwood 1995	Kukuau; approx. loc.
1302-02=	MAUNA LOA	Hawaiian Is	19.475	-155.608		1382	200	-651 ± 26	599 - 703 AD	4 dates; not listed	Lockwood 1995	Kaalaala Gulch; approx. loc.
1302-02=	MAUNA LOA	Hawaiian Is	19.475	-155.608		1443	60	-609 ± 33	543 - 675 AD	4 dates; not listed	Lockwood 1995	wt. mean, 2 dates
1302-02=	MAUNA LOA	Hawaiian Is	19.643	-155.057		1473	18	-590 ± 35	520 - 660 AD	W-4981, W-3857, not listed	Lockwood 1995	wt. mean, 3 samples
1302-02=	MAUNA LOA	Hawaiian Is	19.475	-155.608		1508	92	-563 ± 36	491 - 635 AD	6 dates not listed	Lockwood 1995	wt. mean, 4 dates
1302-02=	MAUNA LOA	Hawaiian Is	19.475	-155.608		1634	90	-425 ± 76	273 - 577 AD	W-5458, 4 dates, not listed	Lockwood 1995	wt. mean, 3 dates
1302-02=	MAUNA LOA	Hawaiian Is	19.475	-155.608		1729	85	-314 ± 55	204 - 424 AD	W-5564, 5 dates, not listed	Lockwood 1995	wt. mean 4 dates
1302-02=	MAUNA LOA	Hawaiian Is	19.475	-155.608		1826	80	-185 ± 37	111 - 259 AD	11 dates, not listed	Lockwood 1995	wt. mea, 4 dates
1302-02=	MAUNA LOA	Hawaiian Is	19.249	-155.614		1875	65	-142 ± 53	36 - 248 AD	W-4022, 9 dates, not listed	Lockwood 1995	wt. mean, 6 dates
1302-02=	MAUNA LOA	Hawaiian Is	19.475	-155.608		1960	60	-38 ± 111	184 BC - 260 AD	not listed	Lockwood 1995	Flow #674 SWR; approx. loc.
1302-02=	MAUNA LOA	Hawaiian Is	19.300	-155.562		1998	60	1 ± 51	103 BC - 101 AD	W-4163, W-4161, W-477, W-4017	Lockwood 1995	wt. mean, 4 samples
1302-02=	MAUNA LOA	Hawaiian Is	19.475	-155.608		2073	45	94 ± 52	198 BC - 10 AD	5 dates; not listed	Lockwood 1995	wt. mean, 3 dates
1302-02=	MAUNA LOA	Hawaiian Is	19.475	-155.608		2350	25	422 ± 38	498 - 346 BC	4 dates; not listed	Lockwood 1995	wt. mean, 3 dates
1302-02=	MAUNA LOA	Hawaiian Is	19.475	-155.608		2466	125	602 ± 120	842 - 362 BC	W-4142, W-4810, 2 dates; not listed	Lockwood 1995	wt mean, 2 dates
1302-02=	MAUNA LOA	Hawaiian Is	19.475	-155.608		2497	70	614 ± 122	858 - 370 BC	2 dates; not listed	Lockwood 1995	Kalahiki; approx. loc.
1302-02=	MAUNA LOA	Hawaiian Is	19.475	-155.608		2908	75	1101 ± 68	1237 - 965 BC	5 dates; not listed	Lockwood 1995	Puu Eleeele; approx. loc.
1302-02=	MAUNA LOA	Hawaiian Is	19.475	-155.608		3070	150	1318 ± 80	1478 - 1158 BC	not listed	Lockwood 1995	Flow #0 MKN; approx. loc.
1302-02=	MAUNA LOA	Hawaiian Is	19.475	-155.608		3276	90	1567 ± 123	1813 - 1321 BC	3 dates; not listed	Lockwood 1995	wt. mean, 2 dates
1302-02=	MAUNA LOA	Hawaiian Is	19.475	-155.608		3345	195	1619 ± 53	1725 - 1513 BC	7 dates; not listed	Lockwood 1995	wt. mean, 2 dates
1302-02=	MAUNA LOA	Hawaiian Is	19.475	-155.608		3393	40	1683 ± 76	1835 - 1531 BC	3 dates; not listed	Lockwood 1995	Kauhaao Church; approx. loc.
1302-02=	MAUNA LOA	Hawaiian Is	19.475	-155.608		3480	74	1803 ± 114	2031 - 1575 BC	not listed	Lockwood 1995	Upper Waihaka Gulch; approx. loc.
1302-02=	MAUNA LOA	Hawaiian Is	19.475	-155.608		3548	75	1871 ± 74	2019 - 1723 BC	2 dates; not listed	Lockwood 1995	Flow #0 SWR; approx. loc.
1302-02=	MAUNA LOA	Hawaiian Is	19.475	-155.608		3680	130	2067 ± 54	2175 - 1959 BC	not listed	Lockwood 1995	Hionaa; approx. loc.
1302-02=	MAUNA LOA	Hawaiian Is	19.475	-155.608		3710	81	2106 ± 109	2324 - 1888 BC	2 dates; not listed	Lockwood 1995	Ohaikea; approx. loc.
1302-02=	MAUNA LOA	Hawaiian Is	19.267	-155.612		3754	200	2168 ± 107	2382 - 1954 BC	W-4164, W-5565	Lockwood 1995	wt. mean, 2 dates
1302-02=	MAUNA LOA	Hawaiian Is	19.148	-155.516		3850	215	2316 ± 100	2516 - 2116 BC	W-4152, W-4132	Lockwood 1995	Wailau
1302-02=	MAUNA LOA	Hawaiian Is	19.475	-155.608		4080	50	2672 ± 136	2944 - 2400 BC	not listed	Lockwood 1995	Puu Akihi; approx. loc.
1302-02=	MAUNA LOA	Hawaiian Is	19.475	-155.608		4122	45	2728 ± 102	2932 - 2524 BC	5 dates; not listed	Lockwood 1995	Wilder Road; approx. loc.
1302-02=	MAUNA LOA	Hawaiian Is	19.475	-155.608		4324	28	2979 ± 100	3179 - 2779 BC	2 dates; not listed	Lockwood 1995	Flow #0 MKS; approx. loc.
1302-02=	MAUNA LOA	Hawaiian Is	19.475	-155.608		4575	130	3276 ± 111	3498 - 3054 BC	not listed	Lockwood 1995	Kaumaikeohu; approx. loc.
1302-02=	MAUNA LOA	Hawaiian Is	19.719	-155.275		4695	100	3497 ± 96	3689 - 3305 BC	W-4982, W-5567	Lockwood 1995	Flow #876 NER
1302-02=	MAUNA LOA	Hawaiian Is	19.153	-155.616		4770	80	3526 ± 109	3744 - 3308 BC	W-4224	Lockwood 1995	Flow #751 SWR
1302-02=	MAUNA LOA	Hawaiian Is	19.475	-155.608		5148	70	3925 ± 92	4109 - 3741 BC	W-4135, one date not listed	Lockwood 1995	wt. mean, 2 dates
1302-02=	MAUNA LOA	Hawaiian Is	19.475	-155.608		5319	180	4152 ± 107	4366 - 3938 BC	2 dates; not listed	Lockwood 1995	Puu Makala Picrite; approx. loc.
1302-02=	MAUNA LOA	Hawaiian Is	19.475	-155.608		5460	130	4299 ± 57	4413 - 4185 BC	not listed	Lockwood 1995	Flow #745 SWR; approx. loc.
1302-02=	MAUNA LOA	Hawaiian Is	19.475	-155.608		5534	168	4385 ± 63	4511 - 4259 BC	2 dates; not listed	Lockwood 1995	Mountain View; approx. loc.
1302-02=	MAUNA LOA	Hawaiian Is	19.475	-155.608		5903	100	4766 ± 41	4848 - 4684 BC	2 dates; not listed	Lockwood 1995	Alapai; approx. loc.
1302-02=	MAUNA LOA	Hawaiian Is	19.475	-155.608		7360	250	6221 ± 103	6427 - 6015 BC	not listed	Lockwood 1995	Waikapuna Pali; approx. loc.
1302-02=	MAUNA LOA	Hawaiian Is	18.942	-155.678		7750	127	6571 ± 71	6713 - 6429 BC	W-4351	Lockwood 1995	Puu Poo Pueo
1302-02=	MAUNA LOA	Hawaiian Is	19.512	-155.326		7960	70	6864 ± 156	7176 - 6552 BC	W-4991	Lockwood 1995	Flow #962 NER
1302-02=	MAUNA LOA	Hawaiian Is	19.654	-155.139		8030	140	6934 ± 121	7176 - 6692 BC	W-4969	Lockwood 1995	Alawaena Road
1302-02=	MAUNA LOA	Hawaiian Is	19.475	-155.608		8367	135	7376 ± 140	7656 - 7096 BC	2 dates not listed	Lockwood 1995	wt. mean, 2 dates
1302-02=	MAUNA LOA	Hawaiian Is	19.364	-155.388		8550	228	7612 ± 85	7782 - 7442 BC	W-4821	Lockwood 1995	Flow #0 MKS
1302-02=	MAUNA LOA	Hawaiian Is	19.420	-155.539		8645	100	7696 ± 84	7864 - 7528 BC	W-3853, W-4803	Lockwood 1995	Puu Ulaula
1302-02=	MAUNA LOA	Hawaiian Is	19.475	-155.608		8910	101	8024 ± 264	8552 - 7496 BC	not listed	Lockwood 1995	Napoopoo Aa; approx. loc.
1302-02=	MAUNA LOA	Hawaiian Is	19.475	-155.608		9039	35	8245 ± 39	8323 - 8167 BC	W-4975, W-4372, two others not listed	Lockwood 1995	wt. mean, 3 dates
1302-02=	MAUNA LOA	Hawaiian Is	19.475	-155.608		9219	300	8431 ± 96	8623 - 8239 BC	2 dates not listed	Lockwood 1995	wt. mean, 2 samples
1302-02=	MAUNA LOA	Hawaiian Is	19.475	-155.608		9680	85	9045 ± 158	9361 - 8729 BC	not listed	Lockwood 1995	Flow #338 MKS; approx. loc.
1302-02=	MAUNA LOA	Hawaiian Is	19.475	-155.608		9760	300	9112 ± 167	9446 - 8778 BC	not listed	Lockwood 1995	Flow #0 SWR; approx. loc.
1302-02=	MAUNA LOA	Hawaiian Is	19.655	-155.138		10051	44	9553 ± 124	9801 - 9305 BC	W-5087, W-907, 10 dates not listed	Lockwood 1995	wt mean, 6 dates
1302-02=	MAUNA LOA	Hawaiian Is	19.515	-155.320		10400	64	10264 ± 305	10874 - 9654 BC	W-4995	Lockwood 1995	Flow #974 NER
1302-02=	MAUNA LOA	Hawaiian Is	19.723	-155.117		10616	250	10518 ± 244	11006 -10030 BC	W-4623, one other not listed	Lockwood 1995	wt. mean, 2 dates
1302-02=	MAUNA LOA	Hawaiian Is	19.138	-155.549		10879	68	10871 ± 38	10947 -10795 BC	W-4014, 3 dates not listed	Lockwood 1995	wt. mean, 2 dates
1302-02=	MAUNA LOA	Hawaiian Is	18.972	-155.622		11780	90	11585 ± 149	11883 -11287 BC	W-3487	Lockwood 1995	Flow #749 SWR
1302-02=	MAUNA LOA	Hawaiian Is	19.072	-155.557		13210	90	13699 ± 268	14235 -13163 BC	W-4121	Lockwood 1995	Flow #0 SWR
1302-02=	MAUNA LOA	Hawaiian Is	19.548	-155.932		13800	250	14307 ± 462	15231 -13383 BC	W-4392	Lockwood 1995	Flow #471 MKN
1302-02=	MAUNA LOA	Hawaiian Is	19.475	-155.608		13940	150	14441 ± 270	14981 -13901 BC	not listed	Lockwood 1995	Flow #748 SWR; approx. loc.
1302-02=	MAUNA LOA	Hawaiian Is	19.720	-155.109		14219	160	14950 ± 301	15552 -14348 BC	W-4627, W-4971, W-4973, W-4620, W-4977, 2 others	Lockwood 1995	pahoehoe flow of Waianuenue Ave (wt. mean, 5 samples)
1302-02=	MAUNA LOA	Hawaiian Is	19.475	-155.608		16390	180	16948 ± 295	17538 -16358 BC	not listed	Lockwood 1995	Flow #757 SWR; approx. loc.
1302-02=	MAUNA LOA	Hawaiian Is	19.475	-155.608		17910	350	18885 ± 1086	21057 -16713 BC	not listed	Lockwood 1995	Mohokea; approx. loc.
1302-02=	MAUNA LOA	Hawaiian Is	19.475	-155.608		20370	200	21991 ± 403	22797 -21185 BC	not listed	Lockwood 1995	Flow #0 SWR; approx. loc.
1302-02=	MAUNA LOA	Hawaiian Is	19.662	-155.128		24076	69	25327 ± 664	26655 -23999 BC	W-5075, W-4890	Lockwood 1995	pahoehoe flow of Wapahoehoe Stream
1302-02=	MAUNA LOA	Hawaiian Is	19.475	-155.608		25570	695	27120 ± 1138	29396 -24844 BC	not listed	Lockwood 1995	Flow #0 SWR; approx. loc.
1302-02=	MAUNA LOA	Hawaiian Is	19.475	-155.608		25970	1100	28202 ± 374	28950 -27454 BC	not listed	Lockwood 1995	Flow #0 SWR; approx. loc.
1302-02=	MAUNA LOA	Hawaiian Is	19.138	-155.548		26447	500	28755 ± 198	29151 -28359 BC	W-4019, one other not listed	Lockwood 1995	wt. mean, 2 samples
1302-02=	MAUNA LOA	Hawaiian Is	19.475	-155.608		26631	354	28900 ± 188	29276 -28524 BC	2 dates not listed	Lockwood 1995	wt. mean, 2 samples
1302-02=	MAUNA LOA	Hawaiian Is	19.475	-155.608		28145	630	30113 ± 380	30873 -29353 BC	W-5094, W-5452, W-4368, one date not listed	Lockwood 1995	wt. mean, 3 dates
1302-02=	MAUNA LOA	Hawaiian Is	19.475	-155.608		31094	650	33098 ± 809	34716 -31480 BC	W-3935, one date not listed	Lockwood 1995	wt. mean 2 dates
1302-02=	MAUNA LOA	Hawaiian Is	19.483	-155.930		31400	300	34097 ± 2122	38341 -29853 BC	W-4128	Lockwood 1995	Flow #0 MKN
1302-02=	MAUNA LOA	Hawaiian Is	19.475	-155.608		37430	1300	39408 ± 544	40496 -38320 BC	not listed	Lockwood 1995	Hilo Drill Hole; approx. loc.
1302-02=	MAUNA LOA	Hawaiian Islands	20.000	-155.000		2035	21	66 ± 222	510 BC - 378 AD	W-477; W-478	Rubin and Alexander 1958	charcoal from buried cinder; from prehistoric vent of Kau volcanic series; approx. loc. (wt. mean, 2 samples)
1302-03-	MAUNA KEA	Hawaiian Is	19.750	-155.380		570	42	-1364 ± 49	1266 - 1462 AD	UW-189	Fairhall et al. 1976	weathered ash beds
1302-03-	MAUNA KEA	Hawaiian Is	19.710	-155.460		4604	57	3356 ± 130	3616 - 3096 BC	UW-165, UW-166, UW-188	Fairhall et al. 1976	Humuula soil (wt. mean, 3 samples)
1302-03-	MAUNA KEA	Hawaiian Is	19.837	-155.643		29700	800	31633 ± 482	32597 -30669 BC	UW-213	Fairhall et al. 1976	uppermost of three tephra layers, Saddle Rd.
1302-03-	MAUNA KEA	Hawaiian Is	19.837	-155.643		37200	2260	38648 ± 1249	41146 -36150 BC	UW-219	Fairhall et al. 1976	lowermost tephra layer, Saddle Rd.
1302-03-	MAUNA KEA	Hawaiian Is	19.820	-155.470		25638	747	27603 ± 608	28819 -26387 BC	QL-4475, QL-4474	Porter 1997	just beneath Ahumoa tephra; approx. loc. (wt. mean, 2 samples)
1302-03-	MAUNA KEA	Hawaiian Is	19.952	-155.690		22150	1300	23612 ± 267	24146 -23078 BC	UW-270	Porter 1997, Fairhall et al. 1976	silt just below level of Nohonaohae tephra
1302-03-	MAUNA KEA	Hawaiian Is	19.820	-155.470		31917	1190	33651 ± 348	34347 -32955 BC	CAMS-23,306, CAMS-23,307; UW-220	Porter 1997; Fairhall et al. 1976	bracketing ages for black ash; approx. loc. (wt. mean, 2 samples)
1302-03-	MAUNA KEA	Hawaiian Is	19.698	-155.445		5630	130	4480 ± 216	4912 - 4048 BC	W-5541	Rubin et al. 1987	charcoal root fragments at top of deep ash overlain by Puu Kalaieha flow
1302-04-	HUALALAI	Hawaiian Is	19.646	-155.817		110	60	-1805 ± 99	1607 - 2003 AD	W-5381	Rubin et al. 1987	charcoal in soil under Moore Crater flow
1302-04-	HUALALAI	Hawaiian Is	19.697	-155.879		300	60	-1575 ± 70	1435 - 1715 AD	W-4394	Rubin et al. 1987	charcoal under edge of Mlaekule flow
1302-04-	HUALALAI	Hawaiian Is	19.617	-155.824		710	22	-1256 ± 126	1004 - 1508 AD	W-5531	Rubin et al. 1987	charcoal in soil under toe of Waha Pale flow
1302-04-	HUALALAI	Hawaiian Is	19.674	-155.765		900	70	-1125 ± 96	933 - 1317 AD	W-5491	Rubin et al. 1987	charcoal in cinders under toe of Moore Crater flow
1302-04-	HUALALAI	Hawaiian Is	19.718	-155.880		1030	90	-1012 ± 78	856 - 1168 AD	W-5130	Rubin et al. 1987	charcoal under North Jackson Crater flow between two old cones
1302-04-	HUALALAI	Hawaiian Is	19.719	-155.770		1180	200	-861 ± 187	487 - 1235 AD	W-5522	Rubin et al. 1987	charcoal in soil on ML flow under pahoehoe overflow from channel of Trusdell Crater flow
1302-04-	HUALALAI	Hawaiian Is	19.573	-155.917		1330	60	-705 ± 48	609 - 801 AD	W-4383	Rubin et al. 1987	charcoal from under highest basalt flow in Tanaka's quarry
1302-04-	HUALALAI	Hawaiian Is	19.781	-155.833		2030	177	51 ± 100	251 BC - 149 AD	W-4171	Rubin et al. 1987	charcoal in soil zone on top of trachyte cinders under olivine-bearing basalt flow
1302-04-	HUALALAI	Hawaiian Is	19.583	-155.946		2290	75	330 ± 95	520 - 140 BC	W-4388	Rubin et al. 1987	charcoal in soil on top of aa flow under basalt flow
1302-04-	HUALALAI	Hawaiian Is	19.696	-155.875		2376	200	547 ± 136	819 - 275 BC	W-5068, W-5073	Rubin et al. 1987	wt. mean, 2 samples
1302-04-	HUALALAI	Hawaiian Is	19.687	-155.865		2670	203	846 ± 71	988 - 704 BC	W-5076	Rubin et al. 1987	charcoal under 0.5 m bombs from the 8001 ft cone
1302-04-	HUALALAI	Hawaiian Is	19.752	-155.913		3030	290	1251 ± 239	1729 - 773 BC	W-5559	Rubin et al. 1987	charcoal in soil under Puu Waawaa Ranch flow
1302-04-	HUALALAI	Hawaiian Is	19.738	-155.878		3100	100	1345 ± 101	1547 - 1143 BC	W-5127	Rubin et al. 1987	charcoal in soil developed on old cone; covered by flow, transected by pit crater
1302-04-	HUALALAI	Hawaiian Is	19.751	-155.958		3601	29	1959 ± 101	2161 - 1757 BC	W-5562, W-4367	Rubin et al. 1987	charcoal in soil beneath old Hualalai Ranch flow (wt. mean, 2 samples)
1302-04-	HUALALAI	Hawaiian Is	19.697	-155.871		3990	110	2501 ± 104	2709 - 2293 BC	W-5132	Rubin et al. 1987	charcoal in soil developed on older spatter, covered by younger spatter
1302-04-	HUALALAI	Hawaiian Is	19.696	-155.883		4390	65	3092 ± 147	3386 - 2798 BC	W-5070	Rubin et al. 1987	charcoal in cinders under edge of slabby pahoehoe flow
1302-04-	HUALALAI	Hawaiian Is	19.697	-155.880		4720	170	3504 ± 102	3708 - 3300 BC	W-4378	Rubin et al. 1987	charcoal in soil developed on cinders underlying edge of second flow down from Malekule
1302-04-	HUALALAI	Hawaiian Is	19.671	-155.865		5350	90	4167 ± 182	4531 - 3803 BC	W-5496	Rubin et al. 1987	charcoal in cinders from extensive cinder unit S. of Hualalai summit
1302-04-	HUALALAI	Hawaiian Is	19.670	-155.861		6360	130	5319 ± 114	5547 - 5091 BC	W-5297	Rubin et al. 1987	charcoal under Puu Neneakolu flow
1302-04-	HUALALAI	Hawaiian Is	19.696	-155.867		8770	47	7906 ± 248	8402 - 7410 BC	W-5299	Rubin et al. 1987	charcoal in red soil under cinders
1302-04-	HUALALAI	Hawaiian Is	19.856	-155.871		9490	260	8878 ± 201	9280 - 8476 BC	W-4371	Rubin et al. 1987	charcoal under olivine-rich basalt 4 m thick
1302-04-	HUALALAI	Hawaiian Is	19.590	-155.957		10370	500	10217 ± 317	10851 - 9583 BC	W-4391	Rubin et al. 1987	carbonaceous material in yellow to red cinders overlain by basalt flow
1302-04-	HUALALAI	Hawaiian Is	19.811	-155.842		12230	90	12347 ± 418	13183 -11511 BC	W-4365	Rubin et al. 1987	charcoal roots in soil zone on top of trachyte lava flow, under olivine-rich basalt flow
1302-04-	HUALALAI	Hawaiian Is	19.658	-155.960		12950	756	13250 ± 261	13772 -12728 BC	W-5056	Rubin et al. 1987	charcoal in soil under Keopu flow
1302-06-	HALEAKALA	Hawaiian Is	20.708	-156.250		590	38	-1365 ± 76	1213 - 1517 AD	not listed	Reber 1959	Makua flow; approx. loc.
1302-06-	HALEAKALA	Hawaiian Is	20.708	-156.250		650	60	-1313 ± 99	1115 - 1511 AD	not listed	Reber 1959	Keonehunehune flow; approx. loc.
1302-06-	HALEAKALA	Hawaiian Is	20.708	-156.250		890	50	-1109 ± 147	815 - 1403 AD	not listed	Reber 1959	Kamahina flow; approx. loc.
1302-06-	HALEAKALA	Hawaiian Is	20.708	-156.250	1460	490	49	-1431 ± 74	1283 - 1579 AD	no ref here	Simken and Siebert 1994	Crandell 1983
1302-06-	HALEAKALA	Hawaiian Is	20.708	-156.250	1030	920	80	-1117 ± 75	967 - 1267 AD	no ref here	Simken and Siebert 1994	Crandell 1983
1302-06-	HALEAKALA	Hawaiian Is	20.708	-156.250	-580	2530	50	654 ± 106	866 - 442 BC	no ref here	Simken and Siebert 1994	Crandell 1983
1302-06-	HALEAKALA	Hawaiian Is	20.708	-156.250	-1950	3900	30	2374 ± 74	2522 - 2226 BC	no ref here	Simken and Siebert 1994	Crandell 1983
1302-06-	HALEAKALA	Hawaiian Is	20.708	-156.250	-2120	4070	150	2649 ± 155	2959 - 2339 BC	no ref here	Simken and Siebert 1994	Crandell 1983
1302-06-	HALEAKALA	Hawaiian Is	20.708	-156.250	-6700	8650	200	7749 ± 136	8021 - 7477 BC	no ref here	Simken and Siebert 1994	Crandell 1983
1302-06-	HALEAKALA	Hawaiian Is	20.708	-156.250	-7450	9400	230	8726 ± 395	9516 - 7936 BC	no ref here	Simken and Siebert 1994	Crandell 1983
1401-00	NEVADO DE TOLUCA (XINANTECATL)	Mexico	19.033	-99.650		11933	110	11734 ± 157	12048 -11420 BC	Tx-1600, Tx-1601	Bloomfield and Valastro 1974	Upper Toluca pumice (wt. mean, 2 samples)
1401-00	NEVADO DE TOLUCA (XINANTECATL)	Mexico	19.050	-99.875		24559	243	25833 ± 711	27255 -24411 BC	Tx-1596, Tx-1597	Bloomfield and Valastro 1974	relatively minor Vesuvian-type eruption (wt. mean, 2 samples)
1401-00	NEVADO DE TOLUCA (XINANTECATL)	Mexico	19.067	-99.650		24727	1200	26033 ± 718	27469 -24597 BC	Tx-1518 thru -1524	Bloomfield and Valastro 1974	major Vulcanian-type eruption (wt. mean, 7 samples; approx loc)
1401-00	NEVADO DE TOLUCA (XINANTECATL)	Mexico	19.033	-99.650		11318	66	11148 ± 91	11330 -10966 BC	Gif-5187; Tx-1602, Tx-1603	Delibrias and Guillier 1988; Bloomfield and Valastro 1974	Upper Toluca pumice (wt. mean, 3 samples)
1401-01=	TRES VIRGENES	Mexico-Baja California	27.470	-112.591		6515	100	5467 ± 78	5623 - 5311 BC	not listed	Capra et al. 1998	charcoal within fall deposit from La Virgen eruption
1401-01=	TRES VIRGENES	Mexico-Baja California	19.711	100.750		26720	750	28883 ± 347	29577 -28189 BC	AZ120, AZ136	Pradal and Robin 1994	Cieneguillas Unit-Los Azufres (wt. mean, 2 samples)
1401-01=	TRES VIRGENES	Mexico-Baja California	19.764	100.756		28000	707	30181 ± 675	31531 -28831 BC	AZ88	Pradal and Robin 1994	Cieneguillas Unit-Los Azufres
1401-01=	TRES VIRGENES	Mexico-Baja California	19.989	100.742		36300	380	37623 ± 1830	41283 -33963 BC	AZ126	Pradal and Robin 1994	Acambaro Unit-Los Azufres
1401-021	SOCCORRO	Mexico	18.783	-110.950		4690	58	3388 ± 334	4056 - 2720 BC	UCLA-2617	Farmer et al. 1993	tephra from lacustrine deposits
1401-021	SOCCORRO	Mexico	18.783	-110.950		5040	300	3768 ± 546	4860 - 2676 BC	UCLA-2618	Farmer et al. 1993	tephra from lacustrine deposits
1401-03=	CEBORUCO, VOLCAN	Mexico	21.125	-104.500		1020	60	-1004 ± 151	702 - 1306 AD	W-3490, W-3493	Nelson 1980	charcoal beneth white rhyodacitic Jala pumice; approx. loc. (wt. mean, 2 samples)
1401-03=	CEBORUCO, VOLCAN	Mexico	21.125	-104.500		1500	160	-538 ± 79	380 - 696 AD	not listed	Nelson 1980	charcoal just beneath lowermost Marqesada ash; approx. loc.
1401-04=	COLIMA VOLC COMPLEX	Mexico	19.514	-103.620		235	75	-1687 ± 134	1419 - 1955 AD	I-11,968	Luhr and Carmichael 1982	charcoal from 10 cm soil-ash underlying scoria S1; approx. loc.
1401-04=	COLIMA VOLC COMPLEX	Mexico	19.514	-103.620		3400	150	1706 ± 128	1962 - 1450 BC	I-11,967	Luhr and Carmichael 1982	charcoal from 20 cm soil-ash underlying scoria S7
1401-04=	COLIMA VOLC COMPLEX	Mexico	19.514	-103.620		4740	130	3474 ± 182	3838 - 3110 BC	I-12,063	Luhr and Carmichael 1982	charcoal from upper levels of ash underlying scoria S8; approx. loc.
1401-04=	COLIMA VOLC COMPLEX	Mexico	19.514	-103.620		6450	200	5367 ± 188	5743 - 4991 BC	I-11,606	Luhr and Carmichael 1982	charcoal from upper levels of ash A17
1401-04=	COLIMA VOLC COMPLEX	Mexico	19.514	-103.620		6910	65	5811 ± 162	6135 - 5487 BC	I-11,605	Luhr and Carmichael 1982	charcoal from 4 cm soil-ash underlying scoria S22
1401-04=	COLIMA VOLC COMPLEX	Mexico	19.514	-103.620		8278	72	7311 ± 137	7585 - 7037 BC	I-11,966, I-11965, I-12,062	Luhr and Carmichael 1982	charcoal from ash A26 and reworked ash overlying scoria S31; approx. loc. (wt. mean, 3 samples)
1401-04=	COLIMA VOLC COMPLEX	Mexico	19.514	-103.620		2526	50	642 ± 113	868 - 416 BC	I-12,064; not listed	Luhr and Carmichael 1982; Robin et al. 1990	charcoal from upper part of 1 m ash bed A4; another sample (wt. mean, 2 samples)
1401-04=	COLIMA VOLC COMPLEX	Mexico	19.511	-103.617		4280	110	2886 ± 177	3240 - 2532 BC	not listed	Luhr and Prestegaard 1988	Fuego de Colima, caldera and debris surge flow; approx. loc
1401-04=	COLIMA VOLC COMPLEX	Mexico	19.511	-103.617		4360	60	3039 ± 225	3489 - 2589 BC	not listed	Luhr and Prestegaard 1988	charcoal in epiclastic deposits (Volcan de Colima)
1401-04=	COLIMA VOLC COMPLEX	Mexico	19.514	-103.620		5100	120	3896 ± 334	4564 - 3228 BC	not listed	Robin et al . 1990
1401-04=	COLIMA VOLC COMPLEX	Mexico	19.511	-103.617		9370	170	8680 ± 533	9746 - 7614 BC	Gif-6139	Robin et al. 1987	charcoal frags from typical pyroclastic layer (Volcan de Colima)
1401-04=	COLIMA VOLC COMPLEX	Mexico	19.514	-103.620		8070	70	7013 ± 205	7423 - 6603 BC	not listed	Robin et al. 1990	paleosol above pyroclastic surge deposits
1401-06=	MICHOACAN-GUANAJUATO	Mexico	19.449	-102.113		3830	11	2271 ± 208	2687 - 1855 BC	I-737C	Hasenaka and Carmichael 1985	Cerro El Jabali
1401-06=	MICHOACAN-GUANAJUATO	Mexico	19.539	-101.993		4700	70	3401 ± 257	3915 - 2887 BC	I-761C	Hasenaka and Carmichael 1985	Cerro El Metate
1401-06=	MICHOACAN-GUANAJUATO	Mexico	19.526	-101.724		8430	141	7476 ± 432	8340 - 6612 BC	I-759C	Hasenaka and Carmichael 1985	Cerro La Taza
1401-06=	MICHOACAN-GUANAJUATO	Mexico	19.684	-101.984		9180	150	8408 ± 362	9132 - 7684 BC	I-411C2	Hasenaka and Carmichael 1985	Hoya El Huanillo
1401-06=	MICHOACAN-GUANAJUATO	Mexico	19.684	-101.984		9410	35	8746 ± 328	9402 - 8090 BC	I-411C3	Hasenaka and Carmichael 1985	Hoya El Huanillo
1401-06=	MICHOACAN-GUANAJUATO	Mexico	19.713	-101.434		17170	400	18166 ± 750	19666 -16666 BC	I-622C	Hasenaka and Carmichael 1985	Volcan La Mina
1401-06=	MICHOACAN-GUANAJUATO	Mexico	19.825	-101.923		29000	1100	31058 ± 3927	38912 -23204 BC	I-435C	Hasenaka and Carmichael 1985	El Pueblito
1401-061	JOCOTITLAN	Mexico	19.724	-99.757		680	90	-1320 ± 60	1200 - 1440 AD	not listed	Siebe et al. 1992	youngest pyroclastic surge deposits on upper flanks of volcano; approx. loc.
1401-061	JOCOTITLAN	Mexico	19.724	-99.757		1060	70	-965 ± 70	825 - 1105 AD	Joc-8840-A2	Siebe et al. 1992	phreatomagmatic deposit; approx. loc.
1401-061	JOCOTITLAN	Mexico	19.724	-99.757		1270	19	-773 ± 86	601 - 945 AD	Joc-8840-A1	Siebe et al. 1992	phreatomagmatic deposit; approx. loc.
1401-061	JOCOTITLAN	Mexico	19.724	-99.757		9690	370	9046 ± 165	9376 - 8716 BC	Joc-8949B?	Siebe et al. 1992	possible age of debris-avalanche deposit; approx. loc.
1401-07-	HOLOTEPEC	Mexico	19.100	-99.600		8460	46	7527 ± 42	7611 - 7443 BC	Tx-1665, Tx-1666, Tx-1667; Tx-1606, Tx-1609	Bloomfield 1973; Bloomfield 1975	lava flow of the Tenango Basalt (wt. mean, 5 samples)
1401-07-	HOLOTEPEC	Mexico	19.080	-99.480		19294	600	20708 ± 392	21492 -19924 BC	Tx-1590, Tx-1607, Tx-1595, Tx-1608	Bloomfield 1975	paleosol overlain by ash from Cuauatl cone; approx. loc. (wt. mean, 4 samples)
1401-07-	HOLOTEPEC	Mexico	19.080	-99.480		21860	330	23370 ± 364	24098 -22642 BC	Tx-1610, Tx-1725	Bloomfield 1975	age of Tezontle cone; approx. loc. (wt. mean, 2 samples)
1401-07-	HOLOTEPEC	Mexico	19.080	-99.480		30345	1461	32369 ± 823	34015 -30723 BC	Tx-1589, Tx-1591	Bloomfield 1975	age of El Molcajete cone, from paleosol overlying ash; approx. loc. (wt. mean, 2 samples)
1401-07-	HOLOTEPEC	Mexico	19.080	-99.480		33250	1200	35916 ± 2143	40202 -31630 BC	Tx-1660	Bloomfield 1975	paleosol overlain by basaltic andesite ash,from volcano 10 KM ESE from Cerro Boludo cone; approx. loc.
1401-07-	HOLOTEPEC	Mexico	19.080	-99.480		38590	800	39121 ± 2912	44945 -33297 BC	Tx-1668	Bloomfield 1975	paleosol overlain by feldspar-biotite ash from Coaxusco B cone; approx. loc.
1401-08=	CHICHINAUTZIN	Mexico	19.300	-99.183		1925	60	-85 ± 77	69 BC - 239 AD	Y-437	Deevey et al. 1959	10 in below lava flow (Xitle)
1401-08=	CHICHINAUTZIN	Mexico	19.300	-99.183		1536	60	-519 ± 71	377 - 661 AD	UCLA-228	Fergusson and Libby 1963	carbonized root biuried by ash- Xitli?
1401-08=	CHICHINAUTZIN	Mexico	19.080	-99.130		3250	150	1539 ± 111	1761 - 1317 BC	IVAS-495	Kiryanov et al. 1991	soil overlying Xitle? lava flow; approx. loc.
1401-08=	CHICHINAUTZIN	Mexico	19.080	-99.130		4070	60	2613 ± 210	3033 - 2193 BC	IVAS-506	Kiryanov et al. 1991	soil overlying lava flow from Pelado cone; approx. loc.
1401-08=	CHICHINAUTZIN	Mexico	19.208	-99.250		10268	180	9998 ± 156	10310 - 9686 BC	IVAS-502, IVAS-509	Kiryanov et al. 1991	soils overlying scoria from Cima cone; approx. loc. (wt. mean, 2 samples)
1401-08=	CHICHINAUTZIN	Mexico	19.208	-99.250		15570	500	16223 ± 291	16805 -15641 BC	GIN-4059	Kiryanov et al. 1991	scoria of the Raices cone; approx. loc.
1401-08=	CHICHINAUTZIN	Mexico	19.208	-99.250		18933	150	20323 ± 327	20977 -19669 BC	IVAS-494, IVAS-506, IVAS-504, IVAS-508	Kiryanov et al. 1991	soil above oldest lavas of Antenna and Mannal Cones; approx. loc. (wt. mean, 4 samples)
1401-08=	CHICHINAUTZIN	Mexico	19.208	-99.250		2060	120	85 ± 102	289 BC - 119 AD	Tx-3673	White and Valastro 1984	Xitle black ash; approx. loc.
1401-08=	CHICHINAUTZIN	Mexico	19.208	-99.250		8140	190	7171 ± 108	7387 - 6955 BC	Tx-3676	White and Valastro 1984	Volcanic cinders and ash; approx. loc.
1401-08=	CHICHINAUTZIN	Mexico	19.208	-99.250		11420	170	11229 ± 122	11473 -10985 BC	Tx-3671	White and Valastro 1984	Volcanic ash; approx. loc.
1401-08=	CHICHINAUTZIN	Mexico	19.208	-99.250		15090	160	15824 ± 164	16152 -15496 BC	Tx-3675	White and Valastro 1984	Volcanic cinders and ash; approx. loc.
1401-086	IZTACCHIHUATL	Mexico	19.179	-98.642		4805	90	3579 ± 68	3715 - 3443 BC	HV-4883	Heine 1978, 1975	Iztaccihuatl Popocatapetl, Pumice P2; approx. loc.
1401-09=	POPOCATEPETL	Mexico	19.023	-98.622		1000	192	-1055 ± 73	909 - 1201 AD	not listed	Boudal and Robin 1988	pyroclastic flow resulting from an NSV event; approx. loc.
1401-09=	POPOCATEPETL	Mexico	19.067	-98.533		880	35	-1140 ± 82	976 - 1304 AD	Gif-5598	Delibrias and Guillier 1988	yellow pumice; approx. loc. (wt. mean, 2 samples)
1401-09=	POPOCATEPETL	Mexico	19.083	-98.600		4320	200	2969 ± 84	3137 - 2801 BC	Gif-5595	Delibrias and Guillier 1988, Boudal and Robin 1988	wood in lower nuee ardente deposit with dacite pumice
1401-09=	POPOCATEPETL	Mexico	19.083	-98.600		4980	100	3794 ± 87	3968 - 3620 BC	Gif-5594	Delibrias and Guillier 1988, Boudal and Robin 1988	base of nuee ardente deposit
1401-09=	POPOCATEPETL	Mexico	19.083	-98.600		9640	80	9125 ± 654	10433 - 7817 BC	Gif-5596	Delibrias and Guillier 1988, Boudal and Robin 1988	wood in lowest tephra deposit, alternate gray and ochre ash
1401-09=	POPOCATEPETL	Mexico	18.950	-98.550		1223	64	-799 ± 70	659 - 939 AD	Gif-5597, Gif-5599	Delibrias and Guillier 1988; Robin and Boudal 1987	wood at base of nuee ardente deposits of St Vincent type (wt. mean, 2 samples)
1401-09=	POPOCATEPETL	Mexico	19.023	-98.622		967	50	-1082 ± 57	968 - 1196 AD	not listed; not listed	Heine 1975; Boudal and Robin 1988	andesitic pumice P1; approx. loc. (wt. mean, 2 samples)
1401-09=	POPOCATEPETL	Mexico	19.023	-98.622		3840	130	2302 ± 107	2516 - 2088 BC	not listed	Robin and Boudal 1987	pumice layer; approx. loc.
1401-09=	POPOCATEPETL	Mexico	19.083	-98.600		8200	200	7170 ± 467	8104 - 6236 BC	not listed	Robin and Boudal 1987	soil within ash bed; approx. loc.
1401-09=	POPOCATEPETL	Mexico	19.060	-98.633		1702	50	-332 ± 63	206 - 458 AD	Tx-1683; Tx-1679	Valastro at al. 1988	tephra layer H (wt. mean, 2 samples)
1401-09=	POPOCATEPETL	Mexico	19.060	-98.633		3444	70	1768 ± 71	1910 - 1626 BC	Tx-1681, Tx-1682	Valastro at al. 1988	max date for tephra H (wt. mean, 2 samples)
1401-09=	POPOCATEPETL	Mexico	19.060	-98.633		5270	20	4111 ± 109	4329 - 3893 BC	Tx-1680	Valastro at al. 1988	tephra O from Popocatepetl
1401-09=	POPOCATEPETL	Mexico	19.075	-98.709		14580	250	15269 ± 325	15919 -14619 BC	Tx-1783	Valastro at al. 1988	Paraje ash and lapilli
1401-091	PELEE	W. Indies-Martinique	14.770	-61.200		3138	60	1404 ± 70	1544 - 1264 BC	UM-1034; UM-395	Calvert et al. 1978, Roobol and Smith 1980	non-pumiceous surge sediment (wt mean, 2 samples)
1401-091	MALINCHE, LA	Mexico	19.230	-98.030		7654	17	6494 ± 45	6584 - 6404 BC	HV-4243, Hv-4758, Hv-4884, not listed	Heine 1975	organic material in and below pumice; approx. loc. (wt. mean, 4 samples)
1401-091	MALINCHE, LA	Mexico	19.230	-98.030		38895	2100	40182 ± 531	41244 -39120 BC	HV-4241	Heine 1975	volcanic breccia; approx. loc.
1401-091	MALINCHE, LA	Mexico	19.067	-98.200		4350	115	2990 ± 343	3676 - 2304 BC	W-1980	Kelley et al. 1978	dates white ash marker
1401-091	MALINCHE, LA	Mexico	19.250	-98.050		5750	80	4596 ± 90	4776 - 4416 BC	W-1912	Kelley et al. 1978	humus soil on pumice
1401-091	MALINCHE, LA	Mexico	19.233	-98.050		8240	300	7185 ± 369	7923 - 6447 BC	W-1909	Kelley et al. 1978	soil buried by airfall of lithic volcanic sand
1401-091	YELLOWSTONE	US-Wyoming	44.550	-110.324		13650	60	14224 ± 770	15764 -12684 BC	W-2894	Kelley et al. 1978	dates hydrothermal explosions
1401-091	YELLOWSTONE	US-Wyoming	44.500	-110.250		14360	161	14982 ± 521	16024 -13940 BC	W-2780	Kelley et al. 1978	ash date- minimum for Pinedale withdrawl
1401-091	MALINCHE, LA	Mexico	19.217	-98.100		23940	500	25729 ± 1330	28389 -23069 BC	W-1908	Kelley et al. 1978	'humus under stony debris-and-ash flow
1401-091	MALINCHE, LA	Mexico	19.200	-98.133		25686	447	27399 ± 932	29263 -25535 BC	W-1911, W-2570, W-2571	Kelley et al. 1978	humus under stony debris-and-ash flow, (wt mean 3 dates )
1401-091	MALINCHE, LA	Mexico	19.217	-98.083		17732	400	18798 ± 649	20096 -17500 BC	W-1925; HV-6748	Kelley et al. 1978, Marsters et al. 1969; Heine 1974	humus buried by volcanic sand and pumice (wt. mean, 2 samples)
1401-091	MALINCHE, LA	Mexico	19.233	-98.067		7440	200	6276 ± 165	6606 - 5946 BC	W-1923; HV-4757	Kelley et al. 1978; Heine 1974	humus soil on pumice (wt. mean, 2 samples)
1401-10=	ORIZABA, PICO DE	Mexico	19.033	-97.317		4380	70	3039 ± 101	3241 - 2837 BC	not listed (POF1)	Carrasco-Núñez 1997	block and ash flow at Avalos
1401-10=	ORIZABA, PICO DE	Mexico	19.030	-97.268		3450	100	1768 ± 94	1956 - 1580 BC	not listed (A84-1)	Carrasco-Nunez and Rose 1995	El Jacal pumice fall; approx. loc.
1401-10=	ORIZABA, PICO DE	Mexico	19.030	-97.268		690	40	-1323 ± 51	1221 - 1425 AD	not listed (A83.1)	Carrasco-Núñez and Rose 1995	El Jacal pumice fall; approx. loc.
1401-10=	ORIZABA, PICO DE	Mexico	19.078	-97.380		1730	120	-298 ± 102	94 - 502 AD	Hv-14365	Carrasco-Núñez and Rose 1995	reworked ash fall deposit oat Zoapan
1401-10=	ORIZABA, PICO DE	Mexico	19.030	-97.268		1810	70	-219 ± 77	65 - 373 AD	not listed (A75.2)	Carrasco-Núñez and Rose 1995	ash fall at San Jose (approx. loc.)
1401-10=	ORIZABA, PICO DE	Mexico	19.030	-97.268		1860	100	-155 ± 57	41 - 269 AD	not listed ( A78.2)	Carrasco-Núñez and Rose 1995	block and ash fall at Texmalaquilla (approx. loc)
1401-10=	ORIZABA, PICO DE	Mexico	19.030	-97.268		1910	110	-101 ± 53	5 BC - 207 AD	not listed (A78.3)	Carrasco-Núñez and Rose 1995	scoria and ash fall at Texmalaquilla (approx. loc)
1401-10=	ORIZABA, PICO DE	Mexico	19.083	-97.380		4450	50	3146 ± 143	3432 - 2860 BC	Hv-14321	Carrasco-Núñez and Rose 1995	pumice flow at Zoapan
1401-10=	ORIZABA, PICO DE	Mexico	18.920	-97.248		8170	300	7195 ± 97	7389 - 7001 BC	not listed (PA72.2)	Carrasco-Núñez and Rose 1995	block and ash fall at Loma Grande
1401-10=	ORIZABA, PICO DE	Mexico	19.030	-97.268		8790	47	7864 ± 71	8006 - 7722 BC	PO-133', PO-101b', PO-93, PO-145, PO-78	Carrasco-Núñez and Rose 1995	lower member of Citlaltepetl ignimbrite (wt. mean, 5 samples)
1401-10=	ORIZABA, PICO DE	Mexico	19.200	-97.200		4142	300	2735 ± 95	2925 - 2545 BC	Beta-9017; PO-20, PO-47	Carrasco-Núñez and Rose 1995; Carrasco-Núñez 1997	block and ash flow deposit (wt. mean, 3 samples)
1401-10=	ORIZABA, PICO DE	Mexico	19.025	-97.040		13270	137	13714 ± 195	14104 -13324 BC	not listed (PO-89)	Carrasco-Núñez et al. 1993	scoria and ash fall deposit at Chocaman
1401-10=	ORIZABA, PICO DE	Mexico	18.920	-97.248		6200	70	5127 ± 149	5425 - 4829 BC	Gif-5188	Delibrias and Guillier 1988; Carrasco-Nunez and Rose 1995	lowest St Vincent type pyroclastic flow-Loma Grande
1401-10=	ORIZABA, PICO DE	Mexico	18.967	-97.083		7020	110	5886 ± 107	6100 - 5672 BC	Gif-4952	Delibrias and Guillier 1988; Carrasco-Nunez and Rose 1995	carbonized trunk in nuee ardente scoria and ash flow
1401-10=	ORIZABA, PICO DE	Mexico	19.158	-97.150		9400	300	8750 ± 286	9322 - 8178 BC	Gif-5193	Delibrias and Guillier 1988; Carrasco-Nunez and Rose 1995	charcoal in scoria and ash flow
1401-10=	ORIZABA, PICO DE	Mexico	19.200	-97.200		10600	23	10453 ± 298	11049 - 9857 BC	Gif-5191	Delibrias and Guillier 1988; Carrasco-Nunez and Rose 1995	charcoal in nuee ardente deposit of St-Vincent type
1401-10=	ORIZABA, PICO DE	Mexico	19.017	-96.933		12900	270	13181 ± 290	13761 -12601 BC	Gif-5192	Delibrias and Guillier 1988; Carrasco-Nunez and Rose 1995	scoria and ash fall deposit at Chocaman
1401-10=	ORIZABA, PICO DE	Mexico	18.967	-97.100		3400	95	1693 ± 52	1797 - 1589 BC	Gif-5189	Delibrias and Guillier 1988; Carrasco-Núñez and Rose 1995	charcoal in upper pyroclastic flow deposit of St Vincent type
1401-10=	ORIZABA, PICO DE	Mexico	19.030	-97.268		4046	500	2628 ± 143	2914 - 2342 BC	Gif-5190; Beta-9015	Delibrias and Guillier 1988; Carrasco-Núñez and Rose 1995
1401-10=	ORIZABA, PICO DE	Mexico	19.030	-97.268		6640	113	5538 ± 276	6090 - 4986 BC	not listed (A80.1)	Hoskuldsson and Robin 1993	block and ash flow at Metlac Valley (approx. loc.)
1401-10=	ORIZABA, PICO DE	Mexico	19.030	-97.268		16980	184	17961 ± 1121	20203 -15719 BC	not listed (PA97)	Hoskuldsson and Robin 1993	carbonized wood within ash flow/Las Cumbres; approx. loc.
1401-10=	ORIZABA, PICO DE	Mexico	19.030	-97.268		18700	146	20155 ± 636	21427 -18883 BC	not listed (PA04)	Hoskuldsson and Robin 1993	carbonized wood within ash flow/Tliapa, Loma Bonita; approx. loc.
1401-10=	ORIZABA, PICO DE	Mexico	19.030	-97.268		32900	1970	35435 ± 2525	40485 -30385 BC	not listed (PA48)	Hoskuldsson and Robin 1993	carbonized wood below block-and-ash-pyroclastic flow/Hidalgo; approx. loc.
1401-10=	ORIZABA, PICO DE	Mexico	19.067	-97.383		4660	46	3405 ± 167	3739 - 3071 BC	Beta-9004	Siebe et al. 1993	block and ash flow deposit-coarse
1401-10=	ORIZABA, PICO DE	Mexico	19.030	-97.268		8581	50	7597 ± 25	7647 - 7547 BC	Beta-9006; Hv-14320, PO-27, Hv-14367, PO-133, PO-101C	Siebe et al. 1993; Carrasco-Núñez and Rose 1995	upper member of Citlaltepetl ignimbrite (wt. mean, 6 samples)
1401-11=	SAN MARTIN, VOLCAN DE	Mexico	18.572	-95.169		1835	50	-172 ± 224	276 BC - 620 AD	not listed	Nelson and Gonzalez-Caver 1992	charcoal beneath Puntiagudo ash; approx. loc.
1401-11=	SAN MARTIN, VOLCAN DE	Mexico	18.572	-95.169		3270	111	1555 ± 319	2193 - 917 BC	not listed	Nelson and Gonzalez-Caver 1992	charcoal from ash layer from Cerro Mono Blanco; approx. loc.
1401-12=	CHICHON, EL	Mexico	17.360	-93.228		557	50	-1371 ± 44	1283 - 1459 AD	W-5240, W-5244, W-5242	Tilling et al. 1984	upper portion of Unit B tephras; approx. loc. (wt. mean, 3 samples)
1401-12=	CHICHON, EL	Mexico	17.360	-93.228		650	89	-1340 ± 42	1256 - 1424 AD	W-5252, W-5258, W-5256	Tilling et al. 1984	lower portion of Unit B tephras; approx. loc. (wt. mean, 3 samples)
1401-12=	CHICHON, EL	Mexico	17.360	-93.228		1580	100	-480 ± 75	330 - 630 AD	W-5248	Tilling et al. 1984	upper Unit D pyroclastic flow; approx. loc.
1401-12=	CHICHON, EL	Mexico	17.360	-93.228		1870	27	-148 ± 82	16 BC - 312 AD	W-5250	Tilling et al. 1984	lower Unit D pyroclastic flow; approx. loc.
1401-12=	CHICHON, EL	Mexico	17.360	-93.228		1250	150	-783 ± 81	621 - 945 AD	W-5089	Tilling et al. 1984, Duffield et al.1984	large pyroclastic flow, Unit C; approx. loc.
1402-00	AYARZA	Guatemala	14.408	-90.125		23100	1020	24247 ± 360	24967 -23527 BC	not listed	Peterson and Rose 1985	log in Tapalpa ash (approx loc)
1402-00	AYARZA	Guatemala	14.408	-90.125		27000	1249	28537 ± 2034	32605 -24469 BC	not listed	Peterson and Rose 1985	log in Mixta ash-flow deposit (approx loc)
1402-04=	ALMOLONGA [C. QUEMADO]	Guatemala	14.820	-91.480		980	80	-1073 ± 68	937 - 1209 AD	not listed	Conway et al. 1992:306	pyroclastic flow
1402-04=	ALMOLONGA [C. QUEMADO]	Guatemala	14.820	-91.480		1210	80	-817 ± 51	715 - 919 AD	not listed	Conway et al. 1992:306	laterally directed blast (wt. mean, 2 dates)
1402-04=	ALMOLONGA [C. QUEMADO]	Guatemala	14.820	-91.480		1310	90	-727 ± 59	609 - 845 AD	not listed	Conway et al. 1992:306	fines-poor pyroclastic flow
1402-04=	ALMOLONGA [C. QUEMADO]	Guatemala	14.820	-91.480		1440	150	-588 ± 72	444 - 732 AD	not listed	Conway et al. 1992:306	pyroclastic flow
1402-04=	ALMOLONGA??	Guatemala	15.000	-91.000		24000	353	25683 ± 3162	32007 -19359 BC	M-292	Crane and Griffin 1958	charcoal in and under ash deposit
1402-11=	PACAYA	Guatemala	14.381	-90.601		23000	570	24641 ± 3330	31301 -17981 BC	not listed	Wunderman and Rose1984	ash fall B at Amatitlan; approx. loc
1402-12=	TECUAMBURRO	Guatemala	14.156	-90.407		2910	69	1113 ± 114	1341 - 885 BC	no ref here	Simken and Siebert 1994	Duffield W A, Heiken G H, Wohletz K H, Maassen L W, et al. 1989; Duffield W A, Heiken G H, Wohletz K H, Maassen L W, et al. 1991
1402-12=	TECUAMBURRO	Guatemala	14.156	-90.407		38300	3210	39901 ± 389	40679 -39123 BC	not listed	Vallance et al. 1995	pyroclastic flow, Miraflores volcano
1403-05=	SAN SALVADOR	El Salvador	13.693	-89.321		1690	100	-350 ± 102	146 - 554 AD	Hv-264	Geyh and Schneekloth 1964	charcoal imbedded in pumice tuff from Boqueron Volc
1403-05=	SAN SALVADOR	El Salvador	13.690	-89.249		33300	1412	36132 ± 1874	39880 -32384 BC	Hv-330b	Geyh and Schneekloth 1964	charcoal embedded in pumice tuff El Barqueron
1403-05=	SAN SALVADOR	El Salvador	13.736	-89.286		1404	70	-632 ± 31	570 - 694 AD	Tx-3120, Tx-3113a. Tx-3119a, ElS-40	Sheets 1983	Laguna Caldera eruption; approx. loc. (wt. mean, 4 samples)
1403-06=	ILOPANGO	El Salvador	13.672	-89.053		1760	90	-285 ± 43	199 - 371 AD	Tx-3114, Tx-3122, Tx-2324, German Fed Inst Geosci and Nat Res-264, -2534, -2535, -5001, -5002, -5004	Sheets 1983	tierra blanca joven" eruption; approx. loc. (wt. mean, 9 samples)
1403-06=	ILOPANGO	El Salvador	13.970	-89.680		1970	200	-27 ± 71	115 BC - 169 AD	Tx-2324	Valastra et al. 1977	beneath Ilopango volcanic ash
1403-06=	ILOPANGO	El Salvador	13.630	-89.120		2500	170	608 ± 171	950 - 266 BC	Tx-2323	Valastra et al. 1977; Sheets 1983	dates smaller eruption of Ilopango
1404-09=	MOMOTOMBO	Nicaragua	12.423	-86.540		850	19	-1161 ± 73	1015 - 1307 AD	no ref here	Simken and Siebert 1994	Kirianov V Y, Melekestsev I V, Ovsyannikov A A, Andreev V N 1988
1404-09=	MOMOTOMBO	Nicaragua	12.423	-86.540		2750	50	902 ± 56	1014 - 790 BC	no ref here	Simken and Siebert 1994	Kirianov V Y, Melekestsev I V, Ovsyannikov A A, Andreev V N 1988
1404-09=	MOMOTOMBO	Nicaragua	12.423	-86.540		4500	21	3158 ± 387	3932 - 2384 BC	no ref here	Simken and Siebert 1994	Kirianov V Y, Melekestsev I V, Ovsyannikov A A, Andreev V N 1988
1404-101	APOYO	Nicaragua	11.920	-86.030		6790	55	5694 ± 95	5884 - 5504 BC	not listed	Sussman 1985	surge of Masaya caldera
1404-101	APOYO	Nicaragua	11.920	-86.030		22800	309	24152 ± 910	25972 -22332 BC	not listed	Sussman 1985	dacite ash flow
1405-02=	RINCON DE LA VIEJA	Costa Rica	10.830	-85.324		3490	90	1818 ± 134	2086 - 1550 BC	not listed	Kempter et al.1996	amber in paleosol just below Rio Blanco tephra; approx. loc.
1405-02=	RINCON DE LA VIEJA	Costa Rica	10.830	-85.324		27000	1600	29061 ± 458	29977 -28145 BC	not listed (Tx-?)	Kempter et al.1996	wood fragments in tephra (approx. loc.)
1405-033	ARENAL	Costa Rica	10.463	-84.703		869	100	-1146 ± 82	982 - 1310 AD	not listed	Borgia et al. 1988	basal Arenal tephra; approx. loc. (wt. mean, 3 samples)
1405-033	ARENAL	Costa Rica	10.463	-84.703		1528	100	-524 ± 51	422 - 626 AD	not listed	Borgia et al. 1988	ET2 pyroclastic flow; and Chato tephra (wt. mean 4 samples)
1405-033	ARENAL	Costa Rica	10.463	-84.703		1101	48	-940 ± 42	856 - 1024 AD	not listed; Tx-5269	Borgia et al. 1988; Sheets 1994	Quebrada Guillermina pyroclastic flow; Unit 40/41 tephra; (wt. mean, 2 samples)
1405-033	ARENAL	Costa Rica	10.463	-84.703		570	57	-1365 ± 42	1281 - 1449 AD	Tx-5079	Sheets 1994	closely predates Unit 20; approx. loc.
1405-033	ARENAL	Costa Rica	10.463	-84.703		735	35	-1270 ± 32	1206 - 1334 AD	Tx-5077, Tx-5083	Sheets 1994	Unit 30 tephra; approx. loc. (wt. mean, 2 samples)
1405-033	ARENAL	Costa Rica	10.463	-84.703		1370	45	-669 ± 47	575 - 763 AD	Tx-5270, Tx-5080	Sheets 1994	upper Unit 50 tephra; approx. loc. (wt. mean, 2 samples)
1405-033	ARENAL	Costa Rica	10.463	-84.703		1770	110	-262 ± 70	122 - 402 AD	Tx-5078, Tx-5272	Sheets 1994	lower Unit 50 tephra; approx. loc. (wt. mean, 2 samples)
1405-033	ARENAL	Costa Rica	10.463	-84.703		2192	24	252 ± 89	430 - 74 BC	Tx-5271, SI-3459	Sheets 1994	Unit 54 tephra; approx. loc. (wt. mean, 2 samples)
1405-033	ARENAL	Costa Rica	10.463	-84.703		2643	80	751 ± 168	1087 - 415 BC	Tx-5280, Aren 2	Sheets 1994	Unit 55 tephra; approx. loc. (wt. mean, 2 samples)
1405-033	ARENAL	Costa Rica	10.463	-84.703		2958	110	1170 ± 145	1460 - 880 BC	Aren 1, Aren 3	Sheets 1994	Unit 60 tephra; approx. loc. (wt. mean, 2 samples)
1405-033	ARENAL	Costa Rica	10.463	-84.703		3489	50	1811 ± 56	1923 - 1699 BC	CC-1, CC-2, CC-3	Sheets 1994	Unit 61 tephra; approx. loc. (wt. mean, 3 samples)
1405-033	ARENAL	Costa Rica	10.463	-84.703		3686	65	2069 ± 72	2213 - 1925 BC	Tx-5277, SI	Sheets 1994	upper Unit 65 tephra; approx. loc. (wt. mean, 2 samples)
1405-033	ARENAL	Costa Rica	10.487	-84.556		425	30	-1451 ± 21	1409 - 1493 AD	SI-576, SI-577	Stuckenrath and Mielke 1972	wood felled in eruption of Volcan Arenal (wt. mean, 2 samples)
1405-04=	POAS	Costa Rica	10.200	-84.233		5140	62	3936 ± 124	4184 - 3688 BC	no ref here	Simken and Siebert 1994	Melson, Saenz-R, Barquero-H, and Fernandez-S 1988
1405-04=	POAS	Costa Rica	10.200	-84.233		7540	90	6365 ± 93	6551 - 6179 BC	no ref here	Simken and Siebert 1994	Prosser 1983; Prosser 1985
1405-06=	IRAZU	Costa Rica	9.979	-83.853		960	44	-1082 ± 97	888 - 1276 AD	Gro-614	de Vries et al. 1958	charcoal from under lava stream, no location given
1405-06=	IRAZU	Costa Rica	10.000	-85.000		8230	300	7188 ± 426	8040 - 6336 BC	Gif-321	Delibrias et al. 1969	charcoal under andesitic volcanic flow Mt Irazu
1405-06=	IRAZU	Costa Rica	9.867	-83.800		13800	300	14307 ± 462	15231 -13383 BC	W-1548	Ives et al. 1967	immediately under lava flow
1405-06=	IRAZU	Costa Rica	9.820	-83.800		14260	230	14985 ± 340	15665 -14305 BC	GX-279	Krueger and Weeks 1966	Fossil wood underlying youngest lava flow of Irazu volcano
1405-07=	TURRIALBA	Costa Rica	10.030	-83.770		1975	150	-21 ± 59	97 BC - 139 AD	no ref here	Simken and Siebert 1994	Reagan 1988
1405-07=	TURRIALBA	Costa Rica	10.030	-83.770		8250	460	7196 ± 369	7934 - 6458 BC	no ref here	Simken and Siebert 1994	Reagan 1988
1406-01-	BARU	Panama	8.800	-82.558		740	100	-1231 ± 133	965 - 1497 AD	I-7236	Linares et al. 1975	occupation above pumice zone at site Bu-24; approx. loc
1406-01-	BARU	Panama	8.800	-82.558		1130	85	-886 ± 93	700 - 1072 AD	I-6835	Linares et al. 1975	occupation just below pumice zone at site Bu-24; approx. loc.
1406-01-	BARU	Panama	8.800	-82.558		1350	100	-698 ± 81	536 - 860 AD	I-7260	Linares et al. 1975	massive eruption; approx. loc.
1406-01-	BARU	Panama	8.800	-82.558		1650	150	-402 ± 70	262 - 542 AD	I-6523, I-6537, I-6536, SI-1831	Linares et al. 1975	last eruption of Volcan Baru; approx. loc. (wt. mean, 4 samples)
1406-02-	YEGUADA, LA	Panama	8.523	-80.910		338	75	-1552 ± 68	1416 - 1688 AD	not listed	de Boer et al. 1988	basaltic flow and ash layer; approx. loc. (wt. mean, 2 samples)
1501-00	NOT IDENTIFIED	Colombia	4.360	-74.050		21900	850	23234 ± 727	24688 -21780 BC	Hv-6890	Folster and Hetsch 1978	charcoal in ash at Lake Neusa
1501-00	NOT IDENTIFIED	Colombia	4.380	-74.270		23750	2500	25532 ± 1315	28162 -22902 BC	Hv-6353	Folster and Hetsch 1978	charcoal just below ash; approx. loc.
1501-00	NOT IDENTIFIED	Colombia	5.450	-73.767		20575	102	22210 ± 354	22918 -21502 BC	GrN-5840	Riezebos 1978	ash in Fuquene core II; probably from Ruiz/Tolima complex
1501-011	BRAVO, CERRO	Colombia	5.092	-75.300		625	70	-1345 ± 48	1249 - 1441 AD	no ref here	Simken and Siebert 1994	Lescinsky 1990
1501-011	BRAVO, CERRO	Colombia	5.092	-75.300		900	110	-1129 ± 77	975 - 1283 AD	no ref here	Simken and Siebert 1994	Lescinsky 1990; Herd 1982
1501-011	BRAVO, CERRO	Colombia	5.092	-75.300		1200	35	-837 ± 141	555 - 1119 AD	no ref here	Simken and Siebert 1994	Lescinsky 1990; Herd 1982
1501-011	BRAVO, CERRO	Colombia	5.092	-75.300		2410	60	574 ± 137	848 - 300 BC	GrN-10209	Thouret et al. 1996	charcoal within ash on Otún TPN 21 (approx. loc.)
1501-011	BRAVO, CERRO	Colombia	5.092	-75.300		6197	120	5153 ± 71	5295 - 5011 BC	GrN-10827, GrN-10206	Thouret et al. 1996	approx. loc. (wt. mean, 2 samples)
1501-011	BRAVO, CERRO	Colombia	5.092	-75.300		7388	48	6251 ± 95	6441 - 6061 BC	GrN-10210, GrN-9806	Thouret et al. 1996	approx. loc. (wt. mean, 2 samples)
1501-011	BRAVO, CERRO	Colombia	5.092	-75.300		8630	50	7660 ± 58	7776 - 7544 BC	GrN-10829	Thouret et al. 1996	peat immediately above pumice; approx. loc. on San Antonio
1501-011	BRAVO, CERRO	Colombia	5.092	-75.300		10800	60	10826 ± 52	10930 -10722 BC	GrN-10211	Thouret et al. 1996	peat below tephra fall deposit
1501-02=	RUIZ	Colombia	4.895	-75.323		5550	90	4398 ± 40	4478 - 4318 BC	not listed	Thouret et al 1990	eruption of fallout; ap[prox. loc.
1501-02=	RUIZ	Colombia	4.895	-75.323		4750	110	3515 ± 119	3753 - 3277 BC	not listed	Thouret et al. 1985	peat above lapilli; approx. loc.
1501-02=	RUIZ	Colombia	4.895	-75.323		310	50	-1572 ± 76	1420 - 1724 AD	not listed	Thouret et al. 1985; 1990	possibly the historical eruption of 1595; approx. loc.
1501-02=	RUIZ	Colombia	4.895	-75.323		600	50	-1360 ± 85	1190 - 1530 AD	not listed	Thouret et al. 1985; 1990	peat immediately above ash, El Billar A; approx. loc.
1501-02=	RUIZ	Colombia	4.895	-75.323		780	120	-1207 ± 84	1039 - 1375 AD	not listed	Thouret et al. 1985; 1990	peat immediately above coarse and fine lapilli, El Billar A; approx. loc.
1501-02=	RUIZ	Colombia	4.895	-75.323		840	60	-1166 ± 77	1012 - 1320 AD	not listed	Thouret et al. 1985; 1990	peat imm. below pumice at El billar; analagous to a date on volcan Cerro Bravo; approx. loc.
1501-02=	RUIZ	Colombia	4.895	-75.323		985	58	-1065 ± 54	957 - 1173 AD	not listed	Thouret et al. 1985; 1990	peat just below pumice at El Billar; approx. loc.
1501-02=	RUIZ	Colombia	4.895	-75.323		1275	50	-752 ± 62	628 - 876 AD	not listed	Thouret et al. 1985; 1990	peat and gytta just below pumice layer, El Billar; approx. loc.
1501-02=	RUIZ	Colombia	4.895	-75.323		1930	70	-78 ± 76	74 BC - 230 AD	not listed	Thouret et al. 1985; 1990	peat above lapilli layer, El Billar B; approx. loc.
1501-02=	RUIZ	Colombia	4.895	-75.323		2668	70	827 ± 24	875 - 779 BC	not listed	Thouret et al. 1985; 1990	bracketing dates for fine layer of lapilli, El Billar; approx. loc. (wt. mean, 3 samples) possibly Cerro Bravo?
1501-02=	RUIZ	Colombia	4.895	-75.323		3222	110	1492 ± 47	1586 - 1398 BC	GrN-11708, one other not listed	Thouret et al. 1985; 1990	lower debris flow, Rio Azufrado; approx. loc. (wt. mean, 2 samples)
1501-02=	RUIZ	Colombia	4.895	-75.323		5140	100	3907 ± 74	4055 - 3759 BC	not listed	Thouret et al. 1985; 1990	eruption of fallout; approx. loc. (wt. mean, 2 samples)
1501-02=	RUIZ	Colombia	4.895	-75.323		8630	71	7660 ± 58	7776 - 7544 BC	not listed	Thouret et al. 1985; 1990	top of debris flow; La Cachucha; approx. loc.
1501-02=	RUIZ	Colombia	4.895	-75.323		10520	660	10458 ± 219	10896 -10020 BC	not listed	Thouret et al. 1985; 1990	violent eruptive stage, peat immediately above debris flow, El Billar A; approx. loc.
1501-02=	RUIZ	Colombia	4.895	-75.323		2480	100	600 ± 139	878 - 322 BC	GrN-10826	Thouret et al. 1985; 1990; 1996	andisol just below pumice layer, La Cachucha; approx. loc.
1501-02=	RUIZ	Colombia	4.895	-75.323		32300	2200	34946 ± 1269	37484 -32408 BC	GrN-12479	Thouret et al. 1996	peat between two layers of pumice and/or lithic lapilli
1501-021	SANTA ISABEL	Colombia	4.820	-75.370		4750	90	3515 ± 119	3753 - 3277 BC	not listed	Thouret et al. 1985; 1990	peat imm. above pumice, El Billar B; approx. loc.; date is analagous to block lava flow, Santa Isabel
1501-03=	TOLIMA, NEVADO DEL	Colombia	4.633	-75.367		1725	37	-315 ± 51	213 - 417 AD	GrN-14065	Thouret et al. 1995	charcoal in soil and ash-fall deposit
1501-03=	TOLIMA, NEVADO DEL	Colombia	4.650	-75.300		2125	50	152 ± 59	270 - 34 BC	GrN-13053	Thouret et al. 1995	charcoal in tephra-fall deposit and young soil
1501-03=	TOLIMA, NEVADO DEL	Colombia	4.667	-75.383		2510	59	616 ± 151	918 - 314 BC	GrN-14064	Thouret et al. 1995	charcoal in tephra-fall deposit and young soil
1501-03=	TOLIMA, NEVADO DEL	Colombia	4.800	-75.400		3620	140	1993 ± 105	2203 - 1783 BC	GrN-9199	Thouret et al. 1995	charcoal below a pumice-flow layer
1501-03=	TOLIMA, NEVADO DEL	Colombia	4.650	-75.300		4720	25	3427 ± 225	3877 - 2977 BC	GrN-13407	Thouret et al. 1995	charcoal between two scoria-flow deposits
1501-03=	TOLIMA, NEVADO DEL	Colombia	4.750	-75.333		7260	192	6125 ± 103	6331 - 5919 BC	GrN-10211	Thouret et al. 1995	charcoal in soil in a tephra sequence
1501-03=	TOLIMA, NEVADO DEL	Colombia	4.667	-75.367		9750	90	9267 ± 574	10415 - 8119 BC	GrN-14070	Thouret et al. 1995	charcoal in soil in a tephra sequence
1501-03=	TOLIMA, NEVADO DEL	Colombia	4.750	-75.317		10800	155	10826 ± 52	10930 -10722 BC	GrN-12487	Thouret et al. 1995	peat below tephra fall deposit
1501-03=	TOLIMA, NEVADO DEL	Colombia	4.750	-75.350		11490	110	11295 ± 85	11465 -11125 BC	GrN-9813	Thouret et al. 1995	peat below tephra fall deposit
1501-03=	TOLIMA, NEVADO DEL	Colombia	4.750	-75.317		13020	53	13439 ± 105	13649 -13229 BC	GrN-12488	Thouret et al. 1995	peat in between pumice-fall layers
1501-03=	TOLIMA, NEVADO DEL	Colombia	4.700	-75.317		13780	200	14180 ± 272	14724 -13636 BC	GrN-11701	Thouret et al. 1995	peat above tephra fall deposit
1501-03=	TOLIMA, NEVADO DEL	Colombia	4.667	-75.383		15200	250	15898 ± 150	16198 -15598 BC	GrN-12486	Thouret et al. 1995	peat in between tephra fall deposits
1501-03=	TOLIMA, NEVADO DEL	Colombia	4.667	-75.383		16220	420	16754 ± 281	17316 -16192 BC	GrN-12485	Thouret et al. 1995	peat below tephra fall deposit
1501-03=	TOLIMA, NEVADO DEL	Colombia	4.750	-75.333		8750	280	7804 ± 110	8024 - 7584 BC	GrN-12481	Thouret et al. 1996	peat immediately below ash
1501-03=	TOLIMA, NEVADO DEL	Colombia	4.667	-75.383		12756	150	13052 ± 299	13650 -12454 BC	GrN-12483, GrN-12484	Thouret et al. 1996	peat above and below coares ash (wt. mean, 2 samples)
1501-04=	MACHIN, CERRO	Colombia	4.483	-75.400		820	19	-1172 ± 95	982 - 1362 AD	GrN-15740	Thouret et al. 1995	charcoal in tephra fall deposit
1501-04=	MACHIN, CERRO	Colombia	4.417	-75.383		3688	70	2074 ± 58	2190 - 1958 BC	GrN-13509; GrN-5172	Thouret et al. 1995	wood in pumice flow-tuff (wt. mean, 2 samples)
1501-04=	MACHIN, CERRO	Colombia	4.458	-74.375		4980	50	3748 ± 32	3812 - 3684 BC	GrN-15737	Thouret et al. 1995	wood in pumice-flow tuff
1501-04=	NOT IDENTIFIED	Colombia	4.500	-75.500		8026	70	6930 ± 117	7164 - 6696 BC	GrN-4656; K-577	Vogel and Lehrman 1969; Tauber 1960	dates on volcanic ash in close prox. (wt. mean, 2 samples)
1501-06=	PURACE	Colombia	2.320	-76.400		2110	46	141 ± 74	289 BC - 7 AD	no ref in text	Simken and Siebert 1994	Monsalve 1993
1501-07=	DONA JUANA	Colombia	1.470	-76.920		4500	300	3202 ± 209	3620 - 2784 BC	no ref here	Simken and Siebert 1994	Steimle 1989
1501-08=	GALERAS	Colombia	1.233	-77.367		174	38	-1779 ± 91	1597 - 1961 AD	Beta-33956; Beta-3578	Banks et al. 1997	historic pyroclastic flow; approx loc. (wt. mean, 2 samples)
1501-08=	GALERAS	Colombia	1.233	-77.367		980	100	-1070 ± 84	902 - 1238 AD	Beta-33955	Banks et al. 1997	scoria flow; approx. loc.
1501-08=	GALERAS	Colombia	1.233	-77.367		1140	90	-879 ± 122	635 - 1123 AD	W-6169	Banks et al. 1997	tan pyroclastic deposit, above pumice marker bed; approx. loc.
1501-08=	GALERAS	Colombia	1.233	-77.367		1220	50	-812 ± 95	622 - 1002 AD	Beta-35879, W-6136	Banks et al. 1997	tan pyroclastic deposit, below pumice marker bed; approx. loc. (wt. mean, 2 samples)
1501-08=	GALERAS	Colombia	1.233	-77.367		2356	70	514 ± 126	766 - 262 BC	Beta-35880, Beta-36417	Banks et al. 1997	grey pyroclastic deposit; approx. loc. (wt. mean, 2 samples)
1501-08=	GALERAS	Colombia	1.233	-77.367		2917	156	1121 ± 108	1337 - 905 BC	Beta-35881, Beta-35882	Banks et al. 1997	grey pyroclastic deposit; approx. loc. (wt. mean, 2 samples)
1501-08=	GALERAS	Colombia	1.233	-77.367		2940	38	1157 ± 212	1581 - 733 BC	W-6191	Banks et al. 1997	brown pyroclastic deposit; approx. loc.
1501-08=	GALERAS	Colombia	1.233	-77.367		4110	76	2662 ± 191	3044 - 2280 BC	W-6185	Banks et al. 1997	grey ash-cloud deposit; approx. loc.
1501-08=	GALERAS	Colombia	1.233	-77.367		4520	170	3215 ± 115	3445 - 2985 BC	Beta-36420	Banks et al. 1997	chocolate brown pyroclastic deposit; approx. loc.
1501-08=	GALERAS	Colombia	1.233	-77.367		12850	150	12953 ± 510	13973 -11933 BC	W-6176	Banks et al. 1997	soil below block and ash flow; approx. loc.
1501-08=	GALERAS	Colombia	1.233	-77.367		30900	5200	32894 ± 530	33954 -31834 BC	W-6179	Banks et al. 1997	thick pyroclastic flow; approx. loc.
1501-09=	AZUFRAL, VOLCAN	Colombia	1.080	-77.680		3775	90	2199 ± 109	2417 - 1981 BC	Beta-36414, Beta-36415	Banks et al. 1997	pyroclastic flow above biotite marker bed; approx. loc. (wt. mean, 2 samples)
1501-09=	AZUFRAL, VOLCAN	Colombia	1.080	-77.680		4045	83	2620 ± 161	2942 - 2298 BC	no ref here	Simken and Siebert 1994	Fontaine 1991
1502-00	NOT IDENTIFIED	Ecuador	-3.183	-78.817		24900	480	26577 ± 1492	29561 -23593 BC	I-3606	Buckley and Willis 1969	charcoal from cavity within andesitic volcanics
1502-001	SOCHE	Ecuador	0.552	-77.580		9670	70	9066 ± 136	9338 - 8794 BC	no ref here	Simken and Siebert 1994	INECEL 1980
1502-002	CUICOCHA	Ecuador	0.308	-78.364		2990	80	1223 ± 351	1925 - 521 BC	not listed	Samaneigo et al. 1998	one of two large eruptions; approx. loc.
1502-002	CUICOCHA	Ecuador	0.308	-78.364		3100	60	1323 ± 191	1705 - 941 BC	not listed	Samaneigo et al. 1998	one of two large eruptions; approx. loc.
1502-003	MOJANDA	Ecuador	0.130	-78.270		3400	60	1719 ± 181	2081 - 1357 BC	no ref here	Simken and Siebert 1994	Hall M L 1977
1502-004	CAYAMBE	Ecuador	0.060	-77.988		390	51	-1527 ± 73	1381 - 1673 AD	GrN-21805; GrN-22109	Samaneigo et al. 1998	bracketing dates for coarse ash; wt. mean, 2 samples
1502-004	CAYAMBE	Ecuador	0.010	-78.017		700	60	-1316 ± 48	1220 - 1412 AD	GrN-22110	Samaneigo et al. 1998	peat beneath fine ash
1502-004	CAYAMBE	Ecuador	0.010	-78.017		1100	50	-941 ± 38	865 - 1017 AD	GrN-22111	Samaneigo et al. 1998	peat beneath coarse ash
1502-004	CAYAMBE	Ecuador	0.010	-78.017		2040	120	52 ± 61	174 BC - 70 AD	GrN-21704	Samaneigo et al. 1998	peat between layers of coarse ash
1502-004	CAYAMBE	Ecuador	0.010	-78.017		2580	60	702 ± 102	906 - 498 BC	GrN-21703	Samaneigo et al. 1998	peat beneath fine ash
1502-004	CAYAMBE	Ecuador	0.010	-78.017		3880	70	2369 ± 61	2491 - 2247 BC	GrN-21702	Samaneigo et al. 1998	peat beneath ash and lapilli
1502-011	PULULAGUA	Ecuador	-0.017	-78.450		6750	130	5661 ± 47	5755 - 5567 BC	SRR-718	Harkness and Wilson 1979	peat at base of volcanic sequence- Pululagua?
1502-011	PULULAGUA	Ecuador	-0.017	-78.450		2305	70	357 ± 110	577 - 137 BC	not listed	Samaneigo et al. 1998, Harkness and Wilson 1979	branches in pyroclastic deposit; approx. loc.
1502-02=	GUAGUA PICHINCHA	Ecuador	-0.233	-78.533		6470	110	5422 ± 53	5528 - 5316 BC	SRR-438	Harkness and Wilson1979	wood fragments overlying volcanic ash (Cangahua)
1502-02=	GUAGUA PICHINCHA	Ecuador	-0.333	-78.250		680	20	-1315 ± 66	1183 - 1447 AD	Hv-17066	Heine 1991	peat overlying pumice, Papallacta core; approx. loc.
1502-02=	GUAGUA PICHINCHA	Ecuador	-0.200	-78.583		1340	60	-700 ± 51	598 - 802 AD	Hv-17058	Heine 1991	peat underlying pumice; approx. loc.
1502-02=	GUAGUA PICHINCHA	Ecuador	-0.200	-78.583		2505	120	620 ± 122	864 - 376 BC	Hv-17057	Heine 1991	peat underlying pumice; approx. loc.
1502-02=	GUAGUA PICHINCHA	Ecuador	-0.333	-78.250		4405	120	3106 ± 150	3406 - 2806 BC	Hv-17067	Heine 1991	fAh overlying pumice, Papallacta core; approx. loc.
1502-02=	GUAGUA PICHINCHA	Ecuador	-0.200	-78.583		6800	170	5693 ± 39	5771 - 5615 BC	Hv-17057, Hv-17056	Heine 1991	peat underlying pumice; approx. loc. (wt. mean, 2 samples)
1502-02=	GUAGUA PICHINCHA	Ecuador	-0.333	-78.250		9490	39	8821 ± 342	9505 - 8137 BC	Hv-18071	Heine 1991	roots in pumice, Papallacta core, approx. loc.
1502-02=	GUAGUA PICHINCHA	Ecuador	-0.333	-78.250		7675	100	6527 ± 77	6681 - 6373 BC	Hv-17068	Heine 1991; Heine 1993	fAh overlying pumice, Papallacta core, approx. loc.
1502-02=	GUAGUA PICHINCHA	Ecuador	-0.333	-78.250		10505	90	10450 ± 209	10868 -10032 BC	Hv-17063	Heine 1991; Heine 1993	tephra layer, Papallacta core, approx. loc.
1502-02=	GUAGUA PICHINCHA	Ecuador	-0.200	-78.583		11480	60	11285 ± 84	11453 -11117 BC	Hv-17059, Hv-18072, Hv-18075	Heine 1991; Heine 1993	min for pumice layer; (wt. mean, 3 samples)
1502-02=	GUAGUA PICHINCHA	Ecuador	-0.333	-78.250		12205	54	12108 ± 182	12472 -11744 BC	Hv-17069, Hv-17529, Hv-17062	Heine 1991; Heine 1993	organic matter in tephra layer (wt. mean, 3 samples)
1502-02=	GUAGUA PICHINCHA	Ecuador	-0.283	-78.400		37285	1050	37889 ± 2263	42415 -33363 BC	Tx-1128, Tx-1130, Tx-1131	Valastros et al. 1978	burned trees in Late Cangagua volcanic ash (wt mean, 3 dates)
1502-021	ATACAZO	Ecuador	-0.353	-78.617		2370	48	543 ± 152	847 - 239 BC	no ref here	Simken and Siebert 1994	Hall 1977
1502-022	CHACANA	Ecuador	-0.375	-78.250		3530	46	1838 ± 47	1932 - 1744 BC	?	Simken and Siebert 1994	not in CAVW 19(35)
1502-03=	ANTISANA	Ecuador	-0.483	-78.141		10076	100	9591 ± 141	9873 - 9309 BC	SRR-5677, A-8582	Clapperton et al. 1997	peat above and below tephra in Potrerillos site 2b section; approx. loc. (wt. mean, 2 samples)
1502-03=	ANTISANA	Ecuador	-0.483	-78.141		11710	180	11521 ± 141	11803 -11239 BC	Beta-86803	Clapperton et al. 1997	gyttja within tephra in Potreillos site 3 b; approx. loc.
1502-03=	ANTISANA	Ecuador	-0.483	-78.141		12990	60	13419 ± 103	13625 -13213 BC	Beta-84902, A-8581, SRR-5680	Clapperton et al. 1997	organic material above tephra at Sucus site; approx. loc. (wt. mean, 3 samples)
1502-05=	COTOPAXI	Ecuador	-0.677	-78.436		290	64	-1627 ± 122	1383 - 1871 AD	not listed	Barbieri et al. 1995	beneath layer '2'; approx. loc.
1502-05=	COTOPAXI	Ecuador	-0.677	-78.436		820	80	-1174 ± 85	1004 - 1344 AD	not listed	Barbieri et al. 1995	beneath fall '3'; approx. loc.
1502-05=	COTOPAXI	Ecuador	-0.677	-78.436		1180	200	-846 ± 95	656 - 1036 AD	not listed	Barbieri et al. 1995	beneath layer '6'; approx. loc.
1502-05=	COTOPAXI	Ecuador	-0.677	-78.436		1210	120	-820 ± 95	630 - 1010 AD	not listed	Barbieri et al. 1995	beneath layer '9'; approx. loc.
1502-05=	COTOPAXI	Ecuador	-0.677	-78.436		1770	200	-258 ± 127	4 - 512 AD	not listed	Barbieri et al. 1995	beneath layer '12'; approx. loc.
1502-05=	COTOPAXI	Ecuador	-0.677	-78.436		1880	56	-130 ± 192	254 BC - 514 AD	not listed	Barbieri et al. 1995	beneath layer '16'; approx. loc.
1502-05=	COTOPAXI	Ecuador	-0.677	-78.436		2166	50	234 ± 98	430 - 38 BC	not listed (avg 3 dates)	Barbieri et al. 1995	beneath layer '17'; approx. loc. (wt. mean, 3 dates)
1502-05=	COTOPAXI	Ecuador	-0.677	-78.436		3460	65	1788 ± 178	2144 - 1432 BC	not listed	Barbieri et al. 1995	underneath 49 cm thick fall; approx. loc.
1502-05=	COTOPAXI	Ecuador	-0.677	-78.436		4170	31	2729 ± 138	3005 - 2453 BC	not listed	Barbieri et al. 1995	under a 15 cm thick fall; approx. loc.
1502-05=	COTOPAXI	Ecuador	-0.677	-78.436		5010	50	3810 ± 234	4278 - 3342 BC	not listed	Barbieri et al. 1995	under a 24 cm thick fall; approx. loc.
1502-05=	COTOPAXI	Ecuador	-0.677	-78.436		4670	80	3479 ± 97	3673 - 3285 BC	not listed	Mothes et al. 1997	soils beneath Canon Colorado ash flows; approx. loc.
1502-06=	QUILOTOA	Ecuador	-0.850	-78.900		785	80	-1235 ± 38	1159 - 1311 AD	not listed	Samaneigo et al. 1998	one of two plinian eruptions;; approx. loc.
1502-06=	QUILOTOA	Ecuador	-0.850	-78.900		840	50	-1173 ± 68	1037 - 1309 AD	not listed	Samaneigo et al. 1998	one of two plinian eruptions;; approx. loc.
1502-08=	TUNGURAHUA	Ecuador	-1.467	-78.442	765	1185	60	-856 ± 186	484 - 1228 AD	no ref here	Simken and Siebert 1994	not in CAVW 19 (50); IAVCEI 1973; Hall M L 1977; Hall M L, Vera R 1985; Almeida E, Ramon P 1991
1502-08=	TUNGURAHUA	Ecuador	-1.467	-78.442	-265	2215	50	251 ± 118	487 - 15 BC	no ref here	Simken and Siebert 1994	not in CAVW 19 (50); IAVCEI 1973; Hall M L 1977; Hall M L, Vera R 1985; Almeida E, Ramon P 1991
1502-08=	TUNGURAHUA	Ecuador	-1.467	-78.442	-1005	2955	104	1167 ± 141	1449 - 885 BC	no ref here	Simken and Siebert 1994	not in CAVW 19 (50); IAVCEI 1973; Hall M L 1977; Hall M L, Vera R 1985; Almeida E, Ramon P 1991
1503-05=	NEGRA, SIERRA	Galapagos	-0.830	-91.170		1130	110	-886 ± 93	700 - 1072 AD	S91-A	Reynolds et al. 1995	bones of extinct rat in lava tube; approx. loc.
1503-05=	NEGRA, SIERRA	Galapagos	-0.830	-91.170		3195	51	1469 ± 122	1713 - 1225 BC	R93	Reynolds et al. 1995	shell fragments from littoral cone; approx. loc.
1503-05=	NEGRA, SIERRA	Galapagos	-0.830	-91.170		3865	50	2328 ± 103	2534 - 2122 BC	S91-B	Reynolds et al. 1995	bones of extinct rat in lava tube; approx. loc.
1503-05=	NEGRA, SIERRA	Galapagos	-0.830	-91.170		4470	33	3159 ± 155	3469 - 2849 BC	S91-C	Reynolds et al. 1995	bones of extinct rat in lava tube; approx. loc.
1505-00	NOT IDENTIFIED	Argentina	-23.283	-65.700		8620	312	7730 ± 386	8502 - 6958 BC	ISGS-105	Coleman 1973	volcanic eruption/ Humahuaca
1507-00	NOT IDENTIFIED	Argentina	-41.114	-71.438		1170	22	-853 ± 104	645 - 1061 AD	I-3408	Buckley and Willis 1970	log overlain by pumice lapilli
1507-00	NOT IDENTIFIED	Argentina	-40.662	-71.712		1600	100	-448 ± 102	244 - 652 AD	IRPA-122	Dauchot-Dehon abd Heylen 1973	volcanic ash at Neuquen, Argentina
1507-00	NOT IDENTIFIED	Argentina	-40.167	-71.667		7266	37	6132 ± 248	6628 - 5636 BC	Y-1880, Y-1881	Stuiver 1969	brackets tephra layer (wt. mean, 2 samples)
1507-00	NOT IDENTIFIED	Argentina	-41.033	-71.800		3376	60	1677 ± 121	1919 - 1435 BC	Y-1885; AC-0099	Stuiver 1969; Albero and Angiolini 1985	peat assoc with volcanic ash layer clsoe to each other (wt. mean, 2 samples)
1507-09=	COPAHUE? (NOT IDENT.)	Chile/Argentina	-37.875	-71.033		7500	127	6331 ± 141	6613 - 6049 BC	AC-280	Albero and Angiolini 1985	peat interbedded with ash
1507-11=	LLAIMA	Chile-C	-38.692	-71.729		7240	90	6109 ± 199	6507 - 5711 BC	Chicago	Simken and Siebert 1994	Naranjo and Moreno 1991
1507-11=	LLAIMA	Chile-C	-38.692	-71.729		8830	150	7968 ± 168	8304 - 7632 BC	Chicago	Simken and Siebert 1994	Naranjo and Moreno 1991; Naranjo et al. 1993
1507-11=	LLAIMA	Chile-C	-38.692	-71.729		9360	400	8686 ± 400	9486 - 7886 BC	Chicago	Simken and Siebert 1994	Naranjo et al. 1993
1507-111	SOLLIPULLI	Chile-C	-38.970	-71.520		710	150	-1308 ± 52	1204 - 1412 AD	Chicago	Simken and Siebert 1994	Moreno and Naranjo 1991; Naranjo et al. 1993
1507-111	SOLLIPULLI	Chile-C	-38.970	-71.520		2870	110	1063 ± 113	1289 - 837 BC	Chicago	Simken and Siebert 1994	Naranjo et al. 1993
1507-12=	VILLARRICA	Chile-C	-39.420	-71.930		3760	64	2187 ± 270	2727 - 1647 BC	no ref here	Simken and Siebert 1994	Moreno 1993
1508-00	NOT IDENTIFIED	Tierra del Fuego	-54.283	-66.783		2240	46	288 ± 75	438 - 138 BC	Y-183-IV	Deevey et al. 1959	ash Layer III
1508-00	NOT IDENTIFIED	Tierra del Fuego	-40.633	-71.767		2720	24	885 ± 55	995 - 775 BC	Y-192	Deevey et al. 1959	between Ash layers O1 and O2
1508-00	NOT IDENTIFIED	Tierra del Fuego	-54.317	-67.367		6640	290	5568 ± 55	5678 - 5458 BC	Y-182, Y-183-II	Deevey et al. 1959	0-5 cm below ASH LAYER II (wt. mean, 2 samples)
1508-00	NOT IDENTIFIED	Argentina	-54.283	-66.783		11680	300	11506 ± 175	11856 -11156 BC	Y-183-I	Deevey et al. 1959	peat near volcanic ash Layer I
1508-00	NOT IDENTIFIED	Tierra del Fuego	-54.317	-67.367		4480	150	3190 ± 113	3416 - 2964 BC	not listed	Paskoff 1977	above ash layer II; approx loc.
1508-01=	OSORNO?	Chile	-41.317	-73.017		25320	1010	26859 ± 1106	29071 -24647 BC	IRPA-123	Dauchot-Dehon abd Heylen 1973	volcanic ash at Puerto Varas, Chile
1508-057	HUDSON, CERRO	Chile-S	-45.900	-72.970		280	70	-1633 ± 118	1397 - 1869 AD	not listed	Naranjo and Stern 1998	below accretionary lapilli of T8; close approx. loc. Juncal Alto
1508-057	HUDSON, CERRO	Chile-S	-45.900	-72.970		970	200	-1081 ± 61	959 - 1203 AD	not listed	Naranjo and Stern 1998	date from within debris-flow deposit; close approx. loc., Lago Elizalde
1508-057	HUDSON, CERRO	Chile-S	-45.900	-72.970		1129	20	-918 ± 45	828 - 1008 AD	not listed	Naranjo and Stern 1998	bracketing dates for T7 accretionary lapilli layer; close approx. loc. Juncal Alto (wt. mean, 4 samples)
1508-057	HUDSON, CERRO	Chile-S	-45.900	-72.970		2117	37	151 ± 74	299 - 3 BC	not listed	Naranjo and Stern 1998	peat above and below T6 layer; close approx loc. Juncal Alto (wt. mean, 3 samples)
1508-057	HUDSON, CERRO	Chile-S	-45.900	-72.970		2330	100	424 ± 149	722 - 126 BC	not listed	Naranjo and Stern 1998	date from just below coarse lapilli pumice fall; close approx. loc. Lago Elizalde
1508-057	HUDSON, CERRO	Chile-S	-45.900	-72.970		3672	102	2053 ± 77	2207 - 1899 BC	not listed	Naranjo and Stern 1998	peat above and below T5 fine lapilli pumice fall; close approx. loc. Juncal Alto (wt. mean, 2 samples)
1508-057	HUDSON, CERRO	Chile-S	-45.900	-72.970		3864	70	2350 ± 58	2466 - 2234 BC	12 dates not listed	Naranjo and Stern 1998	bracketing ages for H2 tephra (wt. mean, 12 samples)
1508-057	HUDSON, CERRO	Chile-S	-45.900	-72.970		4200	80	2773 ± 84	2941 - 2605 BC	not listed	Naranjo and Stern 1998	soil below T4 accretionary lapilli; close approx. loc. Juncal Alto
1508-057	HUDSON, CERRO	Chile-S	-45.900	-72.970		6803	130	5691 ± 29	5749 - 5633 BC	16 dates not listed	Naranjo and Stern 1998	bracketing ages for H1 (wt. mean, 16 samples)
1508-057	HUDSON, CERRO	Chile-S	-45.900	-72.970		6937	90	5807 ± 50	5907 - 5707 BC	not listed	Naranjo and Stern 1998	bracketing ages for accretionary lapilli T1; close approx. loc. Juncal Alto (wt. mean, 2 samples)
1508-057	HUDSON, CERRO	Chile-S	-46.208	-72.256		5340	180	4157 ± 182	4521 - 3793 BC	not listed	Stern 1990	occupation level below 10 cm thick tephra layer at Cueva Las Guanacas, Chile; approx. loc.
1508-062	AGUILERA	Chile-S	-50.500	-72.375		3345	90	1659 ± 235	2129 - 1189 BC	not listed	Stern 1990	organic material just below 5 cm thick tephra layer at Estancia Los Cumbres, Chile; approx. loc.
1508-063	RECLUS	Chile-S	-51.083	-72.375		8270	140	7306 ± 132	7570 - 7042 BC	not listed	Stern 1990	peat just overlying tephra, Lake Nordenskjold, Parque Nacional Torres del Paine, Chile; approx. loc.
1508-063	RECLUS	Chile-S	-51.083	-72.375		9180	250	8425 ± 133	8691 - 8159 BC	not listed	Stern 1990	organic material just overlying tephra samples, Lake Scottsburg, Parque Nacional Torres del Paine, Chile; approx. loc.
1508-063	RECLUS	Chile-S	-53.277	-68.645		10357	350	10222 ± 209	10640 - 9804 BC	not listed	Stern 1990	bracketing dates on tephra lense at Tres Arroyos archaeological site Tierra del Fuego; approx. loc. (wt. mean, 2 samples)
1508-063	RECLUS	Chile-S	-52.051	-70.480		11940	212	11742 ± 170	12082 -11402 BC	not listed	Stern 1990	organic material below tephra, Pampa Allegre beach, Chile; approx. loc.
1508-063	RECLUS	Chile-S	-53.319	-70.333		14390	2090	15107 ± 323	15753 -14461 BC	not listed	Stern 1990	bracketing dates for sample POR560, Represa Porvenir, Tierra del Fuego; approx. loc. (wt. mean, 2 samples)
1508-07=	BURNEY, MONTE?	Chile-S	-53.660	-70.933		3970	75	2464 ± 105	2674 - 2254 BC	not listed	Stern 1990	peat about .5 m below tephra, Puerto del Hambre; approx. loc
1600-00	NOT IDENTIFIED	W. Indies	13.153	-61.226		1790	150	-239 ± 119	1 - 477 AD	RL-28	Tucek 1971	shell in midden below volcanic ash (St. Vincent)
1600-03=	LIAMUIGA	W. Indies-St. Kitts	17.370	-62.800		2070	88	88 ± 70	228 BC - 52 AD	T41	Baker 1985	fine ash and carbon from Upper Lamberts; approx. loc.
1600-03=	LIAMUIGA	W. Indies-St. Kitts	17.370	-62.800		4270	110	2886 ± 216	3318 - 2454 BC	SRR-1779 (SK 80/30)	Baker 1985	pyroclastic flow; approx. loc.
1600-03=	LIAMUIGA	W. Indies-St. Kitts	17.370	-62.800		1620	57	-445 ± 68	309 - 581 AD	SRR-1781 (SK 80/49)	Harkness et al. 1994	Steel Dust Series from Bourke's Estate; approx. loc.
1600-03=	LIAMUIGA	W. Indies-St. Kitts	17.370	-62.800		1710	50	-324 ± 93	138 - 510 AD	SRR-2150 (T39)	Harkness et al. 1994	nuee ardente from Upper Lamberts; approx loc.
1600-03=	LIAMUIGA	W. Indies-St. Kitts	17.370	-62.800		1817	15	-199 ± 56	87 - 311 AD	SRR-3293, SRR 3294 (SK 163)	Harkness et al. 1994	pyroclastic flow at Newton Ground; approx. loc.
1600-03=	LIAMUIGA	W. Indies-St. Kitts	17.370	-62.800		1840	23	-177 ± 69	39 - 315 AD	SRR-3291 (SK 2A)	Harkness et al. 1994	pyroclastic flow at Sandy Bay; approx. loc.
1600-03=	LIAMUIGA	W. Indies-St. Kitts	17.370	-62.800		1845	70	-173 ± 42	89 - 257 AD	Beta-1762, Beta-20247, Beta-20248, SRR-3768	Harkness et al. 1994	log in pyroclastic flow at Brotherson's Estate; approx. loc. (wt. mean, 4 counts on samples from same log)
1600-03=	LIAMUIGA	W. Indies-St. Kitts	17.370	-62.800		2038	69	42 ± 42	126 BC - 42 AD	SRR-1777, SRR-2136, Beta-20244, Beta-20245	Harkness et al. 1994	pyroclastic flow at Brotherson's Estate; approx. loc. (wt. mean, 4 counts, same sample)
1600-03=	LIAMUIGA	W. Indies-St. Kitts	17.383	-62.758		1750	90	-277 ± 110	57 - 497 AD	UM-1482 (SK 17)	Roobol et al. 1981; Introne and Stipp 1979; Harkness et al. 1994; Roobol et al. 1987	pumice ash surge of Mansion Series
1600-03=	LIAMUIGA	W. Indies-St. Kitts	17.367	-62.758		3658	60	2040 ± 131	2302 - 1778 BC	BIRM-51 (KB123)	Roobol et al. 1981; Shotton et al. 1968	brown ash bed in a pumice fall deposit near top of Mansion "series" E
1600-05	SOUFRIERE HILLS	W. Indies-Montserrat	16.750	-62.167		23566	300	25251 ± 1164	27579 -22923 BC	BIRM-52	Shotton et al. 1967	eruption of Soufrierre Hills volcano
1600-05=	SOUFRIERE HILLS	W. Indies-Montserrat	16.720	-62.180		19544	600	20960 ± 385	21730 -20190 BC	SRR-2277, SRR-2278, SRR-2279, SRR-2280; UM-1492, UM-1483	Baker 1985; Shotton et al. 1967	dates on pyrolcastic flow at Fort Ghaut; approx. loc. (wt. mean, 6 samples)
1600-05=	SOUFRIERE HILLS	W. Indies-Montserrat	16.729	-62.917		17670	130	18683 ± 1516	21715 -15651 BC	UM-1488	Introne and Stipp 1979	dates volcanism at Soufrierre Hills
1600-05=	SOUFRIERE HILLS	W. Indies-Montserrat	16.731	-62.163		18452	300	19798 ± 316	20430 -19166 BC	UM-1485, UM-1491; Birm-156	Introne and Stipp 1979; Shotton et al.1970	pyroclastic surge deposits; approx. loc. (wt. mean, 3 samples)
1600-05=	SOUFRIERE HILLS	W. Indies-Montserrat	16.720	-62.180		320	50	-1561 ± 62	1437 - 1685 AD	not listed	Rea 1974	questionable date on charcoal from thin pyroclastic flow in the Tar River area; approx. loc.
1600-06=	SOUFRIERE GUADELOUPE	W. Indies-Guadeloupe	16.050	-61.670		11464	62	11269 ± 109	11487 -11051 BC	K 1302 (2 dates), H 902 b	Boudon, Semet, and Vincent 1987:319	major collapse of western sector of Carmichael volcano; approx. loc. (wt. mean 3 dates)
1600-06=	SOUFRIERE GUADELOUPE	W. Indies-Guadeloupe	16.050	-61.670		429	80	-1513 ± 79	1355 - 1671 AD	several dates; not listed	Boudon, Semet, and Vincent 1989	Pelean eruption, pyroclastic flows; approx. loc. (average of several dates not specified by the authors)
1600-06=	SOUFRIERE GUADELOUPE	W. Indies-Guadeloupe	16.050	-61.670		1800	52	-229 ± 119	9 BC - 467 AD	not listed	Boudon, Semet, and Vincent 1989	possible dates for emplacement of L'Echelle and or la Citerne cones; approx. loc.
1600-06=	SOUFRIERE GUADELOUPE	W. Indies-Guadeloupe	16.050	-61.670		1549	15	-503 ± 50	403 - 603 AD	2 dates, not listed	Boudon, Semet, and Vincent 1989; Westercamp 1980	wood in nuee ardente deposit (wt. mean, 2 samples)
1600-06=	SOUFRIERE GUADELOUPE	W. Indies-Guadeloupe	16.050	-61.670		370	30	-1558 ± 108	1342 - 1774 AD	Gif-225	Delibrias et al. 1974	organic debris from last Pellean-type eruption
1600-06=	SOUFRIERE GUADELOUPE	W. Indies-Guadeloupe	16.050	-61.670		200	42	-1747 ± 80	1587 - 1907 AD	Gif-3033, Gif-4733	Delibrias et al. 1986	wt. mean, 2 samples
1600-06=	SOUFRIERE GUADELOUPE	W. Indies-Guadeloupe	16.033	-61.667		453	60	-1463 ± 43	1377 - 1549 AD	Gif-4738, Gif-4704	Delibrias et al. 1986	wt. mean, 2 samples
1600-06=	SOUFRIERE GUADELOUPE	W. Indies-Guadeloupe	16.000	-61.717		2550	51	656 ± 120	896 - 416 BC	Gif-4705	Delibrias et al. 1986	wood in lahar w/abundant light andesite blocks
1600-06=	SOUFRIERE GUADELOUPE	W. Indies-Guadeloupe	16.033	-61.600		2788	115	934 ± 61	1056 - 812 BC	Gif-4731, Gif-3034, Gif-4716	Delibrias et al. 1986	wood in lahar (wt. mean, 3 samples)
1600-06=	SOUFRIERE GUADELOUPE	W. Indies-Guadeloupe	16.000	-61.650		3450	140	1765 ± 127	2019 - 1511 BC	Gif-3035	Delibrias et al. 1986	lower part of sequence of superimposed lahars
1600-06=	SOUFRIERE GUADELOUPE	W. Indies-Guadeloupe	16.000	-61.650		3500	100	1828 ± 115	2058 - 1598 BC	Gif-4700	Delibrias et al. 1986	in lahar composed of reworked pyroclastic deposits
1600-06=	SOUFRIERE GUADELOUPE	W. Indies-Guadeloupe	16.500	-61.650		3600	80	1957 ± 89	2135 - 1779 BC	Gif-4730	Delibrias et al. 1986	wood in lahar of phreatic origin
1600-06=	SOUFRIERE GUADELOUPE	W. Indies-Guadeloupe	16.000	-61.667		4600	600	3325 ± 162	3649 - 3001 BC	Gif-4713	Delibrias et al. 1986	nuee ardente containing lapilli of bicolored andesite
1600-06=	SOUFRIERE GUADELOUPE	W. Indies-Guadeloupe	16.000	-61.700		7700	160	6593 ± 162	6917 - 6269 BC	Gif-4723	Delibrias et al. 1986	wood in lahar w/dark gray andesitic blocks
1600-06=	SOUFRIERE GUADELOUPE	W. Indies-Guadeloupe	16.350	-61.650		12700	350	12838 ± 461	13760 -11916 BC	Gif-4345	Delibrias et al. 1986	wood in volcanic sediment sequence w/ vitreous pyroclastic rocks, 4 m thick
1600-06=	SOUFRIERE GUADELOUPE	W. Indies-Guadeloupe	16.033	-61.650		13640	173	14101 ± 351	14803 -13399 BC	Gif-4706	Delibrias et al. 1986	wood in lahar of phreatic eruption
1600-06=	SOUFRIERE GUADELOUPE	W. Indies-Guadeloupe	16.033	-61.617		13800	300	14273 ± 417	15107 -13439 BC	Gif-4719	Delibrias et al. 1986	carbonized soil in coarse ash of variable grain size
1600-06=	SOUFRIERE GUADELOUPE	W. Indies-Guadeloupe	16.033	-61.600		17800	400	18858 ± 671	20200 -17516 BC	Gif-4347	Delibrias et al. 1986	charcoal in nuee ardente composed of dark gray andesite, above Gif-4714
1600-06=	SOUFRIERE GUADELOUPE	W. Indies-Guadeloupe	16.033	-61.600		21475	600	23030 ± 381	23792 -22268 BC	Gif-4717, Gif-3032	Delibrias et al. 1986	charcoal in soil of ashy nuee ardente of porphyric andesite (wt. mean 2 samples)
1600-06=	SOUFRIERE GUADELOUPE	W. Indies-Guadeloupe	16.033	-61.600		23450	900	24636 ± 534	25704 -23568 BC	Gif-4718	Delibrias et al. 1986	wood in lahar of phreatic origin, under Gif-4717
1600-06=	SOUFRIERE GUADELOUPE	W. Indies-Guadeloupe	16.033	-61.600		24016	384	25121 ± 502	26125 -24117 BC	Gif-4714, Gif-4708, Gif-4715	Delibrias et al. 1986	charcoal in nuee ardente dep. of dark gray porphyric andesite, 5 m thick (wt. mean, 3 samples)
1600-06=	SOUFRIERE GUADELOUPE	W. Indies-Guadeloupe	16.017	-61.567		25500	600	27075 ± 1055	29185 -24965 BC	Gif-3016	Delibrias et al. 1986	charcoal in nuee ardente, below Gif-3032
1600-06=	SOUFRIERE GUADELOUPE	W. Indies-Guadeloupe	16.017	-61.567		29800	900	31635 ± 807	33249 -30021 BC	Gif-4346	Delibrias et al. 1986	nuee ardente, St Vincent type, underlies Gif-3016, and -3032
1600-06=	SOUFRIERE GUADELOUPE	W. Indies-Guadeloupe	16.333	-61.700		3200	100	1474 ± 50	1574 - 1374 BC	Gif-4342; Gif-25	Delibrias et al. 1986; Boudon, Semet, and Vincent 1988	wood in lahar from catastrophic sector collapse; approx. loc. (wt. mean, 2 samples)
1600-06=	SOUFRIERE GUADELOUPE	W. Indies-Guadeloupe	16.000	-61.700		667	35	-1334 ± 45	1244 - 1424 AD	Gif-4735, Gif-4736, Gif-4737	Delibrias et al. 1986; Boudon, Semet, and Vincent 1989	carbonized trees in reworked pumice and black cinders; minor explosive event (wt. mean, 3 samples)
1600-06=	SOUFRIERE GUADELOUPE	W. Indies-Guadeloupe	16.033	-61.667		1700	100	-334 ± 73	188 - 480 AD	Gif-4702; not listed	Delibrias et al. 1986; Boudon, Semet, and Vincent 1989	possible dates for emplacement of L'Echelle and or la Citerne cones; approx. loc (wt. mean, 2 dates)
1600-11=	PATATES, MORNE	W. Indies-Dominica	15.220	-61.370		27600	1500	29782 ± 593	30968 -28596 BC	24404	Carey and Sigurdsson 1980	charcoal in pyroclastic flow at Grand Ford; approx. loc.
1600-11=	PATATES, MORNE	W. Indies-Dominica	15.220	-61.370		31000	864	32353 ± 5238	42829 -21877 BC	DOM-085	Carey and Sigurdsson 1980	charcoal from pyroclastic flow at Grand Ford; approx. loc.
1600-11=	PATATES, MORNE	W. Indies-Dominica	15.220	-61.370		28449	1400	30542 ± 778	32098 -28986 BC	24031, DOM-056; not listed	Carey and Sigurdsson 1980; Wadge 1985	charcoal in pyroclastic flowunit in Goodwill Quarry; approx. loc. (wt. mean, 3 samples)
1600-11=	PATATES, MORNE	W. Indies-Dominica	15.220	-61.370		450	50	-1498 ± 92	1314 - 1682 AD	not listed	Wadge 1985	charcoal below block and ash flow; approx. loc.
1600-12=	PELEE	W. Indies-Martinique	14.777	-61.193		541	38	-1375 ± 47	1281 - 1469 AD	UM-1035; UM-1037	Calvert et al. 1978	charcoal from pyroclastic surge at Pelee (wt. mean, 2 samples)
1600-12=	PELEE	W. Indies-Martinique	14.760	-61.195		765	50	-1226 ± 89	1048 - 1404 AD	UM-1029	Calvert et al. 1978	charcoal from pyroclastic surge at Mt. Pelee
1600-12=	PELEE	W. Indies-Martinique	14.829	-61.101		1845	10	-179 ± 88	3 - 355 AD	UM-1028	Calvert et al. 1978	charcoal from pyroclastic surge
1600-12=	PELEE	W. Indies-Martinique	14.839	-61.095		2470	70	592 ± 154	900 - 284 BC	UM-1089	Calvert et al. 1978	charcoal from pyroclastic surge
1600-12=	PELEE	W. Indies-Martinique	14.771	-61.167		7365	59	6226 ± 119	6464 - 5988 BC	UM-1032	Calvert et al. 1978	charcoal from pyroclastic surge
1600-12=	PELEE	W. Indies-Martinique	14.828	-61.103		1800	100	-229 ± 114	1 - 457 AD	UM-1087	Calvert et al. 1978, Roobol and Smith 1980	charcoal from pyroclastic surge
1600-12=	PELEE	W. Indies-Martinique	14.692	-61.167		1900	40	-117 ± 77	37 BC - 271 AD	UM-1033	Calvert et al. 1978, Roobol and Smith 1980	charcoal from pyroclastic surge
1600-12=	PELEE	W. Indies-Martinique	14.768	-61.142		7745	50	6652 ± 174	7000 - 6304 BC	UM-1031	Calvert et al. 1978, Roobol and Smith 1980	charcoal from pyroclastic surge
1600-12=	PELEE	W. Indies-Martinique	14.788	-61.229		4510	100	3210 ± 109	3428 - 2992 BC	UM-1030; Gif-4775	Calvert et al. 1978, Roobol and Smith 1980, Westercamp and Traineau 1983; Delibrias et al. 1986	charcoal from pyroclastic surge (wt. mean, 2 samples)
1600-12=	PELEE	W. Indies-Martinique	14.828	-61.103		2555	200	674 ± 108	890 - 458 BC	UM-1086; UM-431	Calvert et al. 1978; Stipp et al. 1976	late prehistoric pumice flow (wt. mean, 2 samples)
1600-12=	PELEE	W. Indies-Martinique	14.805	-61.128		5650	49	4511 ± 343	5197 - 3825 BC	Sa-81	Delibrias et al. 1964; Dorel et al. 1972	burnt wood under conglomerate from Pelean cloud
1600-12=	PELEE	W. Indies-Martinique	14.798	-61.135		8100	49	7054 ± 410	7874 - 6234 BC	Sa-30	Delibrias et al. 1964; Dorel et al. 1972	peat and wood imm. below volcanic conglomerate
1600-12=	PELEE	W. Indies-Martinique	14.832	-61.106		19500	53	20950 ± 1109	23168 -18732 BC	Sa-82	Delibrias et al. 1964; Dorel et al. 1972	burnt wood under 5 m of volcanic conglomerate
1600-12=	PELEE	W. Indies-Martinique	14.767	-61.183		1714	90	-323 ± 64	195 - 451 AD	Gif-4781, -4755	Delibrias et al. 1986	wood in pumice flow (wt. mean, 2 samples)
1600-12=	PELEE	W. Indies-Martinique	14.817	-61.117		2300	100	333 ± 88	509 - 157 BC	Gif-4766	Delibrias et al. 1986	wood in lahar
1600-12=	PELEE	W. Indies-Martinique	14.783	-61.183		2820	120	1019 ± 131	1281 - 757 BC	Gif-3257	Delibrias et al. 1986	wood in ashy brecchia
1600-12=	PELEE	W. Indies-Martinique	14.817	-61.133		3660	51	2040 ± 99	2238 - 1842 BC	Gif-4769	Delibrias et al. 1986	charcoial in pumice brecchia, w/volcanic bombs
1600-12=	PELEE	W. Indies-Martinique	14.817	-61.133		4710	80	3501 ± 99	3699 - 3303 BC	Gif-4763	Delibrias et al. 1986	wood in nuee ardente
1600-12=	PELEE	W. Indies-Martinique	14.767	-61.117		4780	80	3531 ± 105	3741 - 3321 BC	Gif-4751	Delibrias et al. 1986	wood in lahar
1600-12=	PELEE	W. Indies-Martinique	14.267	-61.167		6630	113	5559 ± 102	5763 - 5355 BC	Gif-4782	Delibrias et al. 1986	wood in pumice flow
1600-12=	PELEE	W. Indies-Martinique	14.817	-61.100		10280	200	10055 ± 380	10815 - 9295 BC	Gif-4767	Delibrias et al. 1986	wood in white pumice flow unit
1600-12=	PELEE	W. Indies-Martinique	14.817	-61.133		12400	150	12580 ± 398	13376 -11784 BC	Gif-4764	Delibrias et al. 1986	wood in pumice and scoria
1600-12=	PELEE	W. Indies-Martinique	14.800	-61.117		26500	127	28463 ± 678	29819 -27107 BC	Gif-4761	Delibrias et al. 1986	wood in pyroclastic flow
1600-12=	PELEE	W. Indies-Martinique	14.817	-61.100		2252	49	296 ± 71	438 - 154 BC	Gif-4754; UM-1090	Delibrias et al. 1986; Calvert et al. 1978	charcoal in fine nuee ardente (wt. mean, 2 samples)
1600-12=	PELEE	W. Indies-Martinique	14.820	-61.170		1641	11	-419 ± 63	293 - 545 AD	Gif-4773, Gif-2965; SA-83; UM-1039, UM-1040	Delibrias et al. 1986; Delibrias et al. 1964; Calvert et al. 1978	pumice deposit (wt. mean, 5 samples)
1600-12=	PELEE	W. Indies-Martinique	14.817	-61.133		21156	180	22714 ± 428	23570 -21858 BC	Gif-4765; UM-856	Delibrias et al. 1986; Piepgras et al. 1977	wood in ashy nuee ardente (wt. mean, 2 samples)
1600-12=	PELEE	W. Indies-Martinique	14.833	-61.117		3983	36	2510 ± 47	2604 - 2416 BC	Gif-4756, Gif-4757; UM-410, UM-411, UM-432	Delibrias et al. 1986; Stipp et al. 1976	wood in block and ash sediments (wt. mean, 5 dates from 4 samples)
1600-12=	PELEE	W. Indies-Martinique	14.800	-61.217		649	44	-1341 ± 42	1257 - 1425 AD	Gif-4779; not listed	Delibrias et al. 1986; Traineau et al. 1989; Westercamp and Traineau 1983	wt. mea, 2 samples
1600-12=	PELEE	W. Indies-Martinique	14.817	-61.133		5093	300	3878 ± 67	4012 - 3744 BC	Gif-4768; not listed	Delibrias et al. 1986; Westercamp and Traineau 1983	nuee ardente blanketing area of Morne Rouge; approx. loc. (wt. mean, 2 samples)
1600-12=	PELEE	W. Indies-Martinique	14.770	-61.130		4965	53	3787 ± 98	3983 - 3591 BC	UM-397; UM-1088	Eldridge et al. 1976, Roobol and Smith 1980; Calvert et al. 1978	non-pumiceous surge sediment (wt. mean, 2 samples
1600-12=	PELEE	W. Indies-Martinique	14.780	-61.170		1275	50	-727 ± 32	663 - 791 AD	UM-394; UM-1085	Eldridge et al. 1976; Calvert et al. 1978	charcoal from pyroclastic surge at Mt. Pelee (wt. mean, 2 samples)
1600-12=	PELEE	W. Indies-Martinique	14.800	-61.120		2020	75	30 ± 65	160 BC - 100 AD	UM-396; Gif-4774	Eldridge et al. 1976; Delibrias et al. 1986; Westercamp and Traineau 1983	P3 pumice deposits; wt. mean, 2 samples; also avg of 6 dates (not listed)
1600-12=	PELEE	W. Indies-Martinique	14.805	-61.224		5770	250	4614 ± 107	4828 - 4400 BC	UM-1493	Introne and Stipp 1979	dates major ash-flow episode, Martinique
1600-12=	YELLOWSTONE	US-Wyoming	44.567	-110.250		8228	350	7169 ± 324	7817 - 6521 BC	W-2486, W-1944	Kelley et al. 1978, Marsters et al. 1969	charcoal beneath explosion debris (wt. mean, 2 samples)
1600-12=	INYO CRATERS	US-California	37.670	-119.083		650	140	-1332 ± 57	1218 - 1446 AD	W-1431d	Kelley et al. 1978; Miller 1985	pumice representing youngest extrusive material, wt. mean, 2 samples
1600-12=	PELEE	W. Indies-Martinique	14.750	-61.180		9175	120	8419 ± 123	8665 - 8173 BC	UM-855	Piepgras et al. 1977	pumicieous crystal groundsurge deposit
1600-12=	PELEE	W. Indies-Martinique	14.750	-61.180		594	40	-1355 ± 42	1271 - 1439 AD	UM-935, UM-936	Piepgras et al. 1977; Westercamp and Traineau 1983	NRP1 pyroclastic sediments (WT MEAN, SAME SAMPLE)
1600-12=	PELEE	W. Indies-Martinique	14.800	-61.170		2390	141	563 ± 144	851 - 275 BC	not listed	Roobol and Smith 1980	charcoal in pumice flow; approx. loc.
1600-12=	PELEE	W. Indies-Martinique	14.800	-61.170		2446	80	587 ± 131	849 - 325 BC	not listed; not listed; UM-384, UM-385	Roobol and Smith 1980; Traineau et al. 1989; Westercamp and Traineau 1983; Stipp et al. 1976	P4 pumice deposits (approx. loc); based on avg. of 5 dates combined as wt. mean with 3 other dates
1600-12=	PELEE	W. Indies-Martinique	14.770	-61.195		1040	100	-1001 ± 107	787 - 1215 AD	UM-381	Stipp et al. 1976	dense lava
1600-12=	PELEE	W. Indies-Martinique	14.780	-61.178		1140	120	-881 ± 83	715 - 1047 AD	UM-433	Stipp et al. 1976	airfall deposit
1600-12=	PELEE	W. Indies-Martinique	14.810	-61.100		2670	70	851 ± 57	965 - 737 BC	UM-376	Stipp et al. 1976	ash deposit
1600-12=	PELEE	W. Indies-Martinique	14.790	-61.225		4230	20	2813 ± 171	3155 - 2471 BC	UM-427	Stipp et al. 1976	older deposit on west Pelee
1600-12=	PELEE	W. Indies-Martinique	14.835	-61.150		7410	21	6253 ± 131	6515 - 5991 BC	UM-387	Stipp et al. 1976	carbon sample from east side of volcano
1600-12=	PELEE	W. Indies-Martinique	14.775	-61.145		8400	134	7407 ± 248	7903 - 6911 BC	UM-379	Stipp et al. 1976	sequence of surge and pumice flow
1600-12=	PELEE	W. Indies-Martinique	14.810	-61.230		20240	338	21725 ± 778	23281 -20169 BC	UM-428	Stipp et al. 1976	block and ash sediment
1600-12=	PELEE	W. Indies-Martinique	14.810	-61.230		24550	250	26328 ± 1560	29448 -23208 BC	UM-429	Stipp et al. 1976	pumice flow exposed in cliff
1600-12=	PELEE	W. Indies-Martinique	14.820	-61.230		36100	1400	37051 ± 2589	42229 -31873 BC	UM-386	Stipp et al. 1976	dense lava surge
1600-12=	PELEE	W. Indies-Martinique	14.774	-61.150		5242	79	4081 ± 85	4251 - 3911 BC	UM-377, UM-378; UM-1038	Stipp et al. 1976; Calvert et al. 1978	sample from dense lava (wt mean, 2 samples, 4 dates)
1600-12=	PELEE	W. Indies-Martinique	14.780	-61.218		2154	25	220 ± 105	430 - 10 BC	UM-426; Gif-4762	Stipp et al. 1976; Delibrias et al. 1986	important flow from west Pelee (wt. mean, 2 samples)
1600-12=	PELEE	W. Indies-Martinique	14.750	-61.180		310	70	-1568 ± 68	1432 - 1704 AD	UM-430	Stipp et al. 1976; Westercamp and Traineau 1983	NRP3 nuee ardente
1600-12=	PELEE	W. Indies-Martinique	14.780	-61.170		494	70	-1430 ± 81	1268 - 1592 AD	UM-380, UM-382	Stipp et al. 1976; Westercamp and Traineau 1983	NRP2 nuees ardentes, 2 runs same sample (wt mean)
1600-12=	PELEE	W. Indies-Martinique	14.805	-61.225		25192	400	26717 ± 980	28677 -24757 BC	UM-383; not listed	Stipp et al. 1976; Westercamp and Traineau 1983	St. Vincent-type eruption; approx. loc. (wt. mean, 2 samples)
1600-12=	PELEE	W. Indies-Martinique	14.800	-61.170		4060	100	2644 ± 150	2944 - 2344 BC	not listed	Traineau et al. 1989	P5 pumice fall and flows (approx loc.); avg. 3 dates (not listed)
1600-12=	PELEE	W. Indies-Martinique	14.800	-61.170		4613	50	3421 ± 69	3559 - 3283 BC	not listed; Gif-4780	Traineau et al. 1989; Delibrias et al. 1986	flows (approx loc.); avg. of 8 dates (not listed) taken as wt. mean with Gif date
1600-12=	BLACK ROCK DESERT	US-Nevada	39.033	-118.867		2000	100	11 ± 73	157 BC - 135 AD	Tx-2399	Valastros et al. 1978	sample underlying 2 layers of rhyolitic tephra
1600-12=	BLACK ROCK DESERT	US-Nevada	39.850	-119.467		24480	420	25895 ± 869	27633 -24157 BC	Tx-2338	Valastros et al. 1978	10 cm above Wono Bed of volcanic ash
1600-12=	PELEE	W. Indies-Martinique	14.820	-61.170		690	50	-1294 ± 21	1252 - 1336 AD	not listed	Westercamp and Traineau 1983	NRC2 nuee ardentes; approx. loc.; based on avg. of 3 dates (not listed)
1600-12=	PELEE	W. Indies-Martinique	14.820	-61.170		2490	63	640 ± 75	790 - 490 BC	not listed	Westercamp and Traineau 1983	pyroclastic flow NAB2; approx. loc.; based on avg. of 2 dates (not listed)
1600-12=	PELEE	W. Indies-Martinique	14.820	-61.170		2750	110	902 ± 56	1014 - 790 BC	not listed	Westercamp and Traineau 1983	pyroclastic flow NAB1; approx. loc.; avg. of 3 dates (not lisated)
1600-12=	PELEE	W. Indies-Martinique	14.820	-61.170		3710	74	2103 ± 55	2213 - 1993 BC	not listed	Westercamp and Traineau 1983	pyroclastic flows NRS2; approx. loc.
1600-12=	PELEE	W. Indies-Martinique	14.820	-61.170		4410	30	3113 ± 175	3463 - 2763 BC	not listed	Westercamp and Traineau 1983	nuee ardentes of Pointe la Mare ; approx. loc.; avg. of 4 dates (not listed)
1600-12=	PELEE	W. Indies-Martinique	14.820	-61.170		13500	240	13969 ± 296	14561 -13377 BC	not listed	Westercamp and Traineau 1983	southward flowing nuee ardentes; approx. loc.
1600-12=	PELEE	W. Indies-Martinique	14.820	-61.170		22300	1160	23619 ± 1245	26109 -21129 BC	not listed	Westercamp and Traineau 1983	St. Vincent-type eruption; approx. loc.
1600-12=	PELEE	W. Indies-Martinique	14.820	-61.170		4326	67	2945 ± 47	3039 - 2851 BC	not listed; UM-1036	Westercamp and Traineau 1983; Calvert et al. 1978	block-and-ash flow; approx. loc. (wt. mean, 2 samples)
1600-12=	PELEE	W. Indies-Martinique	14.820	-61.170		11463	98	11289 ± 180	11649 -10929 BC	not listed; Gif-4759	Westercamp and Traineau 1983; Delibrias et al. 1986	eastward flowing nuee ardentes; approx. loc. (wt. mean, 2 samples)
1600-14=	QUALIBOU	W. Indies-St. Lucia	13.778	-61.053		39050	1200	40314 ± 688	41690 -38938 calBC	NPL-79	Callow et al. 1965	Charcoal from base of highest pumice flow deposit
1600-14=	QUALIBOU	W. Indies-St. Lucia	13.830	-61.050		20817	240	22397 ± 522	23441 -21353 BC	not listed	Wright et al. 1984	Belfond pumice and ash deposits; approx. loc. (wt. mean, 2 samples)
1600-14=	QUALIBOU	W. Indies-St. Lucia	13.830	-61.050		22380	380	23753 ± 351	24455 -23051 BC	not listed	Wright et al. 1984	Anse Noir pumice flow; approx. loc.
1600-14=	QUALIBOU	W. Indies-St. Lucia	13.830	-61.050		23080	350	24242 ± 229	24700 -23784 BC	not listed	Wright et al. 1984	Belfond ash; approx. loc.
1600-14=	QUALIBOU	W. Indies-St. Lucia	13.830	-61.050		25100	1900	26624 ± 1030	28684 -24564 BC	not listed	Wright et al. 1984	Belfond pumice and ash deposits; approx. loc. (wt. mean, 2 samples)
1600-15=	SOUFRIERE ST. VINCENT	W. Indies-St. Vincent	13.296	-61.131		3890	50	2374 ± 409	3192 - 1556 BC	M-851	Crane and Griffin 1959	log from volcanic mud flow
1600-15=	SOUFRIERE ST. VINCENT	W. Indies-St. Vincent	13.296	-61.129		4090	150	2689 ± 126	2941 - 2437 BC	Y-573	Deevey et al. 1959	infers shift in wind direction
1600-15=	SOUFRIERE ST. VINCENT	W. Indies-St. Vincent	13.321	-61.229		555	35	-1370 ± 51	1268 - 1472 AD	UM-878	Piepgras et al. 1977	pyroclastic flow
1600-15=	SOUFRIERE ST. VINCENT	W. Indies-St. Vincent	13.320	-61.226		624	75	-1347 ± 40	1267 - 1427 AD	UM-877; UM-879	Piepgras et al. 1977	pyroclastic flow of block and ash material (wt mean)
1600-15=	SOUFRIERE ST. VINCENT	W. Indies-St. Vincent	13.320	-61.170		1045	15	-992 ± 83	826 - 1158 AD	UM-880	Piepgras et al. 1977	lithic groundsurge deposit
1600-15=	SOUFRIERE ST. VINCENT	W. Indies-St. Vincent	13.330	-61.180		2480	100	603 ± 128	859 - 347 BC	UM-876	Piepgras et al. 1977	partially welded ash flow near Overland Village (location approx)
1600-15=	SOUFRIERE ST. VINCENT	W. Indies-St. Vincent	13.313	-61.121		2700	250	884 ± 83	1050 - 718 BC	UM-875	Piepgras et al. 1977	basaltic andesite nuee ardent flow
1600-15=	SOUFRIERE ST. VINCENT	W. Indies-St. Vincent	13.297	-61.121		4165	90	2737 ± 104	2945 - 2529 BC	UM-881	Piepgras et al. 1977	pyroclastic flow
1600-15=	SOUFRIERE ST. VINCENT	W. Indies-St. Vincent	13.300	-61.130		4330	50	2980 ± 81	3142 - 2818 BC	UM-873, UM-874	Piepgras et al. 1977	base of nuee ardent flow (wt mean)
1600-15=	SOUFRIERE ST. VINCENT	W. Indies-St. Vincent	13.330	-61.180		300	60	-1574 ± 63	1448 - 1700 AD	not listed	Roobol and Smith 1988, Simken and Siebert 1994	St. Vincent-type eruption; approx. loc. (error from S & S 1994)
1600-15=	SOUFRIERE ST. VINCENT	W. Indies-St. Vincent	13.330	-61.180		320	60	-1561 ± 62	1437 - 1685 AD	not listed	Roobol and Smith 1988, Simken and Siebert 1994	St. Vincent-type eruption; approx. loc. (error from S & S 1994)
1600-15=	SOUFRIERE ST. VINCENT	W. Indies-St. Vincent	13.330	-61.180		400	100	-1524 ± 74	1376 - 1672 AD	not listed	Roobol and Smith 1988, Simken and Siebert 1994	St. Vincent-type eruption; approx. loc. (error from S & S 1994)
1600-15=	SOUFRIERE ST. VINCENT	W. Indies-St. Vincent	13.330	-61.180		470	24	-1482 ± 135	1212 - 1752 AD	not listed	Roobol and Smith 1988, Simken and Siebert 1994	St. Vincent-type eruption; approx. loc. (error from S & S 1994)
1600-15=	SOUFRIERE ST. VINCENT	W. Indies-St. Vincent	13.330	-61.180		3550	250	1888 ± 106	2100 - 1676 BC	not listed	Roobol and Smith 1988, Simken and Siebert 1994	St. Vincent -type eruption; approx. loc. (average of 2 dates; error from S & S 1994))
1600-15=	SOUFRIERE ST. VINCENT	W. Indies-St. Vincent	13.330	-61.180		3970	36	2465 ± 112	2689 - 2241 BC	not listed	Roobol and Smith 1988, Simken and Siebert 1994	St. Vincent-type eruption; approx. loc. (error from S & S 1994)
1700-00	NOT IDENTIFIED	Iceland?	57.400	-4.670		2099	75	120 ± 54	228 - 12 BC	GU-7018, -7017, -7016	Dugmore at al. 1995	Glen Garry tephra; source not identified (wt. mean, 3 samples)
1700-00	NOT IDENTIFIED	Iceland	64.117	-21.933		11530	500	11338 ± 115	11568 -11108 BC	LU-2599	Hakansson 1987	Reykjavik, lava on shell
1700-00	NOT IDENTIFIED	Iceland	64.150	-21.650		5300	86	4116 ± 364	4844 - 3388 BC	C-749	Libby 1952	peat just below lava flow in Reykjavik
1700-00	NOT IDENTIFIED	Iceland?	59.400	5.500		10579	129	10601 ± 133	10867 -10335 BC	T-3362, T-1040, T-3583, T-3962, T-3961, T-3960, T-4381, T-4382	Mangerud et al. 1984	Vedde ash bed in Norway; approx. loc. (wt. mean, 7 samples)
1700-00	NOT IDENTIFIED	Iceland?	54.767	-6.283		5282	250	4130 ± 74	4278 - 3982 BC	UB-3888	Pilcher et al. 1996	unidentified tephra layer at Sluggan Bog, No. Ireland
1700-00	NOT IDENTIFIED	Iceland?	54.767	-6.283		5811	70	4665 ± 40	4745 - 4585 BC	UB-3886	Pilcher et al. 1996	Lairg B type tephra from Sluggan Bog
1700-00	NOT IDENTIFIED	Iceland?	54.767	-6.283		6036	26	4904 ± 41	4986 - 4822 BC	UB-3885	Pilcher et al. 1996	Lairg A type tephra from Sluggan Bog
1700-01=	SNAEFELLSJOKULL	Iceland-W	64.800	-23.780		1750	25	-277 ± 169	61 BC - 615 AD	not listed	Johannesson et al. 1981	Sn-1 acid tephra layer; approx. loc.
1700-01=	SNAEFELLSJOKULL	Iceland-W	64.800	-23.780		3960	36	2459 ± 150	2759 - 2159 BC	not listed	Johannesson et al. 1981	Sn-2 acid tephra layer; approx. loc.
1700-01=	SNAEFELLSJOKULL	Iceland-W	64.800	-23.780		1880	160	-138 ± 78	18 BC - 294 AD	not listed	Saemundsson 1992	Nesjaraun lava from Sandey Cone; approx. loc.
1700-01=	SNAEFELLSJOKULL	Iceland-W	64.800	-23.780	-1000	2950	100	1179 ± 624	2427 BC - 69 AD	Chicago	Simken and Siebert 1994	CAVW; Bardason T 1990
1700-01=	SNAEFELLSJOKULL	Iceland-W	64.800	-23.780	-2270	4220	110	2822 ± 423	3668 - 1976 BC	no ref here	Simken and Siebert 1994	CAVW
1700-01=	SNAEFELLSJOKULL	Iceland-W	64.800	-23.780	-2400	4350	230	3002 ± 293	3588 - 2416 BC	no ref here	Simken and Siebert 1994	CAVW; Bardason T 1990
1700-01=	SNAEFELLSJOKULL	Iceland-W	64.800	-23.780	-2970	4920	88	3670 ± 359	4388 - 2952 BC	no ref here	Simken and Siebert 1994	CAVW
1700-03=	LJOSUFJOLL	Iceland-W	64.870	-22.230		2615	100	716 ± 152	1020 - 412 BC	Chicago	Simken and Siebert 1994	CAVW; Johannesson H 1977; Johannesson H 1982
1700-03=	LJOSUFJOLL	Iceland-W	64.870	-22.230	-1750	3700	38	2108 ± 210	2528 - 1688 BC	CAVW	Simken and Siebert 1994	CAVW
1701-02=	REYKJANES	Iceland-SW	63.880	-22.500		2420	150	571 ± 147	865 - 277 BC	not listed	Jakobsson et al. 1978	date for Grindavik lava flow; approx. loc.
1701-03=	KRISUVIK	Iceland-SW	63.930	-22.100		875	80	-1142 ± 80	982 - 1302 AD	Chicago	Simken and Siebert 1994	CAVW; Jonsson J 1978; Jonsson J 1983
1701-03=	KRISUVIK	Iceland-SW	63.930	-22.100		2140	80	198 ± 119	436 BC - 40 AD	Chicago	Simken and Siebert 1994	CAVW; Jonsson J 1974; Jonsson J 1975; Jonsson J 1978; Jonsson J 1983
1701-03=	KRISUVIK	Iceland-SW	63.930	-22.100		3010	45	1237 ± 115	1467 - 1007 BC	Chicago	Simken and Siebert 1994	CAVW; Jonsson J 1978; Jonsson J 1983
1701-03=	KRISUVIK	Iceland-SW	63.930	-22.100		7240	200	6105 ± 149	6403 - 5807 BC	Chicago	Simken and Siebert 1994	CAVW; Kjartansson G 1972; Jonsson J 1978
1701-04=	BRENNISTEINSFJOLL	Iceland-SW	63.920	-21.830		1040	80	-1002 ± 93	816 - 1188 AD	Chicago	Simken and Siebert 1994	CAVW; Jonsson J 1978; Jonsson J 1983
1701-04=	BRENNISTEINSFJOLL	Iceland-SW	63.920	-21.830		1075	100	-953 ± 50	853 - 1053 AD	Chicago	Simken and Siebert 1994	Jonsson J 1977b; Jonsson J 1978
1701-04=	BRENNISTEINSFJOLL	Iceland-SW	63.920	-21.830		2990	300	1212 ± 118	1448 - 976 BC	Chicago	Simken and Siebert 1994	CAVW; Jonsson J 1978
1701-04=	BRENNISTEINSFJOLL	Iceland-SW	63.920	-21.830		4610	41	3339 ± 157	3653 - 3025 BC	Chicago	Simken and Siebert 1994	CAVW; Jonsson J 1978; Jonsson J 1983
1701-05=	HENGILL	Iceland-SW	64.133	-18.967		5290	340	4097 ± 265	4627 - 3567 BC	W-911	Rubin and Berthold 1961	next to youngest Thjorsa lava flow
1701-05=	HENGILL	Iceland-SW	63.917	-20.650		8170	150	7113 ± 367	7847 - 6379 BC	W-913	Rubin and Berthold 1961	Oldest Thjorsa lava flow
1701-05=	HENGILL	Iceland-SW	64.133	-21.033		9130	160	8337 ± 369	9075 - 7599 BC	W-912	Rubin and Berthold 1961; Saemundsson 1992	charred plant remains from beneath Eldborgir lava
1701-05=	HENGILL	Iceland-SW	64.180	-21.330		5080	53	3866 ± 78	4022 - 3710 BC	not listed	Saemundsson 1992	lava from Hagavikurhraun fissure, Hengill?; approx. loc.
1701-05=	HENGILL	Iceland-SW	64.180	-21.330		1860	120	-166 ± 122	78 BC - 410 AD	Chicago	Simken and Siebert 1994	Jonsson J 1975; Jonsson J 1977a
1701-05=	HENGILL	Iceland-SW	64.180	-21.330		2025	80	45 ± 94	233 BC - 143 AD	Chicago	Simken and Siebert 1994	CAVW; Jonsson J 1978; Jonsson J 1983
1701-05=	HENGILL	Iceland-SW	64.180	-21.330		9240	151	8502 ± 184	8870 - 8134 BC	Chicago	Simken and Siebert 1994	CAVW; Einarsson T 1960; Saemundsson K 1965; Saemundsson K 1967; Jonsson J 1977a; Jonsson J 1978; Saemundsson K, Einarsson S 1980; Saemundsson K 1982; Jonsson J 1983; Saemundsson K 1992
1701-06=	GRIMSNES	Iceland-SW	64.130	-20.600		1178	12	-843 ± 43	757 - 929 AD	LU-1166 thru -1170	Hakansson 1977	date volcanic ash layer VII a+b, the "landnam" layer (wt mean, 5 dates)
1701-06=	GRIMSNES	Iceland-SW	64.450	-20.817		6220	120	5141 ± 167	5475 - 4807 BC	K-1166	Tauber 1968	charred plant material below lava layer at Grimsnes
1701-07=	PRESTAHNUKUR	Iceland-SW	64.600	-20.580		9500	44	8940 ± 715	10370 - 7510 BC	Chicago	Simken and Siebert 1994	CAVW; Kjartansson G 1966; Saemundsson K 1992
1701-08=	LANGJOKULL	Iceland-SW	64.750	-19.980		775	60	-1210 ± 95	1020 - 1400 AD	not listed	Piper 1973
1702-00	NOT IDENTIFIED	Iceland	63.767	-18.117		1910	52	-98 ± 144	190 BC - 386 AD	U-3	Olsson 1959	50 cm above lava
1702-00	NOT IDENTIFIED	Norway	79.983	18.583		4020	53	2578 ± 152	2882 - 2274 BC	U-34	Olsson 1959	near upper pumice level
1702-00	NOT IDENTIFIED	Norway	79.967	18.333		6490	200	5449 ± 99	5647 - 5251 BC	U-36	Olsson 1959	at upper pumice level
1702-00	NOT IDENTIFIED	Norway	79.983	18.583		6780	110	5682 ± 84	5850 - 5514 BC	U-33	Olsson 1959	near lower pumice level
1702-00	NOT IDENTIFIED	Norway	79.983	18.583		7830	140	6743 ± 190	7123 - 6363 BC	U-38	Olsson 1959	above upper pumice level
1702-03=	KATLA	Iceland-S	64.150	-22.017		3300	140	1593 ± 125	1843 - 1343 BC	T-363	Nydal et al. 1964	peat just below balatic tephra layer K
1702-05=	TORFAJOKULL	Iceland-S	58.800	-3.300		5560	29	4410 ± 81	4572 - 4248 BC	GU-3214	Dugmore at al. 1995	Hoy tephra in Orkney Is., composition puts it from Torfajokull system
1702-07=	NOT IDENTIFIED	Iceland?	63.070	7.490		3600	66	1958 ± 124	2206 - 1710 BC	not listed	Blackford et al 1992	ash in peat in Kristiansund, Norway
1702-07=	HEKLA	Iceland-S	57.330	-7.330		479	60	-1431 ± 24	1383 - 1479 AD	GU-3010, GU-3009	Dugmore at al. 1995	Loch Portain B tephra, possibly a single eruption from Hekla AD 1510 (wt. mean, 2 samples)
1702-07=	HEKLA	Iceland-S	57.000	-4.000		3833	70	2265 ± 40	2345 - 2185 BC	(27 dates)	Dugmore at al. 1995	Hekla-4 tephra; 20 dates from Iceland and 7 dates from Scotland (wt. mean, 27 dates)
1702-07=	HEKLA	Iceland-S	64.017	-20.283		7800	115	6614 ± 77	6768 - 6460 BC	LU-2601	Hakansson 1987	Charcoal under Thorsja lava
1702-07=	HEKLA	Iceland-S	65.000	-15.583		770	53	-1221 ± 82	1057 - 1385 AD	T-394	Nydal et al. 1964	first eruption of Hekla at approx. 1206 AD
1702-07=	HEKLA	Iceland-S	64.067	-19.750		2746	50	898 ± 54	1006 - 790 BC	ST-814; Y-85; ST-813	Ostlund and Engstrand 1963, Larsen 1984; Preston et al. 1955; Grant-Taylor and Rafter 1963, Larson and Torarinsson 1977:41	pumice layer, Hekla 3 (wt. mean, 3 samples)
1702-07=	HEKLA	Iceland-S	54.767	-6.283		919	25	-1100 ± 46	1008 - 1192 AD	UB-3538	Pilcher et al. 1995	Hekla 1, dated from Irish tephra
1702-07=	HEKLA	Iceland-S	65.817	-17.317		2232	81	285 ± 159	603 BC - 33 AD	Y-87; K-139	Preston et al. 1955; Tauber 1960	charcoal mixed with soil just under younger Laxa lava flow (wt. mean, 2 samples)
1702-07=	HEKLA	Iceland-S	63.980	-19.700		8065	81	7027 ± 458	7943 - 6111 BC	W-482	Rubin and Alexander 1958	peat buried by huge basaltic lava flow
1702-07=	HEKLA	Iceland-S	63.980	-19.700		6112	27	5051 ± 111	5273 - 4829 BC	not listed; St-2137	Sigvaldson et al. 1992; Engstrand 1967	Hekla 5 and unidentified tephra nearby (wt. mean, 2 samples)
1702-07=	HEKLA	Iceland-S	63.980	-19.700		4260	140	2889 ± 19	2927 - 2851 BC	Chicago	Simken and Siebert 1994	Thorarinsson S 1970; not in Larsen G, Thorarinsson S 1977; Vilmundardottir E G, Hjartarson A 1985; not in Pilchler J R, Hall V A, McCormac F G 1994
1702-07=	HEKLA	Iceland-S	65.733	-18.200		6590	60	5518 ± 127	5772 - 5264 BC	K-141	Tauber 1960	peat under Hekla 5 tephra layer (wt. mean, 2 measurements)
1703-00	NOT IDENTIFIED	Iceland	65.750	-18.000		525	115	-1384 ± 54	1276 - 1492 AD	St-1799	Engstrand 1967	dates ash
1703-00	UNKNOWN	Iceland	54.767	-6.283		199	11	-1735 ± 66	1603 - 1867 AD	UB-3540, UB-3541, UB-3543, UB-3544	Pilcher et al. 1995	unidentified tephra from No Ireland (wt. mean, 4 samples)
1703-03=	BARDARBUNGA [VEIDIVOTN]	Iceland-NE	64.630	-17.530		2660	21	813 ± 95	1003 - 623 BC	not listed	Larsen 1984	marker tephra layer UN based on dated Hekla layer just below it; approx. loc.
1703-03=	BARDARBUNGA [VEIDIVOTN]	Iceland-NE	64.630	-17.530	-6650	8600	10	7636 ± 53	7742 - 7530 BC	Chicago	Simken and Siebert 1994	not in Jakobsson S P 1972; Kjartansson G 1964; Thorarinsson S 1960; not in Jakobsson S P 1979; CAVW; Hjartarson A 1988
1710-00	UNKNOWN	Faroe Islands	57.500	-7.500		10300	90	10081 ± 399	10879 - 9283 BC	several dates	Austin et al. 1995	Vedde Ash
1710-00	NOT IDENTIFIED	Faroe Islands	62.067	-7.250		9140	100	8346 ± 218	8782 - 7910 BC	not listed	Merkt et al. 1993	Saksunarvatn tephra from Iceland?
1802-001	FLORES	Azores	39.400	-31.170	-950	2900	100	1106 ± 141	1388 - 824 BC	Morriseau and Traineau 1985	Simken and Siebert 1994	Morriseau and Traineau 1985
1802-001	FLORES	Azores	39.400	-31.170	-1200	3150	20	1404 ± 120	1644 - 1164 BC	Morriseau and Traineau 1985	Simken and Siebert 1994	Morriseau and Traineau 1985
1802-01=	FAYAL	Azores	38.600	-28.730		1660	41	-378 ± 63	252 - 504 AD	ICEN-994	Madeira et al. 1995	4th layer (approx loc)
1802-01=	FAYAL	Azores	38.600	-28.730		1832	195	-181 ± 51	79 - 283 AD	ICEN-1000,-972	Madeira et al. 1995	3rd breccia (wt. mean, 2 samples; approx loc)
1802-01=	FAYAL	Azores	38.600	-28.730		2360	90	532 ± 152	836 - 228 BC	ICEN-1113	Madeira et al. 1995	the 2nd brecchia layer (approx loc)
1802-01=	FAYAL	Azores	38.600	-28.730		3239	90	1525 ± 79	1683 - 1367 BC	ICEN-961, -1114	Madeira et al. 1995	the first brecchia of at least 5 eruptive layers (wt. mean, 2 samples; approx loc)
1802-01=	FAYAL	Azores	38.600	-28.730		3490	105	1811 ± 66	1943 - 1679 BC	ICEN-960	Madeira et al. 1995	minimum age for explosive brecchia event (approx loc)
1802-01=	FAYAL	Azores	38.600	-28.730		6490	100	5402 ± 197	5796 - 5008 BC	ICEN-1111	Madeira et al. 1995	paleosol covered by pumice fall deposit (approx loc)
1802-01=	FAYAL	Azores	38.600	-28.730		9570	80	8975 ± 498	9971 - 7979 BC	ICEN-1110	Madeira et al. 1995	paleosol covered by pumice fall deposit (approx loc)
1802-01=	FAYAL	Azores	38.600	-28.730		10250	53	9875 ± 2189	14253 - 5497 BC	ICEN-1001	Madeira et al. 1995	paleosol covered by pumice fall deposit (approx loc)
1802-01=	FAYAL	Azores	38.533	-28.617		1033	70	-996 ± 34	928 - 1064 AD	Birm-330, Birm-305(a & b); ICEN-951	Shotton and Williams 1973; Madeira et al. 1995	from uppermost palagonite tuff (wt. mean, 3 counts)
1802-01=	FAYAL	Azores	38.600	-28.730		1199	70	-829 ± 38	753 - 905 AD	Birm-126; ICEN-995, -996, -959, -952, -953, -999, -949	Shotton et al. 1970; Madeira et al. 1995	5th breccia (wt. mean, 8 samples; approx loc)
1802-05=	TERCEIRA	Azores	38.650	-27.200		23100	500	24250 ± 265	24780 -23720 BC	Birm-306	Shotton and Williams 1973	above Lajes ignimbrite, Terceira I
1802-05=	TERCEIRA	Azores	38.733	-27.267		2040	200	72 ± 151	374 BC - 230 AD	Birm-394	Shotton et al. 1974	carbonized tree branches from discrete carbon layer between two basaltic ashes
1802-05=	TERCEIRA	Azores	38.783	-27.133		18600	500	19946 ± 865	21676 -18216 BC	Birm-396	Shotton et al. 1974	basal layer of Lajes ignimbrite
1802-05=	TERCEIRA	Azores	38.683	-27.283		19680	230	21090 ± 525	22140 -20040 BC	Birm-395	Shotton et al. 1974	base of non-welded basal zone of Sao Mateus ignimbrite
1802-08/09	ZONE 2-SÃO MIGUEL	Azores	37.798	-25.546		6500	75	5458 ± 93	5644 - 5272 BC	not listed	Moore 1990	Ankaramite flow, SE part
1802-08=	SETE CIDADES	Azores	37.862	-25.803		500	50	-1442 ± 102	1238 - 1646 AD	W-5430	Moore and Rubin 1991	at base of mudflow interbedded with Sete L trachyte pumice deposit
1802-08=	SETE CIDADES	Azores	37.858	-25.848		840	20	-1166 ± 77	1012 - 1320 AD	W-5158	Moore and Rubin 1991	dates youngest subaerial mafic eruption
1802-08=	SETE CIDADES	Azores	37.810	-25.801		1008	22	-1046 ± 62	922 - 1170 AD	W-5262, W-5161, W-6131	Moore and Rubin 1991	top of soil beneath extensive basanitoid aa flow (wt. mean, 3 samples)
1802-08=	SETE CIDADES	Azores	37.782	-25.623		1072	53	-955 ± 126	703 - 1207 AD	W-6132, W-6140	Moore and Rubin 1991	in coarse trachyte maar deposit from Coroa da Furna (wt. mean, 2 samples)
1802-08=	SETE CIDADES	Azores	37.818	-25.719		1280	15	-773 ± 144	485 - 1061 AD	W-6149	Moore and Rubin 1991	soil beneath pahoehoe flow from Pico do Carvao
1802-08=	SETE CIDADES	Azores	37.838	-25.795		1860	70	-163 ± 145	127 BC - 453 AD	W-5406	Moore and Rubin 1991	charc assoc with Sete J trachyte pumice
1802-08=	SETE CIDADES	Azores	37.831	-25.755		2700	50	860 ± 328	1516 - 204 BC	W-5265	Moore and Rubin 1991	ankaramite bombs from Eguas cone
1802-08=	SETE CIDADES	Azores	37.872	-25.845		17160	430	18161 ± 500	19161 -17161 BC	W-5165	Moore and Rubin 1991	dates major flank eruption
1802-08=	SETE CIDADES	Azores	37.873	-25.814		21160	950	22741 ± 327	23395 -22087 BC	W-5170	Moore and Rubin 1991	dates formation of Sete Cidades caldera; tristanite scoria
1802-08=	SETE CIDADES	Azores	37.850	-24.800		663	35	-1318 ± 71	1176 - 1460 AD	Birm-181	Shotton and Williams 1971	eruption of Sete Citades volcano
1802-081	ZONE 2-SÃO MIGUEL	Azores	37.777	-25.613		1350	240	-704 ± 124	456 - 952 AD	W-6137	Moore and Rubin 1991	soil beneath basanatoid aa flow from unnamed cone
1802-081	ZONE 2-SÃO MIGUEL	Azores	37.800	-25.517		1790	53	-234 ± 169	104 BC - 572 AD	W-5433	Moore and Rubin 1991, Moore 1990	soil under hawaiite pahoehoe flow
1802-081	ZONE 2-SÃO MIGUEL	Azores	37.796	-25.648		2800	400	1011 ± 148	1307 - 715 BC	W-6143	Moore and Rubin 1991, Moore 1990	basanatoid bombs from cone betw. Pico de Lima and Pico Grande
1802-081	ZONE 2-SÃO MIGUEL	Azores	37.805	-25.793		20890	800	22487 ± 370	23227 -21747 BC	W-5189	Moore and Rubin 1991; Moore 1990	mugearite flow, western edge
1802-081	UNNAMED	Azores	37.817	-25.600		5990	100	4890 ± 136	5162 - 4618 BC	BIRM-91	Shotton et al. 1969	imm. beneath basalt lava flow from Mata do Leal Crater
1802-09/10	ZONE 2-SÃO MIGUEL	Azores	37.773	-21.417		26500	600	28601 ± 514	29629 -27573 BC	not listed	Moore 1990	basanitoid, northwestern part of Zone 4; approx. loc.
1802-09=	AGUA DE PAU	Azores	37.761	-25.563		1250	24	-800 ± 141	518 - 1082 AD	W-6154	Moore and Rubin 1991	beneath basanitoid aa and pahoehoe flow from Pico das Mos
1802-09=	AGUA DE PAU	Azores	37.761	-25.414		3800	89	2271 ± 527	3325 - 1217 BC	W-5414	Moore and Rubin 1991	underlies coarse trachyte pumice
1802-09=	AGUA DE PAU	Azores	37.760	-25.398		4160	70	2722 ± 206	3134 - 2310 BC	W-6174	Moore and Rubin 1991	trachyte pyroclastic flow
1802-09=	AGUA DE PAU	Azores	37.750	-25.417		4990	79	3803 ± 109	4021 - 3585 BC	W-5251	Moore and Rubin 1991	hybrid basalt flow within sequence
1802-09=	AGUA DE PAU	Azores	37.765	-25.537		8700	90	7855 ± 253	8361 - 7349 BC	W-5420	Moore and Rubin 1991	underlies ankaranite scoria of Pico do Joao Fernandes
1802-09=	AGUA DE PAU	Azores	37.753	-25.367		10620	250	10371 ± 414	11199 - 9543 BC	W-5247	Moore and Rubin 1991	soil underlying aphyrtic hawaiite scoria Cerrado dos Bezerros
1802-09=	AGUA DE PAU	Azores	37.721	-25.490		15182	140	15888 ± 148	16184 -15592 BC	W-5172, W-5416	Moore and Rubin 1991	dates formation of inner caldera (wt. mean, 2 samples)
1802-09=	AGUA DE PAU	Azores	37.826	-25.474		18600	650	19995 ± 388	20771 -19219 BC	W-5409	Moore and Rubin 1991	dates major flank eruption A de Pau
1802-09=	AGUA DE PAU	Azores	37.798	-25.463		4937	71	3719 ± 45	3809 - 3629 BC	W-5411, W-5257, W-5431, W-5437, W-5426, W-5434, W-5438, W-5436; Birm-35; P-2165	Moore and Rubin 1991; Fishman et al. 1977	dates of pyroclastic surge deposits in Fogo A sequence; (wt. mean, 9 samples)
1802-09=	AGUA DE PAU	Azores	37.783	-25.450		3240	100	1528 ± 100	1728 - 1328 BC	Birm-125	Shotton et al. 1970	wood buried in 2nd ash layer of 5 overlying Birm-35
1802-09=	AGUA DE PAU	Azores	37.791	-25.433		4445	70	3139 ± 153	3445 - 2833 BC	Birm-90; W-5424	Walker and Croasdale 1971; Moore and Rubin 1991	charcoal in trachytic ash; Fogo Member A (wt. mean, 2 samples)
1802-10=	FURNAS	Azores	37.741	-25.343		286	70	-1585 ± 58	1469 - 1701 AD	W-5264, W-5186	Moore and Rubin 1991	pyroclastic flow assoc w/AD 1630 Plinian eruption (wt. mean, 2 samples)
1802-10=	FURNAS	Azores	37.778	-25.280		780	25	-1203 ± 113	977 - 1429 AD	W-6175	Moore and Rubin 1991	trachyte pyroclastic flow
1802-10=	FURNAS	Azores	37.765	-25.300		1105	15	-927 ± 57	813 - 1041 AD	W-5205, W-5435	Moore and Rubin 1991	Furnas F trachyte pumice (wt. mean, 2 samples)
1802-10=	FURNAS	Azores	37.803	-25.658		2460	350	550 ± 260	1070 - 30 BC	W-6145	Moore and Rubin 1991	basanatoid bombs from Pico da Furna
1802-10=	FURNAS	Azores	37.778	-25.297		6520	98	5475 ± 96	5667 - 5283 BC	W-5190	Moore and Rubin 1991	mudflow from Furnas
1802-10=	FURNAS	Azores	37.779	-25.335		11230	34	11095 ± 100	11295 -10895 BC	W-5160	Moore and Rubin 1991	dates group of post caldera domes- Pico do Ferro
1802-10=	FURNAS	Azores	37.731	-25.320		22060	900	23545 ± 272	24089 -23001 BC	W-5188	Moore and Rubin 1991	trachyte mudflow
1802-10=	FURNAS	Azores	37.774	-25.338		23000	3000	24490 ± 1042	26574 -22406 BC	W-5259	Moore and Rubin 1991	top of 3 carbonaceous beds
1802-10=	FURNAS	Azores	37.774	-25.338		24000	650	25403 ± 816	27035 -23771 BC	W-5192	Moore and Rubin 1991	middle of 3 carbonaceous beds
1802-10=	FURNAS	Azores	37.774	-25.338		25800	2400	27632 ± 832	29296 -25968 BC	W-5441, W-5253	Moore and Rubin 1991	lowest of 3 carbonaceous beds (wt. mean, 2 samples of same)
1802-10=	FURNAS	Azores	37.821	-25.427		26750	800	28617 ± 812	30241 -26993 BC	W-5427	Moore and Rubin 1991	basanitoid aa flow
1802-10=	FURNAS	Azores	37.758	-25.350		2900	33	1110 ± 158	1426 - 794 BC	Birm-225	Shotton and Williams 1971	wood from ash deposit on rim of Furnas Caldera
1803-02-	HIERRO	Canary Is	27.730	-18.030		2500	150	614 ± 125	864 - 364 BC	not listed	Guillou et al. 1996	lava from group of recent emmision vents (approx. loc.)
1803-03-	TENERIFE	Canary Is	28.250	-16.583		8760	250	7898 ± 225	8348 - 7448 BC	Gif-3425	Delibrias and Guillier 1988	andosol formed on volcanic ash- min age for ash
1803-04-	GRAN CANARIA	Canary Is	28.000	-15.580		3075	30	1332 ± 65	1462 - 1202 BC	no ref here	Simken and Siebert 1994	Nogales and Schminke 1968; Schminke 1990
1806-04	GOUGH ISLAND	S Atlantic	-40.333	-10.000		2345	24	473 ± 208	889 - 57 BC	Q-418	Godwin and Willis 1960	enclosing ash from Gough Island eruption
