# Supplementary material for: Climate change, not human population growth, correlates with Late Quaternary megafauna declines in North America
Source: Nat Commun. 2021 Feb 16;12:965. doi: 10.1038/s41467-021-21201-8 (PMC7886903; doi:10.1038/s41467-021-21201-8)
Supplement: Supplementary file 8 — Supplementary Code 1 [file 41467_2021_21201_MOESM8_ESM.zip › mfauna_replication/ngrip.csv]

NGRIP-2 depth (m)	Delta O18 (permil)	Dust count (ml^-1)	GICC05 age (yr b2k)	GICC05 MCE (yr)
1346.45	-34.47		9527.3	73.0
1346.50	-34.77		9527.9	73.0
1346.55	-35.14		9529.0	73.0
1346.60	-35.18		9529.6	73.0
1346.65	-35.41		9530.1	73.1
1346.70	-35.74		9530.9	73.9
1346.75	-35.37		9531.5	74.0
1346.80	-34.64		9532.2	74.0
1346.85	-33.61		9533.0	74.0
1346.90	-33.50		9533.7	74.0
1346.95	-34.65		9534.3	74.0
1347.00	-34.98		9534.9	74.0
1347.05	-34.99		9535.7	74.0
1347.10	-35.38		9536.3	74.0
1347.15	-35.29		9536.9	74.0
1347.20	-35.12		9537.4	74.0
1347.25	-35.54		9538.0	74.0
1347.30	-35.84		9538.6	74.0
1347.35	-35.31		9539.3	74.0
1347.40	-35.17		9540.3	74.0
1347.45	-34.72		9541.3	74.0
1347.50	-34.22		9542.1	74.0
1347.55	-34.44		9542.6	74.0
1347.60	-34.74		9543.1	74.0
1347.65	-34.81		9543.8	74.0
1347.70	-34.07		9544.4	74.0
1347.75	-33.61		9545.0	74.0
1347.80	-34.87		9545.6	74.0
1347.85	-36.51		9546.1	74.0
1347.90	-36.95		9546.4	74.0
1347.95	-36.26		9546.8	74.0
1348.00	-34.69		9547.2	74.0
1348.05	-34.06		9547.6	74.0
1348.10	-34.21		9548.1	74.0
1348.15	-35.02		9548.6	74.0
1348.20	-35.99		9549.1	74.0
1348.25	-36.01		9549.7	74.0
1348.30	-35.75		9550.2	74.0
1348.35	-35.66		9550.6	74.0
1348.40	-34.63		9551.0	74.0
1348.45	-34.02		9551.8	74.0
1348.50	-33.64		9552.4	74.0
1348.55	-32.88		9552.8	74.0
1348.60	-32.15		9553.6	74.0
1348.65	-32.17		9554.6	74.0
1348.70	-32.37		9555.3	74.0
1348.75	-32.34		9555.8	74.0
1348.80	-31.88		9556.4	74.0
1348.85	-31.94		9557.2	74.0
1348.90	-32.40		9558.0	74.0
1348.95	-33.40		9558.6	74.0
1349.00	-34.20		9559.1	74.0
1349.05	-34.86		9559.8	74.0
1349.10	-35.30		9560.3	74.0
1349.15	-35.05		9560.9	74.0
1349.20	-34.67		9561.8	74.0
1349.25	-35.08		9562.5	74.0
1349.30	-35.75		9563.1	74.0
1349.35	-35.70		9563.9	74.0
1349.40	-35.21		9564.7	74.0
1349.45	-34.58		9565.3	74.0
1349.50	-33.47		9565.8	74.0
1349.55	-32.47		9566.3	74.0
1349.60	-34.11		9566.9	74.0
1349.65	-36.40		9567.5	74.0
1349.70	-36.94		9568.1	74.0
1349.75	-36.39		9568.9	74.0
1349.80	-35.49		9569.4	74.0
1349.85	-36.29		9570.0	74.0
1349.90	-37.80		9570.8	74.0
1349.95	-37.94		9571.4	74.0
1350.00	-36.26		9572.0	74.0
1350.05	-34.76		9572.4	74.0
1350.10	-34.16		9572.8	74.0
1350.15	-33.70		9573.4	74.0
1350.20	-33.32		9574.0	74.0
1350.25	-33.84		9574.6	74.0
1350.30	-34.39		9575.2	74.0
1350.35	-34.31		9575.6	74.0
1350.40	-33.93		9576.0	74.0
1350.45	-34.55		9576.8	74.0
1350.50	-35.42		9577.3	74.0
1350.55	-35.62		9577.8	74.0
1350.60	-34.53		9578.4	74.0
1350.65	-33.85		9579.3	74.0
1350.70	-34.53		9579.9	74.0
1350.75	-34.88		9580.7	74.7
1350.80	-34.65		9581.8	75.0
1350.85	-35.08		9582.5	75.0
1350.90	-35.55		9583.1	75.0
1350.95	-35.83		9583.9	75.0
1351.00	-36.49		9584.4	75.0
1351.05	-35.78		9584.9	75.0
1351.10	-34.71		9585.7	75.0
1351.15	-34.51		9586.4	75.0
1351.20	-34.09		9587.0	75.0
1351.25	-33.77		9587.7	75.0
1351.30	-34.39		9588.3	75.0
1351.35	-35.07		9588.7	75.0
1351.40	-35.43		9589.2	75.0
1351.45	-35.89		9589.8	75.0
1351.50	-36.45		9590.6	75.0
1351.55	-35.40		9591.4	75.0
1351.60	-34.42		9592.2	75.0
1351.65	-34.46		9593.0	75.0
1351.70	-34.04		9593.8	75.0
1351.75	-33.88		9594.5	75.0
1351.80	-34.13		9595.1	75.0
1351.85	-34.19		9595.8	75.0
1351.90	-34.41		9596.3	75.0
1351.95	-34.94		9596.8	75.0
1352.00	-35.35		9597.3	75.0
1352.05	-35.53		9597.8	75.0
1352.10	-35.45		9598.5	75.0
1352.15	-35.42		9599.2	75.0
1352.20	-35.75		9599.7	75.0
1352.25	-35.85		9600.3	75.0
1352.30	-35.28		9600.9	75.0
1352.35	-34.13		9601.5	75.0
1352.40	-33.25		9602.1	75.0
1352.45	-34.01		9602.7	75.0
1352.50	-35.23		9603.2	75.0
1352.55	-35.52		9603.8	75.0
1352.60	-34.86		9604.4	75.0
1352.65	-34.77		9605.0	75.0
1352.70	-35.20		9605.8	75.0
1352.75	-35.36		9606.4	75.0
1352.80	-35.76		9607.0	75.0
1352.85	-35.90		9607.8	75.0
1352.90	-34.88		9608.4	75.0
1352.95	-33.28		9608.9	75.0
1353.00	-32.20		9609.4	75.0
1353.05	-32.66		9609.8	75.0
1353.10	-33.14		9610.4	75.0
1353.15	-32.91		9611.1	75.0
1353.20	-33.59		9611.4	75.0
1353.25	-35.12		9611.7	75.0
1353.30	-35.62		9612.0	75.0
1353.35	-34.45		9612.7	75.0
1353.40	-32.91		9613.3	75.0
1353.45	-32.28		9613.7	75.0
1353.50	-32.60		9614.1	75.0
1353.55	-33.73		9614.6	75.0
1353.60	-34.37		9615.1	75.0
1353.65	-34.81		9615.7	75.0
1353.70	-35.14		9616.2	75.0
1353.75	-35.56		9616.8	75.0
1353.80	-35.88		9617.2	75.0
1353.85	-35.66		9617.5	75.0
1353.90	-35.27		9617.9	75.0
1353.95	-35.44		9618.3	75.0
1354.00	-36.11		9618.9	75.0
1354.05	-36.53		9620.0	75.0
1354.10	-35.63		9620.4	75.0
1354.15	-34.83		9620.8	75.0
1354.20	-34.73		9621.2	75.0
1354.25	-35.06		9621.5	75.0
1354.30	-35.19		9621.9	75.0
1354.35	-35.30		9622.6	75.0
1354.40	-35.44		9623.3	75.0
1354.45	-35.21		9624.1	75.0
1354.50	-34.51		9624.7	75.0
1354.55	-33.63		9625.5	75.0
1354.60	-33.81		9626.4	75.0
1354.65	-34.54		9627.1	75.0
1354.70	-34.75		9627.9	75.0
1354.75	-34.73		9628.5	75.0
1354.80	-35.11		9629.1	75.1
1354.85	-35.18		9629.9	75.9
1354.90	-34.66		9630.5	76.0
1354.95	-34.11		9631.1	76.0
1355.00	-34.24		9631.5	76.0
1355.05	-35.19		9631.9	76.0
1355.10	-35.74		9632.7	76.0
1355.15	-35.59		9633.3	76.0
1355.20	-35.72		9633.8	76.0
1355.25	-36.35		9634.4	76.0
1355.30	-36.10		9635.1	76.0
1355.35	-35.14		9635.8	76.0
1355.40	-34.63		9636.5	76.0
1355.45	-35.53		9637.3	76.0
1355.50	-36.05		9638.1	76.0
1355.55	-35.43		9638.9	76.0
1355.60	-34.94		9639.3	76.0
1355.65	-35.32		9639.7	76.0
1355.70	-35.48		9640.3	76.0
1355.75	-34.56		9641.5	76.0
1355.80	-33.83		9642.5	76.0
1355.85	-33.24		9643.4	76.0
1355.90	-33.21		9644.2	76.0
1355.95	-33.70		9644.6	76.0
1356.00	-33.89		9645.1	76.0
1356.05	-35.10		9645.5	76.0
1356.10	-36.00		9646.0	76.0
1356.15	-35.73		9646.5	76.0
1356.20	-35.46		9647.0	76.0
1356.25	-36.38		9647.6	76.0
1356.30	-37.17		9648.1	76.0
1356.35	-36.82		9648.7	76.0
1356.40	-36.00		9649.2	76.0
1356.45	-35.40		9649.5	76.0
1356.50	-35.41		9649.9	76.0
1356.55	-36.22		9650.3	76.0
1356.60	-36.26		9650.8	76.0
1356.65	-35.66		9651.3	76.0
1356.70	-35.48		9651.9	76.0
1356.75	-35.67		9652.4	76.0
1356.80	-36.10		9652.8	76.0
1356.85	-36.30		9653.5	76.0
1356.90	-35.30		9654.3	76.0
1356.95	-35.04		9654.9	76.0
1357.00	-35.32		9655.5	76.0
1357.05	-36.20		9656.2	76.0
1357.10	-36.48		9657.0	76.0
1357.15	-35.95		9657.6	76.0
1357.20	-35.35		9658.3	76.0
1357.25	-34.51		9659.0	76.0
1357.30	-34.62		9659.7	76.0
1357.35	-35.00		9660.3	76.0
1357.40	-34.63		9660.7	76.0
1357.45	-33.71		9661.1	76.0
1357.50	-33.65		9661.9	76.0
1357.55	-33.93		9662.8	76.0
1357.60	-34.22		9663.4	76.0
1357.65	-34.51		9664.0	76.0
1357.70	-34.42		9664.6	76.0
1357.75	-34.17		9665.3	76.0
1357.80	-33.94		9665.9	76.0
1357.85	-33.80		9666.6	76.0
1357.90	-33.95		9667.3	76.0
1357.95	-34.54		9668.2	76.0
1358.00	-34.93		9669.1	76.0
1358.05	-35.42		9669.9	76.0
1358.10	-35.08		9670.4	76.0
1358.15	-33.91		9670.9	76.0
1358.20	-33.15		9671.4	76.0
1358.25	-34.81		9671.9	76.0
1358.30	-35.70		9672.8	76.0
1358.35	-35.68		9673.5	76.0
1358.40	-34.97		9674.1	76.0
1358.45	-34.57		9674.8	76.0
1358.50	-34.04		9675.4	76.0
1358.55	-33.70		9676.0	76.0
1358.60	-33.68		9676.8	76.0
1358.65	-34.02		9677.5	76.0
1358.70	-34.83		9678.1	76.0
1358.75	-35.22		9678.7	76.0
1358.80	-35.65		9679.3	76.3
1358.85	-35.72		9679.9	76.9
1358.90	-35.99		9680.4	77.0
1358.95	-35.40		9680.9	77.0
1359.00	-34.29		9681.6	77.0
1359.05	-33.44		9682.5	77.0
1359.10	-32.83		9683.2	77.0
1359.15	-32.34		9683.6	77.0
1359.20	-32.25		9684.0	77.0
1359.25	-33.08		9684.7	77.0
1359.30	-34.01		9685.4	77.0
1359.35	-34.17		9686.1	77.0
1359.40	-34.40		9686.8	77.0
1359.45	-34.28		9687.5	77.0
1359.50	-33.68		9688.3	77.0
1359.55	-34.39		9689.0	77.0
1359.60	-35.05		9689.4	77.0
1359.65	-35.22		9689.8	77.0
1359.70	-34.89		9690.3	77.0
1359.75	-34.28		9690.9	77.0
1359.80	-34.14		9691.5	77.0
1359.85	-34.71		9692.1	77.0
1359.90	-34.89		9692.4	77.0
1359.95	-34.08		9692.8	77.0
1360.00	-33.51		9693.5	77.0
1360.05	-33.28		9694.4	77.0
1360.10	-33.92		9695.1	77.0
1360.15	-34.96		9695.7	77.0
1360.20	-35.22		9696.2	77.0
1360.25	-34.58		9696.5	77.0
1360.30	-33.69		9696.9	77.0
1360.35	-33.01		9697.4	77.0
1360.40	-33.26		9698.0	77.0
1360.45	-34.31		9698.7	77.0
1360.50	-34.01		9699.3	77.0
1360.55	-33.04		9699.8	77.0
1360.60	-33.16		9700.3	77.0
1360.65	-33.43		9700.9	77.0
1360.70	-33.47		9702.2	77.0
1360.75	-33.99		9703.0	77.0
1360.80	-34.34		9704.0	77.0
1360.85	-34.14		9704.5	77.0
1360.90	-33.93		9705.0	77.0
1360.95	-34.02		9705.4	77.0
1361.00	-34.13		9705.8	77.0
1361.05	-33.95		9706.4	77.0
1361.10	-34.32		9707.2	77.0
1361.15	-34.75		9708.0	77.0
1361.20	-35.18		9708.7	77.0
1361.25	-35.12		9709.3	77.0
1361.30	-34.07		9709.9	77.0
1361.35	-32.07		9710.3	77.0
1361.40	-31.28		9710.7	77.0
1361.45	-32.61		9711.1	77.0
1361.50	-34.26		9711.7	77.0
1361.55	-35.46		9712.2	77.0
1361.60	-36.62		9712.7	77.0
1361.65	-36.46		9713.4	77.0
1361.70	-35.60		9714.3	77.0
1361.75	-35.11		9715.1	77.0
1361.80	-35.72		9715.5	77.0
1361.85	-36.81		9716.0	77.0
1361.90	-37.09		9717.0	77.0
1361.95	-35.81		9717.8	77.0
1362.00	-34.76		9718.8	77.0
1362.05	-35.36		9719.6	77.0
1362.10	-36.18		9720.3	77.0
1362.15	-36.20		9720.9	77.0
1362.20	-35.16		9721.5	77.0
1362.25	-34.07		9722.2	77.0
1362.30	-33.90		9723.1	77.0
1362.35	-34.51		9723.7	77.0
1362.40	-35.13		9724.3	77.0
1362.45	-35.61		9725.1	77.0
1362.50	-35.30		9725.5	77.0
1362.55	-33.68		9725.8	77.0
1362.60	-32.71		9726.5	77.0
1362.65	-33.22		9727.3	77.0
1362.70	-34.10		9727.9	77.0
1362.75	-35.15		9728.4	77.4
1362.80	-35.25		9728.8	77.8
1362.85	-34.99		9729.3	78.0
1362.90	-34.73		9729.9	78.0
1362.95	-34.41		9730.6	78.0
1363.00	-34.66		9731.3	78.0
1363.05	-34.86		9732.1	78.0
1363.10	-35.58		9732.8	78.0
1363.15	-35.27		9733.4	78.0
1363.20	-34.34		9734.1	78.0
1363.25	-33.78		9734.7	78.0
1363.30	-34.33		9735.2	78.0
1363.35	-35.54		9735.8	78.0
1363.40	-36.46		9736.3	78.0
1363.45	-35.87		9736.9	78.0
1363.50	-34.82		9737.7	78.0
1363.55	-34.51		9738.3	78.0
1363.60	-34.26		9738.7	78.0
1363.65	-34.39		9739.3	78.0
1363.70	-34.82		9739.9	78.0
1363.75	-34.31		9740.4	78.0
1363.80	-33.07		9740.9	78.0
1363.85	-32.62		9741.4	78.0
1363.90	-33.06		9741.8	78.0
1363.95	-33.44		9742.5	78.0
1364.00	-32.90		9743.2	78.0
1364.05	-33.62		9743.8	78.0
1364.10	-34.49		9744.3	78.0
1364.15	-34.50		9744.9	78.0
1364.20	-34.65		9745.6	78.0
1364.25	-35.12		9746.2	78.0
1364.30	-35.11		9746.7	78.0
1364.35	-34.62		9747.2	78.0
1364.40	-34.38		9747.7	78.0
1364.45	-34.37		9748.3	78.0
1364.50	-34.57		9749.1	78.0
1364.55	-35.01		9749.7	78.0
1364.60	-35.24		9750.3	78.0
1364.65	-34.53		9751.0	78.0
1364.70	-34.09		9751.6	78.0
1364.75	-34.51		9752.1	78.0
1364.80	-34.75		9752.8	78.0
1364.85	-34.78		9753.3	78.0
1364.90	-34.80		9753.9	78.0
1364.95	-35.21		9754.5	78.0
1365.00	-35.98		9755.2	78.0
1365.05	-35.84		9756.0	78.0
1365.10	-35.13		9756.7	78.0
1365.15	-34.07		9757.6	78.0
1365.20	-33.50		9758.6	78.0
1365.25	-33.84		9759.3	78.0
1365.30	-34.47		9759.7	78.0
1365.35	-35.38		9760.2	78.0
1365.40	-35.70		9760.6	78.0
1365.45	-35.43		9761.1	78.0
1365.50	-35.34		9761.7	78.0
1365.55	-35.49		9762.4	78.0
1365.60	-35.36		9763.2	78.0
1365.65	-35.56		9763.6	78.0
1365.70	-35.44		9764.1	78.0
1365.75	-33.79		9764.8	78.0
1365.80	-32.57		9765.4	78.0
1365.85	-33.01		9766.1	78.0
1365.90	-33.11		9766.9	78.0
1365.95	-33.33		9767.8	78.0
1366.00	-34.17		9768.3	78.0
1366.05	-34.44		9768.6	78.0
1366.10	-34.25		9768.9	78.0
1366.15	-34.33		9769.6	78.0
1366.20	-34.42		9770.3	78.0
1366.25	-34.57		9771.0	78.0
1366.30	-35.31		9771.6	78.0
1366.35	-35.84		9772.2	78.0
1366.40	-35.33		9772.8	78.0
1366.45	-34.56		9773.3	78.0
1366.50	-33.85		9773.7	78.0
1366.55	-34.37		9774.2	78.0
1366.60	-35.37		9774.8	78.0
1366.65	-35.40		9775.3	78.0
1366.70	-34.61		9775.9	78.0
1366.75	-34.40		9776.5	78.0
1366.80	-34.33		9777.1	78.0
1366.85	-34.41		9777.8	78.0
1366.90	-34.05		9778.6	78.6
1366.95	-33.67		9779.3	79.0
1367.00	-33.68		9779.9	79.0
1367.05	-33.69		9780.6	79.0
1367.10	-33.70		9781.2	79.0
1367.15	-34.32		9781.8	79.0
1367.20	-34.90		9782.4	79.0
1367.25	-34.89		9783.0	79.0
1367.30	-35.43		9783.6	79.0
1367.35	-36.44		9784.2	79.0
1367.40	-36.41		9785.0	79.0
1367.45	-35.37		9785.6	79.0
1367.50	-35.00		9786.1	79.0
1367.55	-34.82		9786.8	79.0
1367.60	-34.09		9787.3	79.0
1367.65	-33.62		9787.8	79.0
1367.70	-32.71		9788.6	79.0
1367.75	-32.06		9789.3	79.0
1367.80	-32.08		9789.8	79.0
1367.85	-32.03		9790.3	79.0
1367.90	-33.07		9790.7	79.0
1367.95	-34.48		9791.2	79.0
1368.00	-34.22		9791.7	79.0
1368.05	-34.02		9792.3	79.0
1368.10	-34.61		9793.1	79.0
1368.15	-34.96		9793.7	79.0
1368.20	-34.85		9794.4	79.0
1368.25	-35.00		9795.4	79.0
1368.30	-35.06		9796.2	79.0
1368.35	-34.96		9796.6	79.0
1368.40	-34.67		9797.1	79.0
1368.45	-34.85		9797.8	79.0
1368.50	-35.14		9798.5	79.0
1368.55	-34.98		9799.2	79.0
1368.60	-35.08		9799.8	79.0
1368.65	-35.12		9800.5	79.0
1368.70	-35.03		9801.3	79.0
1368.75	-34.91		9802.2	79.0
1368.80	-34.88		9803.0	79.0
1368.85	-34.79		9803.6	79.0
1368.90	-34.93		9804.1	79.0
1368.95	-34.72		9804.5	79.0
1369.00	-34.45		9804.8	79.0
1369.05	-34.34		9805.2	79.0
1369.10	-34.26		9805.7	79.0
1369.15	-36.04		9806.2	79.0
1369.20	-34.12		9806.6	79.0
1369.25	-34.50		9807.1	79.0
1369.30	-33.70		9807.8	79.0
1369.35	-33.56		9808.4	79.0
1369.40	-34.16		9809.0	79.0
1369.45	-34.78		9809.6	79.0
1369.50	-35.18		9810.2	79.0
1369.55	-35.78		9810.5	79.0
1369.60	-36.03		9810.9	79.0
1369.65	-35.51		9811.8	79.0
1369.70	-35.60		9812.5	79.0
1369.75	-35.95		9813.2	79.0
1369.80	-35.44		9814.1	79.0
1369.85	-34.88		9814.7	79.0
1369.90	-34.76		9815.3	79.0
1369.95	-33.74		9816.0	79.0
1370.00	-33.09		9816.7	79.0
1370.05	-33.36		9817.3	79.0
1370.10	-34.04		9817.8	79.0
1370.15	-34.87		9818.3	79.0
1370.20	-35.60		9818.9	79.0
1370.25	-35.28		9819.7	79.0
1370.30	-35.12		9820.3	79.0
1370.35	-37.14		9820.7	79.0
1370.40	-37.42		9821.3	79.0
1370.45	-36.99		9822.0	79.0
1370.50	-36.10		9823.0	79.0
1370.55	-36.04		9823.6	79.0
1370.60	-35.34		9824.2	79.0
1370.65	-34.55		9824.8	79.0
1370.70	-34.80		9825.3	79.0
1370.75	-35.77		9825.7	79.0
1370.80	-36.16		9826.4	79.0
1370.85	-35.99		9827.3	79.3
1370.90	-35.81		9828.0	80.0
1370.95	-35.83		9828.8	80.0
1371.00	-35.89		9829.4	80.0
1371.05	-36.14		9829.8	80.0
1371.10	-35.52		9830.3	80.0
1371.15	-35.60		9830.9	80.0
1371.20	-35.15		9832.0	80.0
1371.25	-34.23		9832.6	80.0
1371.30	-33.99		9833.1	80.0
1371.35	-34.50		9833.9	80.0
1371.40	-34.91		9834.4	80.0
1371.45	-34.31		9834.8	80.0
1371.50	-34.32		9835.5	80.0
1371.55	-34.62		9836.2	80.0
1371.60	-34.87		9836.8	80.0
1371.65	-34.42		9837.5	80.0
1371.70	-33.94		9838.2	80.0
1371.75	-34.46		9838.6	80.0
1371.80	-35.14		9839.1	80.0
1371.85	-35.95		9839.8	80.0
1371.90	-36.96		9840.4	80.0
1371.95	-37.02		9841.1	80.0
1372.00	-36.34		9841.7	80.0
1372.05	-35.90		9842.3	80.0
1372.10	-35.25		9842.9	80.0
1372.15	-34.48		9843.5	80.0
1372.20	-34.08		9844.1	80.0
1372.25	-34.25		9844.9	80.0
1372.30	-34.16		9845.4	80.0
1372.35	-34.15		9845.9	80.0
1372.40	-33.91		9846.7	80.0
1372.45	-33.60		9847.5	80.0
1372.50	-34.49		9848.4	80.0
1372.55	-35.85		9849.4	80.0
1372.60	-36.04		9850.3	80.0
1372.65	-35.36		9851.0	80.0
1372.70	-34.67		9851.4	80.0
1372.75	-34.36		9851.8	80.0
1372.80	-34.98		9852.5	80.0
1372.85	-35.09		9853.3	80.0
1372.90	-34.47		9853.8	80.0
1372.95	-35.02		9854.3	80.0
1373.00	-35.54		9854.9	80.0
1373.05	-34.87		9855.4	80.0
1373.10	-34.56		9855.9	80.0
1373.15	-34.88		9856.5	80.0
1373.20	-35.87		9857.1	80.0
1373.25	-36.95		9857.7	80.0
1373.30	-36.83		9858.3	80.0
1373.35	-35.94		9858.9	80.0
1373.40	-35.76		9859.5	80.0
1373.45	-36.19		9860.1	80.0
1373.50	-36.34		9860.6	80.0
1373.55	-36.30		9861.2	80.0
1373.60	-35.59		9862.1	80.0
1373.65	-34.84		9862.7	80.0
1373.70	-35.01		9863.2	80.0
1373.75	-34.50		9863.7	80.0
1373.80	-34.59		9864.3	80.0
1373.85	-35.26		9865.1	80.0
1373.90	-35.23		9865.9	80.0
1373.95	-35.16		9866.4	80.0
1374.00	-35.34		9866.8	80.0
1374.05	-34.76		9867.4	80.0
1374.10	-34.34		9868.0	80.0
1374.15	-34.69		9868.5	80.0
1374.20	-34.19		9869.0	80.0
1374.25	-33.80		9869.5	80.0
1374.30	-34.34		9870.0	80.0
1374.35	-35.54		9871.0	80.0
1374.40	-36.47		9871.6	80.0
1374.45	-36.05		9872.1	80.0
1374.50	-34.98		9872.8	80.0
1374.55	-33.48		9873.6	80.0
1374.60	-32.57		9874.4	80.0
1374.65	-33.64		9875.0	80.0
1374.70	-34.66		9875.5	80.0
1374.75	-34.18		9875.9	80.0
1374.80	-33.30		9876.4	80.0
1374.85	-32.93		9876.8	80.0
1374.90	-33.05		9877.3	80.3
1374.95	-33.31		9877.8	80.8
1375.00	-33.34		9878.3	81.0
1375.05	-33.65		9878.9	81.0
1375.10	-34.00		9879.4	81.0
1375.15	-34.48		9880.0	81.0
1375.20	-35.66		9880.7	81.0
1375.25	-36.05		9881.4	81.0
1375.30	-36.13		9882.0	81.0
1375.35	-35.44		9882.6	81.0
1375.40	-34.55		9883.3	81.0
1375.45	-33.93		9884.0	81.0
1375.50	-33.99		9885.0	81.0
1375.55	-35.12		9886.0	81.0
1375.60	-35.34		9886.7	81.0
1375.65	-35.01		9887.3	81.0
1375.70	-34.63		9887.7	81.0
1375.75	-34.42		9888.4	81.0
1375.80	-34.62		9889.3	81.0
1375.85	-35.30		9890.0	81.0
1375.90	-35.69		9891.0	81.0
1375.95	-35.23		9891.6	81.0
1376.00	-34.95		9892.1	81.0
1376.05	-35.45		9892.6	81.0
1376.10	-35.91		9893.1	81.0
1376.15	-35.88		9893.8	81.0
1376.20	-35.37		9894.4	81.0
1376.25	-35.31		9895.0	81.0
1376.30	-35.75		9895.7	81.0
1376.35	-36.38		9896.4	81.0
1376.40	-36.23		9897.0	81.0
1376.45	-34.71		9897.5	81.0
1376.50	-33.03		9898.0	81.0
1376.55	-33.02		9898.6	81.0
1376.60	-34.30		9899.1	81.0
1376.65	-34.91		9899.5	81.0
1376.70	-34.59		9900.0	81.0
1376.75	-35.13		9900.8	81.0
1376.80	-36.25		9901.5	81.0
1376.85	-36.48		9902.1	81.0
1376.90	-35.67		9902.8	81.0
1376.95	-35.30		9903.4	81.0
1377.00	-35.26		9904.1	81.0
1377.05	-35.36		9904.8	81.0
1377.10	-35.98		9905.3	81.0
1377.15	-35.91		9905.9	81.0
1377.20	-34.62		9906.5	81.0
1377.25	-33.84		9907.1	81.0
1377.30	-34.22		9907.6	81.0
1377.35	-35.13		9908.2	81.0
1377.40	-35.16		9909.0	81.0
1377.45	-34.51		9909.7	81.0
1377.50	-35.02		9910.3	81.0
1377.55	-36.37		9910.9	81.0
1377.60	-36.39		9911.4	81.0
1377.65	-35.62		9912.0	81.0
1377.70	-34.99		9912.8	81.0
1377.75	-34.68		9913.4	81.0
1377.80	-34.96		9914.0	81.0
1377.85	-34.58		9914.8	81.0
1377.90	-34.22		9915.4	81.0
1377.95	-34.32		9916.0	81.0
1378.00	-34.41		9916.8	81.0
1378.05	-34.94		9918.0	81.0
1378.10	-35.88		9918.6	81.0
1378.15	-36.49		9919.3	81.0
1378.20	-35.99		9920.0	81.0
1378.25	-35.73		9920.6	81.0
1378.30	-35.47		9921.1	81.0
1378.35	-35.20		9921.7	81.0
1378.40	-35.05		9922.3	81.0
1378.45	-35.03		9922.9	81.0
1378.50	-33.47		9923.7	81.0
1378.55	-32.39		9924.3	81.0
1378.60	-33.35		9924.9	81.0
1378.65	-34.30		9925.4	81.0
1378.70	-34.92		9925.8	81.0
1378.75	-35.76		9926.8	81.8
1378.80	-35.89		9927.5	82.0
1378.85	-35.09		9928.1	82.0
1378.90	-34.64		9928.8	82.0
1378.95	-35.05		9929.6	82.0
1379.00	-35.45		9930.3	82.0
1379.05	-35.16		9930.8	82.0
1379.10	-34.40		9931.4	82.0
1379.15	-34.58		9932.0	82.0
1379.20	-35.41		9932.5	82.0
1379.25	-35.37		9933.0	82.0
1379.30	-35.09		9933.8	82.0
1379.35	-35.00		9934.7	82.0
1379.40	-34.75		9935.4	82.0
1379.45	-34.60		9936.2	82.0
1379.50	-34.08		9937.0	82.0
1379.55	-34.14		9937.6	82.0
1379.60	-34.93		9938.1	82.0
1379.65	-35.60		9938.9	82.0
1379.70	-35.40		9939.7	82.0
1379.75	-34.98		9940.3	82.0
1379.80	-35.71		9940.9	82.0
1379.85	-36.64		9941.4	82.0
1379.90	-36.54		9942.0	82.0
1379.95	-36.63		9942.6	82.0
1380.00	-36.19		9943.2	82.0
1380.05	-35.97		9944.3	82.0
1380.10	-37.06		9945.3	82.0
1380.15	-38.43		9945.7	82.0
1380.20	-37.86		9946.3	82.0
1380.25	-36.10		9947.1	82.0
1380.30	-35.23		9947.5	82.0
1380.35	-35.42		9947.9	82.0
1380.40	-35.67		9948.6	82.0
1380.45	-36.15		9949.3	82.0
1380.50	-36.64		9950.0	82.0
1380.55	-36.37		9950.8	82.0
1380.60	-35.63		9951.5	82.0
1380.65	-35.37		9952.1	82.0
1380.70	-34.89		9952.8	82.0
1380.75	-34.35		9953.3	82.0
1380.80	-34.30		9953.8	82.0
1380.85	-34.47		9954.3	82.0
1380.90	-34.31		9954.9	82.0
1380.95	-34.20		9955.5	82.0
1381.00	-33.92		9956.2	82.0
1381.05	-33.54		9957.0	82.0
1381.10	-33.49		9957.8	82.0
1381.15	-33.54		9958.7	82.0
1381.20	-34.11		9959.8	82.0
1381.25	-34.22		9960.4	82.0
1381.30	-34.65		9961.0	82.0
1381.35	-35.66		9961.7	82.0
1381.40	-36.30		9962.4	82.0
1381.45	-35.02		9963.1	82.0
1381.50	-33.07		9963.8	82.0
1381.55	-35.38		9964.3	82.0
1381.60	-35.90		9964.8	82.0
1381.65	-35.47		9965.3	82.0
1381.70	-35.60		9965.9	82.0
1381.75	-35.11		9966.4	82.0
1381.80	-34.83		9967.0	82.0
1381.85	-34.46		9967.5	82.0
1381.90	-33.88		9968.0	82.0
1381.95	-33.12		9968.8	82.0
1382.00	-32.76		9969.6	82.0
1382.05	-32.90		9970.3	82.0
1382.10	-33.93		9971.1	82.0
1382.15	-34.79		9971.5	82.0
1382.20	-34.27		9971.9	82.0
1382.25	-33.32		9972.8	82.0
1382.30	-33.73		9973.5	82.0
1382.35	-34.51		9974.2	82.0
1382.40	-34.74		9975.0	82.0
1382.45	-35.23		9975.5	82.5
1382.50	-35.53		9975.9	82.9
1382.55	-35.37		9976.5	83.0
1382.60	-34.65		9977.1	83.0
1382.65	-34.56		9977.8	83.0
1382.70	-35.04		9978.8	83.0
1382.75	-35.35		9979.5	83.0
1382.80	-35.46		9980.1	83.0
1382.85	-35.70		9980.7	83.0
1382.90	-36.15		9981.3	83.0
1382.95	-36.45		9982.2	83.0
1383.00	-36.29		9983.0	83.0
1383.05	-35.38		9983.7	83.0
1383.10	-34.88		9984.4	83.0
1383.15	-34.57		9985.1	83.0
1383.20	-35.04		9985.7	83.0
1383.25	-35.70		9986.2	83.0
1383.30	-35.98		9986.8	83.0
1383.35	-36.01		9987.5	83.0
1383.40	-35.26		9988.3	83.0
1383.45	-35.23		9989.0	83.0
1383.50	-35.30		9989.7	83.0
1383.55	-34.83		9990.4	83.0
1383.60	-34.89		9991.0	83.0
1383.65	-34.59		9991.5	83.0
1383.70	-34.03		9992.0	83.0
1383.75	-34.88		9992.6	83.0
1383.80	-35.29		9993.1	83.0
1383.85	-34.59		9993.9	83.0
1383.90	-34.34		9994.6	83.0
1383.95	-34.70		9995.3	83.0
1384.00	-35.00		9996.1	83.0
1384.05	-34.93		9996.6	83.0
1384.10	-34.88		9997.1	83.0
1384.15	-34.79		9997.7	83.0
1384.20	-34.86		9998.3	83.0
1384.25	-34.97		9998.9	83.0
1384.30	-34.38		9999.5	83.0
1384.35	-33.96		10000.2	83.0
1384.40	-33.74		10001.0	83.0
1384.45	-33.42		10001.8	83.0
1384.50	-33.87		10002.7	83.0
1384.55	-35.01		10003.4	83.0
1384.60	-35.94		10004.0	83.0
1384.65	-35.91		10004.5	83.0
1384.70	-34.84		10004.9	83.0
1384.75	-34.21		10005.5	83.0
1384.80	-34.09		10006.1	83.0
1384.85	-34.17		10006.9	83.0
1384.90	-34.97		10007.6	83.0
1384.95	-36.39		10008.4	83.0
1385.00	-37.25		10009.3	83.0
1385.05	-36.72		10009.9	83.0
1385.10	-35.79		10010.6	83.0
1385.15	-35.51		10011.4	83.0
1385.20	-35.91		10012.2	83.0
1385.25	-36.18		10012.7	83.0
1385.30	-35.91		10013.2	83.0
1385.35	-35.18		10013.7	83.0
1385.40	-35.19		10014.3	83.0
1385.45	-35.55		10015.0	83.0
1385.50	-35.30		10015.6	83.0
1385.55	-34.61		10016.2	83.0
1385.60	-33.98		10016.6	83.0
1385.65	-33.68		10017.1	83.0
1385.70	-33.31		10017.7	83.0
1385.75	-33.36		10018.2	83.0
1385.80	-33.84		10018.7	83.0
1385.85	-34.52		10019.4	83.0
1385.90	-34.89		10020.3	83.0
1385.95	-35.05		10021.0	83.0
1386.00	-35.42		10022.0	83.0
1386.05	-35.24		10022.7	83.0
1386.10	-35.16		10023.2	83.0
1386.15	-35.02		10023.6	83.0
1386.20	-34.71		10023.9	83.0
1386.25	-35.10		10024.7	83.0
1386.30	-35.66		10025.4	83.4
1386.35	-35.21		10026.0	84.0
1386.40	-34.91		10026.7	84.0
1386.45	-34.77		10027.4	84.0
1386.50	-34.58		10028.0	84.0
1386.55	-34.44		10029.1	84.0
1386.60	-35.39		10029.9	84.0
1386.65	-35.87		10030.6	84.0
1386.70	-35.34		10031.3	84.0
1386.75	-34.85		10032.1	84.0
1386.80	-34.94		10032.9	84.0
1386.85	-35.22		10033.5	84.0
1386.90	-35.17		10034.1	84.0
1386.95	-35.44		10034.9	84.0
1387.00	-35.71		10035.6	84.0
1387.05	-35.86		10036.2	84.0
1387.10	-35.55		10036.8	84.0
1387.15	-34.89		10037.5	84.0
1387.20	-34.17		10038.2	84.0
1387.25	-34.27		10038.8	84.0
1387.30	-34.86		10039.3	84.0
1387.35	-35.27		10039.8	84.0
1387.40	-35.52		10040.3	84.0
1387.45	-36.40		10040.8	84.0
1387.50	-37.46		10041.3	84.0
1387.55	-37.26		10041.9	84.0
1387.60	-36.53		10043.0	84.0
1387.65	-36.25		10043.7	84.0
1387.70	-36.35		10044.3	84.0
1387.75	-36.10		10044.9	84.0
1387.80	-35.70		10045.4	84.0
1387.85	-36.07		10045.9	84.0
1387.90	-36.96		10046.7	84.0
1387.95	-36.70		10047.8	84.0
1388.00	-35.15		10048.7	84.0
1388.05	-33.45		10049.5	84.0
1388.10	-33.07		10050.3	84.0
1388.15	-34.32		10051.1	84.0
1388.20	-35.51		10051.9	84.0
1388.25	-35.76		10052.6	84.0
1388.30	-36.03		10053.3	84.0
1388.35	-36.01		10054.0	84.0
1388.40	-36.07		10054.8	84.0
1388.45	-37.09		10055.4	84.0
1388.50	-37.18		10055.9	84.0
1388.55	-36.29		10056.4	84.0
1388.60	-35.62		10057.0	84.0
1388.65	-34.90		10057.8	84.0
1388.70	-34.42		10058.4	84.0
1388.75	-35.05		10059.0	84.0
1388.80	-34.90		10059.7	84.0
1388.85	-34.98		10060.4	84.0
1388.90	-35.48		10061.1	84.0
1388.95	-35.63		10061.5	84.0
1389.00	-35.44		10062.0	84.0
1389.05	-35.77		10063.0	84.0
1389.10	-35.83		10063.8	84.0
1389.15	-34.97		10064.5	84.0
1389.20	-34.17		10065.1	84.0
1389.25	-34.06		10065.7	84.0
1389.30	-35.20		10066.4	84.0
1389.35	-35.66		10067.7	84.0
1389.40	-35.61		10068.4	84.0
1389.45	-35.24		10069.0	84.0
1389.50	-35.14		10069.7	84.0
1389.55	-35.18		10070.5	84.0
1389.60	-34.60		10071.4	84.0
1389.65	-33.96		10072.4	84.0
1389.70	-34.22		10073.3	84.0
1389.75	-35.73		10074.0	84.0
1389.80	-37.18		10074.8	84.8
1389.85	-36.92		10075.7	85.0
1389.90	-35.87		10076.4	85.0
1389.95	-35.20		10077.0	85.0
1390.00	-34.81		10077.6	85.0
1390.05	-34.49		10078.1	85.0
1390.10	-34.64		10078.7	85.0
1390.15	-35.11		10079.2	85.0
1390.20	-35.15		10079.7	85.0
1390.25	-34.59		10080.5	85.0
1390.30	-33.63		10081.3	85.0
1390.35	-33.36		10081.9	85.0
1390.40	-33.97		10082.5	85.0
1390.45	-34.33		10083.2	85.0
1390.50	-34.58		10084.0	85.0
1390.55	-34.90		10084.6	85.0
1390.60	-35.70		10085.4	85.0
1390.65	-36.85		10086.3	85.0
1390.70	-37.24		10087.1	85.0
1390.75	-36.57		10087.5	85.0
1390.80	-35.66		10088.0	85.0
1390.85	-35.23		10088.7	85.0
1390.90	-35.27		10089.3	85.0
1390.95	-34.62		10089.9	85.0
1391.00	-34.66		10090.4	85.0
1391.05	-36.29		10090.9	85.0
1391.10	-36.71		10091.5	85.0
1391.15	-35.87		10092.2	85.0
1391.20	-37.47		10093.0	85.0
1391.25	-37.08		10093.6	85.0
1391.30	-36.10		10094.5	85.0
1391.35	-35.49		10095.3	85.0
1391.40	-34.97		10095.7	85.0
1391.45	-34.65		10096.3	85.0
1391.50	-34.49		10097.1	85.0
1391.55	-34.31		10097.5	85.0
1391.60	-34.46		10098.0	85.0
1391.65	-35.32		10098.7	85.0
1391.70	-35.19		10099.6	85.0
1391.75	-34.21		10100.5	85.0
1391.80	-35.22		10101.5	85.0
1391.85	-35.57		10102.4	85.0
1391.90	-34.94		10103.1	85.0
1391.95	-34.74		10103.8	85.0
1392.00	-35.46		10104.4	85.0
1392.05	-35.02		10105.0	85.0
1392.10	-34.09		10105.7	85.0
1392.15	-34.42		10106.3	85.0
1392.20	-35.34		10106.7	85.0
1392.25	-35.25		10107.3	85.0
1392.30	-34.84		10107.9	85.0
1392.35	-35.10		10109.0	85.0
1392.40	-35.17		10109.7	85.0
1392.45	-35.86		10110.3	85.0
1392.50	-35.63		10110.9	85.0
1392.55	-35.20		10111.6	85.0
1392.60	-36.16		10112.5	85.0
1392.65	-36.98		10113.4	85.0
1392.70	-36.45		10114.0	85.0
1392.75	-36.20		10114.7	85.0
1392.80	-36.69		10115.3	85.0
1392.85	-36.72		10115.9	85.0
1392.90	-35.79		10116.6	85.0
1392.95	-34.33		10117.2	85.0
1393.00	-33.91		10117.7	85.0
1393.05	-34.24		10118.3	85.0
1393.10	-34.99		10119.1	85.0
1393.15	-34.91		10119.7	85.0
1393.20	-34.42		10120.3	85.0
1393.25	-34.15		10121.0	85.0
1393.30	-33.95		10121.8	85.0
1393.35	-33.62		10122.5	85.0
1393.40	-34.24		10123.1	85.0
1393.45	-34.65		10123.9	85.0
1393.50	-35.02		10124.4	85.4
1393.55	-35.54		10125.0	86.0
1393.60	-35.88		10125.4	86.0
1393.65	-35.31		10125.8	86.0
1393.70	-35.33		10127.0	86.0
1393.75	-35.65		10127.8	86.0
1393.80	-35.05		10128.7	86.0
1393.85	-34.05		10129.3	86.0
1393.90	-34.38		10129.8	86.0
1393.95	-35.54		10130.4	86.0
1394.00	-36.05		10131.0	86.0
1394.05	-36.47		10131.7	86.0
1394.10	-37.37		10132.6	86.0
1394.15	-37.63		10133.4	86.0
1394.20	-36.82		10134.0	86.0
1394.25	-36.43		10135.1	86.0
1394.30	-36.29		10135.8	86.0
1394.35	-36.13		10136.3	86.0
1394.40	-35.82		10136.8	86.0
1394.45	-35.49		10137.5	86.0
1394.50	-35.62		10138.4	86.0
1394.55	-35.63		10139.3	86.0
1394.60	-35.20		10139.9	86.0
1394.65	-34.58		10140.4	86.0
1394.70	-33.94		10141.0	86.0
1394.75	-35.05		10142.1	86.0
1394.80	-36.65		10142.9	86.0
1394.85	-37.01		10143.5	86.0
1394.90	-36.32		10144.1	86.0
1394.95	-34.57		10144.7	86.0
1395.00	-32.05		10145.3	86.0
1395.05	-33.00		10145.9	86.0
1395.10	-33.71		10146.4	86.0
1395.15	-35.03		10146.8	86.0
1395.20	-35.89		10147.5	86.0
1395.25	-36.52		10148.3	86.0
1395.30	-36.55		10149.0	86.0
1395.35	-35.35		10150.1	86.0
1395.40	-33.75		10150.9	86.0
1395.45	-33.90		10151.6	86.0
1395.50	-35.00		10152.2	86.0
1395.55	-35.40		10152.8	86.0
1395.60	-35.05		10153.6	86.0
1395.65	-34.79		10154.3	86.0
1395.70	-34.15		10154.9	86.0
1395.75	-33.94		10155.4	86.0
1395.80	-34.11		10156.0	86.0
1395.85	-34.88		10157.0	86.0
1395.90	-36.05		10158.0	86.0
1395.95	-35.88		10158.6	86.0
1396.00	-35.43		10159.2	86.0
1396.05	-36.00		10160.0	86.0
1396.10	-36.42		10160.7	86.0
1396.15	-36.75		10161.6	86.0
1396.20	-37.50		10162.8	86.0
1396.25	-36.80		10163.6	86.0
1396.30	-35.32		10164.3	86.0
1396.35	-34.48		10164.9	86.0
1396.40	-33.99		10165.6	86.0
1396.45	-34.79		10166.2	86.0
1396.50	-35.41		10166.6	86.0
1396.55	-34.98		10167.1	86.0
1396.60	-34.50		10167.7	86.0
1396.65	-34.66		10168.2	86.0
1396.70	-34.43		10168.8	86.0
1396.75	-34.87		10169.4	86.0
1396.80	-35.60		10170.1	86.0
1396.85	-35.57		10170.6	86.0
1396.90	-35.59		10171.1	86.0
1396.95	-35.56		10171.5	86.0
1397.00	-34.44		10171.9	86.0
1397.05	-34.48		10172.5	86.0
1397.10	-35.34		10173.1	86.1
1397.15	-35.46		10173.8	86.7
1397.20	-35.14		10174.3	87.0
1397.25	-34.85		10174.9	87.0
1397.30	-35.02		10175.5	87.0
1397.35	-34.74		10176.3	87.0
1397.40	-33.96		10177.2	87.0
1397.45	-33.62		10177.8	87.0
1397.50	-33.56		10178.5	87.0
1397.55	-34.14		10179.3	87.0
1397.60	-33.97		10179.9	87.0
1397.65	-33.23		10181.0	87.0
1397.70	-33.32		10181.7	87.0
1397.75	-34.11		10182.2	87.0
1397.80	-34.70		10182.6	87.0
1397.85	-35.14		10183.0	87.0
1397.90	-34.99		10184.0	87.0
1397.95	-34.34		10184.5	87.0
1398.00	-34.33		10185.0	87.0
1398.05	-35.61		10185.5	87.0
1398.10	-36.57		10186.0	87.0
1398.15	-36.27		10186.7	87.0
1398.20	-35.75		10187.4	87.0
1398.25	-35.33		10188.2	87.0
1398.30	-34.43		10189.0	87.0
1398.35	-33.95		10189.6	87.0
1398.40	-34.44		10190.1	87.0
1398.45	-35.54		10190.8	87.0
1398.50	-36.26		10191.4	87.0
1398.55	-35.78		10192.0	87.0
1398.60	-34.97		10192.7	87.0
1398.65	-34.01		10193.4	87.0
1398.70	-33.27		10194.1	87.0
1398.75	-33.22		10194.6	87.0
1398.80	-33.80		10195.2	87.0
1398.85	-34.08		10196.0	87.0
1398.90	-34.52		10196.6	87.0
1398.95	-35.31		10197.2	87.0
1399.00	-35.95		10198.1	87.0
1399.05	-36.20		10198.9	87.0
1399.10	-36.13		10199.6	87.0
1399.15	-36.14		10200.4	87.0
1399.20	-36.79		10201.2	87.0
1399.25	-37.66		10201.8	87.0
1399.30	-38.06		10202.3	87.0
1399.35	-37.48		10202.9	87.0
1399.40	-36.30		10203.5	87.0
1399.45	-35.53		10204.1	87.0
1399.50	-34.76		10204.9	87.0
1399.55	-34.47		10205.7	87.0
1399.60	-35.30		10206.3	87.0
1399.65	-35.89		10206.9	87.0
1399.70	-35.82		10207.6	87.0
1399.75	-35.66		10208.2	87.0
1399.80	-35.81		10208.8	87.0
1399.85	-35.82		10209.4	87.0
1399.90	-35.70		10210.0	87.0
1399.95	-35.59		10210.6	87.0
1400.00	-35.73		10211.2	87.0
1400.05	-35.85		10212.0	87.0
1400.10	-36.06		10212.7	87.0
1400.15	-35.97		10213.5	87.0
1400.20	-35.75		10214.3	87.0
1400.25	-36.06		10215.3	87.0
1400.30	-36.56		10216.3	87.0
1400.35	-35.85		10216.9	87.0
1400.40	-34.90		10217.7	87.0
1400.45	-34.85		10218.4	87.0
1400.50	-35.58		10219.2	87.0
1400.55	-36.28		10220.0	87.0
1400.60	-36.95		10221.0	87.0
1400.65	-36.97		10221.6	87.0
1400.70	-36.15		10222.1	87.0
1400.75	-35.61		10222.8	87.0
1400.80	-35.49		10223.3	87.3
1400.85	-35.48		10223.8	87.8
1400.90	-34.79		10224.3	88.0
1400.95	-34.20		10224.8	88.0
1401.00	-33.57		10225.4	88.0
1401.05	-34.39		10226.2	88.0
1401.10	-35.20		10227.1	88.0
1401.15	-35.28		10227.8	88.0
1401.20	-34.76		10228.5	88.0
1401.25	-35.42		10229.3	88.0
1401.30	-35.61		10229.9	88.0
1401.35	-34.77		10230.4	88.0
1401.40	-34.80		10231.0	88.0
1401.45	-35.92		10231.6	88.0
1401.50	-37.57		10232.1	88.0
1401.55	-37.44		10232.6	88.0
1401.60	-36.12		10233.1	88.0
1401.65	-35.04		10233.8	88.0
1401.70	-34.88		10234.4	88.0
1401.75	-34.81		10235.0	88.0
1401.80	-35.16		10235.7	88.0
1401.85	-35.73		10236.6	88.0
1401.90	-35.98		10237.3	88.0
1401.95	-36.17		10237.9	88.0
1402.00	-36.17		10238.8	88.0
1402.05	-35.67		10239.7	88.0
1402.10	-35.64		10240.4	88.0
1402.15	-36.37		10241.0	88.0
1402.20	-36.30		10241.8	88.0
1402.25	-35.58		10242.7	88.0
1402.30	-35.63		10243.3	88.0
1402.35	-35.51		10243.8	88.0
1402.40	-35.57		10244.3	88.0
1402.45	-36.36		10244.7	88.0
1402.50	-36.48		10245.1	88.0
1402.55	-36.34		10245.9	88.0
1402.60	-37.06		10246.7	88.0
1402.65	-37.05		10247.4	88.0
1402.70	-36.35		10248.0	88.0
1402.75	-36.69		10248.7	88.0
1402.80	-37.72		10249.6	88.0
1402.85	-38.09		10250.4	88.0
1402.90	-37.33		10251.0	88.0
1402.95	-36.65		10251.5	88.0
1403.00	-36.24		10252.0	88.0
1403.05	-36.44		10252.6	88.0
1403.10	-36.83		10253.3	88.0
1403.15	-36.62		10254.2	88.0
1403.20	-36.81		10254.8	88.0
1403.25	-36.18		10255.6	88.0
1403.30	-35.90		10256.5	88.0
1403.35	-36.30		10257.4	88.0
1403.40	-35.95		10258.2	88.0
1403.45	-35.50		10258.8	88.0
1403.50	-34.93		10259.6	88.0
1403.55	-33.74		10260.5	88.0
1403.60	-33.64		10261.4	88.0
1403.65	-34.30		10262.3	88.0
1403.70	-34.83		10262.9	88.0
1403.75	-35.97		10263.7	88.0
1403.80	-37.19		10264.4	88.0
1403.85	-37.16		10265.2	88.0
1403.90	-37.02		10266.0	88.0
1403.95	-37.10		10266.6	88.0
1404.00	-37.71		10267.3	88.0
1404.05	-38.44		10268.0	88.0
1404.10	-38.20		10269.0	88.0
1404.15	-37.72		10269.6	88.0
1404.20	-37.34		10270.4	88.0
1404.25	-36.81		10271.2	88.0
1404.30	-36.21		10271.6	88.0
1404.35	-36.53		10272.2	88.2
1404.40	-36.40		10273.1	89.0
1404.45	-37.00		10273.6	89.0
1404.50	-37.74		10274.1	89.0
1404.55	-37.18		10274.9	89.0
1404.60	-35.92		10275.3	89.0
1404.65	-35.48		10275.6	89.0
1404.70	-36.23		10275.9	89.0
1404.75	-37.14	8509	10276.4	89.0
1404.80	-37.67	4408	10276.9	89.0
1404.85	-36.78	10085	10277.5	89.0
1404.90	-35.10	9266	10278.2	89.0
1404.95	-33.89	5716	10278.8	89.0
1405.00	-34.57	11557	10279.4	89.0
1405.05	-35.83	19141	10280.1	89.0
1405.10	-36.14	8496	10280.9	89.0
1405.15	-36.12	12686	10281.5	89.0
1405.20	-36.69	7604	10282.2	89.0
1405.25	-35.79	3143	10282.8	89.0
1405.30	-34.14	10181	10283.6	89.0
1405.35	-33.82	7492	10284.4	89.0
1405.40	-35.58	5523	10285.1	89.0
1405.45	-37.49	11312	10286.1	89.0
1405.50	-38.14	16955	10286.8	89.0
1405.55	-38.04	8090	10287.5	89.0
1405.60	-37.23	16711	10288.1	89.0
1405.65	-36.86	16100	10288.7	89.0
1405.70	-36.33	9363	10289.3	89.0
1405.75	-36.09	6597	10290.0	89.0
1405.80	-36.28	16709	10290.6	89.0
1405.85	-36.07	7836	10291.3	89.0
1405.90	-35.38	7037	10292.1	89.0
1405.95	-35.46	7751	10293.1	89.0
1406.00	-36.33	4945	10293.8	89.0
1406.05	-35.97	10181	10294.4	89.0
1406.10	-34.99	4766	10294.9	89.0
1406.15	-34.66	7271	10295.6	89.0
1406.20	-35.42	13260	10296.4	89.0
1406.25	-35.93	9572	10297.3	89.0
1406.30	-35.70	6675	10298.1	89.0
1406.35	-35.77	8356	10298.8	89.0
1406.40	-35.95	13573	10299.5	89.0
1406.45	-35.87	11119	10300.2	89.0
1406.50	-36.13	15394	10301.1	89.0
1406.55	-36.72	11499	10302.0	89.0
1406.60	-36.87	13859	10302.5	89.0
1406.65	-36.29	9365	10303.1	89.0
1406.70	-36.59	8915	10303.6	89.0
1406.75	-37.02	14589	10304.2	89.0
1406.80	-36.72	9620	10305.0	89.0
1406.85	-36.46	7497	10305.6	89.0
1406.90	-36.92	12174	10306.3	89.0
1406.95	-38.15	10522	10307.1	89.0
1407.00	-38.37	6831	10307.7	89.0
1407.05	-37.89	7350	10308.4	89.0
1407.10	-36.87	11335	10309.1	89.0
1407.15	-35.94	7111	10309.9	89.0
1407.20	-34.82	10690	10310.4	89.0
1407.25	-34.24	6335	10310.9	89.0
1407.30	-34.88	8550	10311.7	89.0
1407.35	-35.22	5661	10312.5	89.0
1407.40	-35.49	11773	10313.1	89.0
1407.45	-35.68	5942	10313.9	89.0
1407.50	-35.87	4231	10314.6	89.0
1407.55	-36.21	9850	10315.4	89.0
1407.60	-36.28	14199	10316.2	89.0
1407.65	-35.96	8096	10316.8	89.0
1407.70	-35.10	9981	10317.6	89.0
1407.75	-34.56	7932	10318.3	89.0
1407.80	-34.08	5023	10318.8	89.0
1407.85	-34.00	8135	10319.4	89.0
1407.90	-35.04	3561	10319.9	89.0
1407.95	-35.37	7991	10320.6	89.0
1408.00	-34.42	10415	10321.2	89.0
1408.05	-33.86	5274	10321.8	89.0
1408.10	-33.75	10031	10322.5	89.0
1408.15	-32.76	16021	10323.2	89.0
1408.20	-31.97	6468	10323.8	89.0
1408.25	-33.01	11803	10324.5	89.0
1408.30	-34.13	9574	10325.2	89.0
1408.35	-34.15	7183	10325.9	89.0
1408.40	-34.37	5720	10326.4	89.0
1408.45	-34.54	7437	10327.0	89.0
1408.50	-35.79	13011	10327.6	89.0
1408.55	-36.78	13489	10328.2	89.0
1408.60	-36.45	15835	10329.1	89.0
1408.65	-35.75	6299	10329.8	89.0
1408.70	-35.88	8119	10330.4	89.0
1408.75	-36.34	9346	10331.1	89.0
1408.80	-36.58	7031	10331.8	89.0
1408.85	-36.46	8727	10332.4	89.0
1408.90	-36.03	11950	10333.1	89.0
1408.95	-35.98	9177	10333.8	89.0
1409.00	-36.49	14452	10334.5	89.0
1409.05	-36.27	27143	10335.2	89.0
1409.10	-35.56	4997	10335.7	89.0
1409.15	-35.41	16108	10336.4	89.0
1409.20	-36.06	8637	10337.1	89.0
1409.25	-36.22	7121	10337.9	89.0
1409.30	-35.50	8363	10338.4	89.0
1409.35	-34.62	7003	10338.9	89.0
1409.40	-35.23	8648	10339.6	89.0
1409.45	-35.91	22130	10340.4	89.0
1409.50	-35.82	18460	10341.2	89.0
1409.55	-36.07	12825	10342.0	89.0
1409.60	-36.67	22249	10343.1	89.0
1409.65	-37.02	5986	10343.8	89.0
1409.70	-36.71	20452	10344.5	89.0
1409.75	-36.62	10651	10345.3	89.0
1409.80	-36.24	15013	10346.2	89.0
1409.85	-36.16	11741	10347.1	89.0
1409.90	-36.79	12824	10348.0	89.0
1409.95	-36.65	5493	10348.7	89.0
1410.00	-36.65	9989	10349.5	89.0
1410.05	-36.46	8618	10350.3	89.0
1410.10	-36.41		10350.8	89.0
1410.15	-36.48		10351.5	89.0
1410.20	-36.27		10352.2	89.0
1410.25	-36.00		10352.8	89.0
1410.30	-36.32		10353.6	89.0
1410.35	-35.85		10354.3	89.0
1410.40	-34.87		10354.9	89.0
1410.45	-35.09		10355.5	89.0
1410.50	-35.96		10356.2	89.0
1410.55	-36.05		10356.7	89.0
1410.60	-36.02		10357.5	89.0
1410.65	-35.51		10358.4	89.0
1410.70	-35.02		10359.1	89.0
1410.75	-35.39		10359.7	89.0
1410.80	-36.57		10360.3	89.0
1410.85	-37.68	6211	10360.8	89.0
1410.90	-36.69	9944	10361.5	89.0
1410.95	-35.76	7110	10362.1	89.0
1411.00	-35.20	3985	10362.7	89.0
1411.05	-33.70	6692	10363.4	89.0
1411.10	-32.50	8804	10364.2	89.0
1411.15	-32.84	6764	10364.7	89.0
1411.20	-34.54	12014	10365.4	89.0
1411.25	-36.33	10804	10366.2	89.0
1411.30	-36.62	8196	10367.0	89.0
1411.35	-36.73	6765	10367.7	89.0
1411.40	-37.19		10368.6	89.0
1411.45	-38.12		10369.4	89.0
1411.50	-38.32	5546	10370.1	89.0
1411.55	-37.37	12564	10370.6	89.0
1411.60	-36.04	12716	10371.3	89.0
1411.65	-35.65	7133	10372.1	89.0
1411.70	-35.37	4345	10372.6	89.0
1411.75	-34.48	9078	10373.1	89.0
1411.80	-34.79	8862	10373.9	89.0
1411.85	-36.44	7403	10374.7	89.0
1411.90	-37.22	10294	10375.4	89.0
1411.95	-37.32	8718	10376.2	89.0
1412.00	-37.42	11814	10377.2	89.0
1412.05	-38.07	8647	10378.1	89.0
1412.10	-37.79	4306	10379.3	89.0
1412.15	-36.70	7198	10380.2	89.0
1412.20	-36.47	4408	10380.9	89.0
1412.25	-35.76	5752	10381.6	89.0
1412.30	-35.70	4974	10382.3	89.0
1412.35	-35.67	16539	10383.2	89.0
1412.40	-35.51	7465	10383.9	89.0
1412.45	-35.38	8442	10384.7	89.0
1412.50	-35.80	32304	10385.5	89.0
1412.55	-36.67	18767	10386.4	89.0
1412.60	-36.85	9502	10387.1	89.0
1412.65	-37.26	6458	10387.9	89.0
1412.70	-36.68	8537	10388.6	89.0
1412.75	-36.60	7133	10389.4	89.0
1412.80	-35.77	13184	10390.2	89.0
1412.85	-35.04	6506	10390.9	89.0
1412.90	-35.05	7652	10391.6	89.0
1412.95	-35.48	8167	10392.2	89.0
1413.00	-35.38	4043	10392.9	89.0
1413.05	-36.03	8931	10393.7	89.0
1413.10	-37.54	5304	10394.4	89.0
1413.15	-38.00	8832	10395.1	89.0
1413.20	-38.06	9376	10396.0	89.0
1413.25	-38.15	7086	10396.6	89.0
1413.30	-37.91	11351	10397.3	89.0
1413.35	-37.17	8218	10398.0	89.0
1413.40	-36.33	11132	10398.6	89.0
1413.45	-35.68	9227	10399.4	89.0
1413.50	-35.43	9071	10400.3	89.0
1413.55	-34.67	7767	10401.3	89.0
1413.60	-34.99	11205	10402.3	89.0
1413.65	-35.77	4175	10403.0	89.0
1413.70	-35.60	9995	10403.7	89.0
1413.75	-35.43	11613	10404.7	89.0
1413.80	-35.70	5478	10405.5	89.0
1413.85	-36.71	9219	10406.1	89.1
1413.90	-37.54	4942	10407.0	90.0
1413.95	-37.04	5601	10407.8	90.0
1414.00	-36.72	9965	10408.6	90.0
1414.05	-36.27	11228	10409.2	90.0
1414.10	-35.61	11608	10409.8	90.0
1414.15	-35.36	10213	10410.6	90.0
1414.20	-36.28	9128	10411.6	90.0
1414.25	-36.77	9105	10412.4	90.0
1414.30	-36.44	11548	10413.1	90.0
1414.35	-35.55	7680	10413.8	90.0
1414.40	-35.14	8186	10414.4	90.0
1414.45	-36.11	14392	10415.1	90.0
1414.50	-37.28	10198	10416.0	90.0
1414.55	-37.28	7279	10416.6	90.0
1414.60	-35.84	14042	10417.3	90.0
1414.65	-33.85	8360	10418.0	90.0
1414.70	-33.87	6239	10418.5	90.0
1414.75	-35.97	12127	10419.1	90.0
1414.80	-37.43	9002	10420.0	90.0
1414.85	-36.89	7831	10420.7	90.0
1414.90	-35.54	9709	10421.5	90.0
1414.95	-35.18	10589	10422.2	90.0
1415.00	-36.97	5800	10422.9	90.0
1415.05	-38.95	7300	10423.5	90.0
1415.10	-38.67	5833	10424.2	90.0
1415.15	-37.11	7463	10425.1	90.0
1415.20	-35.59	6968	10425.8	90.0
1415.25	-34.71	18488	10426.4	90.0
1415.30	-34.84	11402	10427.0	90.0
1415.35	-35.51	7006	10427.6	90.0
1415.40	-36.17	14658	10428.3	90.0
1415.45	-37.26	6912	10428.9	90.0
1415.50	-36.90	8696	10429.6	90.0
1415.55	-35.39	8564	10430.3	90.0
1415.60	-34.47	8067	10431.0	90.0
1415.65	-34.27	7187	10431.8	90.0
1415.70	-33.96	8392	10432.5	90.0
1415.75	-33.48		10433.2	90.0
1415.80	-34.05	6877	10433.9	90.0
1415.85	-35.89	8378	10434.7	90.0
1415.90	-37.76	6626	10435.4	90.0
1415.95	-37.82	8702	10436.0	90.0
1416.00	-37.20	8133	10436.9	90.0
1416.05	-37.02	7299	10437.6	90.0
1416.10	-36.79	8605	10438.5	90.0
1416.15	-36.75	8072	10439.4	90.0
1416.20	-36.44	11292	10440.2	90.0
1416.25	-36.29	4365	10440.8	90.0
1416.30	-35.49	19845	10441.5	90.0
1416.35	-34.59	6881	10442.1	90.0
1416.40	-34.13	6331	10442.8	90.0
1416.45	-33.69	6247	10443.5	90.0
1416.50	-33.02	7939	10444.1	90.0
1416.55	-33.27	12106	10444.8	90.0
1416.60	-34.35	14194	10445.5	90.0
1416.65	-35.04	9343	10446.2	90.0
1416.70	-36.00	8135	10446.9	90.0
1416.75	-36.81	8188	10447.7	90.0
1416.80	-37.49	8940	10448.9	90.0
1416.85	-38.49	18844	10449.8	90.0
1416.90	-38.17	7018	10450.8	90.0
1416.95	-37.28	12003	10451.6	90.0
1417.00	-36.78	12743	10452.4	90.0
1417.05	-36.23	17046	10453.2	90.0
1417.10	-36.38	2577	10453.8	90.0
1417.15	-36.27	6029	10454.4	90.0
1417.20	-36.59	10958	10455.1	90.0
1417.25	-37.57	7110	10456.1	90.0
1417.30	-38.28	5982	10457.0	90.0
1417.35	-38.01	5127	10457.7	90.0
1417.40	-37.06		10458.5	90.0
1417.45	-35.47	5377	10459.2	90.0
1417.50	-34.14	6232	10460.0	90.0
1417.55	-34.41	9505	10460.8	90.0
1417.60	-34.89	9369	10461.7	90.0
1417.65	-34.90	5283	10462.5	90.0
1417.70	-35.07		10463.2	90.0
1417.75	-36.15	4609	10464.0	90.0
1417.80	-36.14	6527	10464.6	90.0
1417.85	-35.23	14434	10465.3	90.0
1417.90	-34.79	13505	10466.1	90.0
1417.95	-36.35	8003	10466.8	90.0
1418.00	-37.04	8343	10467.4	90.0
1418.05	-36.51	5640	10468.2	90.0
1418.10	-36.55	9722	10469.1	90.0
1418.15	-35.78	4927	10469.7	90.0
1418.20	-35.86	15699	10470.5	90.0
1418.25	-36.08	7583	10471.4	90.0
1418.30	-36.76	9650	10472.2	90.0
1418.35	-36.59	4796	10472.9	90.0
1418.40	-35.41	8085	10473.7	90.0
1418.45	-34.04	7143	10474.3	90.0
1418.50	-33.69	6045	10474.9	90.0
1418.55	-34.74	12101	10476.1	90.0
1418.60	-34.76	4715	10476.9	90.0
1418.65	-33.76	8632	10477.6	90.0
1418.70	-33.97	9407	10478.3	90.0
1418.75	-35.30	10544	10479.0	90.0
1418.80	-36.88	11210	10479.6	90.0
1418.85	-38.03	8077	10480.1	90.0
1418.90	-38.66	5342	10480.8	90.0
1418.95	-38.41	6578	10481.6	90.0
1419.00	-36.89	5208	10482.3	90.0
1419.05	-35.55		10483.1	90.0
1419.10	-34.93	3431	10483.8	90.0
1419.15	-34.60	17335	10484.7	90.0
1419.20	-35.15	14645	10485.6	90.0
1419.25	-36.87	8978	10486.4	90.0
1419.30	-37.86	7703	10487.0	90.0
1419.35	-37.25	8223	10487.8	90.0
1419.40	-36.81	6974	10488.4	90.0
1419.45	-37.25	11353	10489.0	90.0
1419.50	-38.14	12305	10490.1	90.0
1419.55	-38.03	6282	10490.9	90.0
1419.60	-36.44	13635	10491.7	90.0
1419.65	-35.99	16666	10492.4	90.0
1419.70	-36.47	8186	10493.1	90.0
1419.75	-36.68	5159	10493.7	90.0
1419.80	-35.89	5714	10494.3	90.0
1419.85	-35.40	5991	10495.0	90.0
1419.90	-35.68	10449	10495.8	90.0
1419.95	-35.14	4378	10496.4	90.0
1420.00	-34.80	5126	10497.0	90.0
1420.05	-35.53	9288	10497.8	90.0
1420.10	-36.36	22454	10498.4	90.0
1420.15	-35.72	5569	10499.0	90.0
1420.20	-34.94	4290	10499.8	90.0
1420.25	-34.54	9201	10500.4	90.0
1420.30	-34.07	8223	10501.0	90.0
1420.35	-33.94	5047	10501.8	90.0
1420.40	-34.43	6931	10502.8	90.0
1420.45	-34.83	5523	10503.8	90.0
1420.50	-34.80	8248	10504.6	90.0
1420.55	-34.27	5009	10505.3	90.0
1420.60	-34.64	15700	10506.1	90.0
1420.65	-35.68	5090	10507.0	90.0
1420.70	-36.64		10507.9	90.0
1420.75	-37.50	9150	10508.7	90.0
1420.80	-36.79	8520	10509.6	90.0
1420.85	-35.62	6964	10510.3	90.0
1420.90	-35.16	4768	10510.8	90.0
1420.95	-35.60	7242	10511.5	90.0
1421.00	-35.50	7437	10512.4	90.0
1421.05	-35.53	5137	10513.2	90.0
1421.10	-35.80	3885	10514.1	90.0
1421.15	-36.53	3777	10514.7	90.0
1421.20	-37.16	11385	10515.4	90.0
1421.25	-36.55		10516.2	90.0
1421.30	-34.75	8619	10516.9	90.0
1421.35	-33.91	8977	10517.5	90.0
1421.40	-34.52	7999	10518.0	90.0
1421.45	-35.21	5370	10518.6	90.0
1421.50	-36.19	7519	10519.3	90.0
1421.55	-37.05	7211	10520.0	90.0
1421.60	-36.21	4933	10520.8	90.0
1421.65	-34.44	14637	10521.4	90.0
1421.70	-32.98	7780	10522.0	90.0
1421.75	-33.11	6912	10522.6	90.0
1421.80	-33.93	5438	10523.4	90.0
1421.85	-34.42	7003	10524.3	90.0
1421.90	-34.69	11201	10525.3	90.0
1421.95	-35.31	7215	10526.0	90.0
1422.00	-35.97	10585	10527.0	90.0
1422.05	-36.13	3975	10527.7	90.0
1422.10	-36.08	5926	10528.3	90.0
1422.15	-36.53	4260	10529.0	90.0
1422.20	-36.99	5626	10529.6	90.0
1422.25	-36.63	10480	10530.3	90.0
1422.30	-35.91	5560	10531.0	90.0
1422.35	-35.78		10531.7	90.0
1422.40	-36.23	11740	10532.5	90.0
1422.45	-36.87	6447	10533.4	90.0
1422.50	-37.22	5802	10534.2	90.0
1422.55	-37.42	6313	10535.1	90.0
1422.60	-37.21	7289	10535.9	90.0
1422.65	-36.39	8118	10537.0	90.0
1422.70	-35.67	2590	10537.6	90.0
1422.75	-35.54	8526	10538.3	90.0
1422.80	-35.40	10526	10539.0	90.0
1422.85	-35.55	8803	10539.7	90.0
1422.90	-36.50	6258	10540.5	90.0
1422.95	-38.22	8104	10541.4	90.0
1423.00	-38.37	8451	10542.2	90.0
1423.05	-37.13	10070	10543.2	90.0
1423.10	-36.19	8164	10543.9	90.0
1423.15	-36.42	10703	10544.6	90.0
1423.20	-37.16	10523	10545.4	90.0
1423.25	-36.88	8896	10546.2	90.0
1423.30	-35.68	3259	10547.0	90.0
1423.35	-33.80	4275	10547.5	90.0
1423.40	-32.34	7984	10548.1	90.1
1423.45	-32.44	8637	10548.9	90.9
1423.50	-34.37	15005	10549.5	91.0
1423.55	-35.96	3758	10550.0	91.0
1423.60	-36.16	6457	10550.8	91.0
1423.65	-35.21	8720	10551.5	91.0
1423.70	-35.85	10814	10552.2	91.0
1423.75	-38.78	4286	10552.9	91.0
1423.80	-36.91	3945	10553.5	91.0
1423.85	-36.39	4580	10554.3	91.0
1423.90	-36.48	2446	10555.0	91.0
1423.95	-35.97	8373	10555.7	91.0
1424.00	-35.32	7680	10556.5	91.0
1424.05	-35.03	7877	10557.2	91.0
1424.10	-34.85	4171	10557.9	91.0
1424.15	-35.07	6517	10558.6	91.0
1424.20	-35.38	7689	10559.4	91.0
1424.25	-35.18	8027	10560.3	91.0
1424.30	-33.96	7179	10561.0	91.0
1424.35	-33.45	9916	10561.7	91.0
1424.40	-34.52	11226	10562.6	91.0
1424.45	-35.01	5505	10563.3	91.0
1424.50	-34.99	5127	10564.0	91.0
1424.55	-35.32	7046	10564.7	91.0
1424.60	-36.18	7595	10565.4	91.0
1424.65	-37.25	4629	10566.1	91.0
1424.70	-37.48	4585	10566.7	91.0
1424.75	-35.87	11690	10567.4	91.0
1424.80	-35.49		10568.3	91.0
1424.85	-36.08	14067	10569.2	91.0
1424.90	-36.78	6798	10570.0	91.0
1424.95	-36.82	2327	10570.7	91.0
1425.00	-36.76	6537	10571.4	91.0
1425.05	-36.63	5846	10572.2	91.0
1425.10	-36.98	3640	10573.0	91.0
1425.15	-37.66	5086	10573.9	91.0
1425.20	-37.49	6977	10574.8	91.0
1425.25	-36.97	13728	10575.6	91.0
1425.30	-37.43	9576	10576.3	91.0
1425.35	-37.46	4363	10577.1	91.0
1425.40	-37.05	4964	10577.8	91.0
1425.45	-36.28	10921	10578.5	91.0
1425.50	-35.23	6685	10579.1	91.0
1425.55	-33.81	8500	10579.6	91.0
1425.60	-32.59	10768	10580.1	91.0
1425.65	-33.08	6332	10580.7	91.0
1425.70	-34.55	18647	10581.4	91.0
1425.75	-36.23	12498	10582.4	91.0
1425.80	-35.56	8033	10583.2	91.0
1425.85	-34.22	6353	10583.9	91.0
1425.90	-35.75	10444	10584.8	91.0
1425.95	-37.45	5594	10585.5	91.0
1426.00	-36.97	6139	10586.1	91.0
1426.05	-36.45	4605	10586.8	91.0
1426.10	-36.76	7024	10587.8	91.0
1426.15	-36.88	11807	10588.7	91.0
1426.20	-36.32	4953	10589.5	91.0
1426.25	-36.16	12855	10590.3	91.0
1426.30	-36.07	6877	10591.0	91.0
1426.35	-35.87	7438	10591.5	91.0
1426.40	-36.04	6799	10592.1	91.0
1426.45	-36.40	3225	10592.8	91.0
1426.50	-35.54	6153	10593.5	91.0
1426.55	-35.25	10940	10594.3	91.0
1426.60	-35.87	13139	10595.1	91.0
1426.65	-35.95	8628	10595.7	91.0
1426.70	-36.33	9245	10596.6	91.0
1426.75	-36.82	8507	10597.4	91.0
1426.80	-36.07	9964	10598.2	91.0
1426.85	-35.51	5315	10599.0	91.0
1426.90	-35.62	8879	10599.6	91.0
1426.95	-35.69	12314	10600.3	91.0
1427.00	-36.11	7166	10601.1	91.0
1427.05	-37.15	6624	10601.9	91.0
1427.10	-36.97	12193	10602.6	91.0
1427.15	-35.84	9035	10603.4	91.0
1427.20	-35.80	6952	10604.2	91.0
1427.25	-36.22	5689	10605.1	91.0
1427.30	-36.67	6763	10606.0	91.0
1427.35	-37.09	5432	10606.7	91.0
1427.40	-37.42	12124	10607.5	91.0
1427.45	-37.61	7014	10608.3	91.0
1427.50	-36.72	11373	10609.1	91.0
1427.55	-35.83	8104	10609.9	91.0
1427.60	-35.13	9041	10610.7	91.0
1427.65	-33.88	13365	10611.5	91.0
1427.70	-33.49	7664	10612.2	91.0
1427.75	-33.95	8629	10612.9	91.0
1427.80	-34.71	12224	10613.6	91.0
1427.85	-36.22	11469	10614.3	91.0
1427.90	-37.24	6358	10615.0	91.0
1427.95	-37.26	10347	10615.8	91.0
1428.00	-36.14	10636	10616.6	91.0
1428.05	-36.15	10046	10617.4	91.0
1428.10	-36.63	8075	10618.1	91.0
1428.15	-36.40	3609	10618.9	91.0
1428.20	-36.40	5142	10619.7	91.0
1428.25	-36.15	12605	10620.6	91.0
1428.30	-36.23	8840	10621.4	91.0
1428.35	-36.26	16380	10622.3	91.0
1428.40	-36.55	18952	10623.2	91.0
1428.45	-37.15	8326	10623.9	91.0
1428.50	-36.65	10237	10624.6	91.0
1428.55	-35.86	6278	10625.2	91.0
1428.60	-35.46	4604	10625.8	91.0
1428.65	-35.40	16550	10626.5	91.0
1428.70	-35.56	8600	10627.3	91.0
1428.75	-35.47	4467	10628.1	91.0
1428.80	-35.16	10051	10628.9	91.0
1428.85	-34.73	14032	10629.7	91.0
1428.90	-34.94	14148	10630.4	91.0
1428.95	-36.08	10608	10631.1	91.0
1429.00	-36.24	5158	10631.9	91.0
1429.05	-36.38	7875	10632.6	91.0
1429.10	-36.75	6905	10633.4	91.0
1429.15	-36.78	8380	10634.2	91.0
1429.20	-36.29	4818	10634.9	91.0
1429.25	-36.08	6383	10635.6	91.0
1429.30	-36.78	6675	10636.3	91.0
1429.35	-37.41	8359	10637.0	91.0
1429.40	-37.33	6436	10637.8	91.0
1429.45	-36.69	10500	10638.5	91.0
1429.50	-35.68	7974	10639.3	91.0
1429.55	-35.37	8927	10640.1	91.0
1429.60	-35.92	6198	10640.7	91.0
1429.65	-35.76	12070	10641.5	91.0
1429.70	-35.72	6063	10642.4	91.0
1429.75	-35.50	15305	10643.3	91.0
1429.80	-35.42	5299	10643.9	91.0
1429.85	-35.99	12168	10644.9	91.0
1429.90	-36.83	20949	10645.7	91.0
1429.95	-37.52	23545	10646.5	91.0
1430.00	-37.30	11842	10647.2	91.0
1430.05	-36.80	5582	10648.0	91.0
1430.10	-37.11	4417	10648.7	91.0
1430.15	-37.67	11306	10649.6	91.0
1430.20	-37.89	6106	10650.4	91.0
1430.25	-37.76	7545	10651.1	91.0
1430.30	-37.69	7886	10652.2	91.0
1430.35	-37.63	9444	10653.1	91.0
1430.40	-37.86	6416	10653.8	91.0
1430.45	-37.35	13803	10655.0	91.0
1430.50	-36.35	5118	10655.6	91.0
1430.55	-34.84	11167	10656.3	91.0
1430.60	-34.69	8661	10657.0	91.0
1430.65	-34.79	6666	10657.6	91.0
1430.70	-34.14	10264	10658.1	91.0
1430.75	-34.24	4807	10658.7	91.0
1430.80	-34.03	13871	10659.4	91.0
1430.85	-33.64	4606	10660.0	91.0
1430.90	-34.11	8802	10660.8	91.0
1430.95	-34.44	5587	10661.8	91.0
1431.00	-35.59	5299	10662.9	91.0
1431.05	-37.18	11334	10664.0	91.0
1431.10	-37.25	7323	10664.4	91.0
1431.15	-35.84	3867	10664.7	91.0
1431.20	-34.48	6060	10665.0	91.0
1431.25	-34.12	6115	10665.6	91.0
1431.30	-34.32	9737	10666.2	91.0
1431.35	-35.05	7727	10667.1	91.0
1431.40	-35.60	4762	10667.8	91.0
1431.45	-35.99	14104	10668.6	91.0
1431.50	-35.57	9827	10669.2	91.0
1431.55	-35.23	3597	10669.9	91.0
1431.60	-34.90	7276	10670.6	91.0
1431.65	-34.36	9028	10671.3	91.0
1431.70	-34.58	4022	10671.9	91.0
1431.75	-35.56	10412	10672.5	91.0
1431.80	-36.51	6118	10673.3	91.0
1431.85	-36.63	4303	10674.0	91.0
1431.90	-36.47	4383	10675.0	91.0
1431.95	-36.63	4638	10675.7	91.0
1432.00	-36.39	12096	10676.4	91.0
1432.05	-35.10	10534	10677.2	91.0
1432.10	-34.98	10487	10678.2	91.0
1432.15	-35.69	6011	10679.0	91.0
1432.20	-35.70	5062	10679.8	91.0
1432.25	-35.72	15233	10680.5	91.0
1432.30	-35.83	9142	10681.2	91.0
1432.35	-35.18	6888	10681.8	91.0
1432.40	-34.68	9442	10682.6	91.0
1432.45	-35.41	10087	10683.4	91.0
1432.50	-35.80	8148	10684.2	91.0
1432.55	-35.91	8416	10685.1	91.0
1432.60	-35.86	8685	10686.0	91.0
1432.65	-35.64	7638	10686.7	91.0
1432.70	-36.29	12761	10687.4	91.0
1432.75	-35.86	10294	10688.2	91.0
1432.80	-34.37	15490	10688.9	91.0
1432.85	-34.81	9941	10689.5	91.0
1432.90	-35.99	13355	10690.2	91.0
1432.95	-36.40	15342	10691.0	91.0
1433.00	-36.40	21686	10692.0	92.0
1433.05	-36.12	7058	10692.9	92.0
1433.10	-35.49	8854	10693.6	92.0
1433.15	-36.32	14158	10694.3	92.0
1433.20	-37.50	5796	10695.1	92.0
1433.25	-37.59	5115	10695.7	92.0
1433.30	-37.01	9988	10696.5	92.0
1433.35	-36.39	9148	10697.4	92.0
1433.40	-35.40	6550	10698.3	92.0
1433.45	-34.20	6896	10699.0	92.0
1433.50	-33.85	7147	10700.0	92.0
1433.55	-34.45	8999	10700.6	92.0
1433.60	-35.56	7557	10701.2	92.0
1433.65	-36.26	9075	10702.1	92.0
1433.70	-36.53	5489	10702.9	92.0
1433.75	-37.06	8908	10703.5	92.0
1433.80	-36.68	10382	10704.2	92.0
1433.85	-36.03	8649	10704.9	92.0
1433.90	-35.09		10705.6	92.0
1433.95	-34.67	11274	10706.2	92.0
1434.00	-34.54	7954	10706.9	92.0
1434.05	-33.83	8591	10707.6	92.0
1434.10	-34.86	16015	10708.3	92.0
1434.15	-36.67	12956	10709.0	92.0
1434.20	-36.44	7438	10709.8	92.0
1434.25	-35.91	10477	10710.5	92.0
1434.30	-36.41	7458	10711.2	92.0
1434.35	-36.82	6710	10711.9	92.0
1434.40	-36.41	12578	10712.9	92.0
1434.45	-36.81	9464	10713.8	92.0
1434.50	-37.01	6016	10714.6	92.0
1434.55	-36.57	6098	10715.3	92.0
1434.60	-36.17	7324	10716.1	92.0
1434.65	-35.70	9255	10716.9	92.0
1434.70	-35.80	12170	10717.8	92.0
1434.75	-36.44	9462	10718.6	92.0
1434.80	-37.15	5349	10719.4	92.0
1434.85	-37.84	9663	10720.2	92.0
1434.90	-37.78	10573	10721.1	92.0
1434.95	-36.40	8382	10721.9	92.0
1435.00	-35.46	5551	10722.7	92.0
1435.05	-35.58	9065	10723.5	92.0
1435.10	-36.02	11478	10724.4	92.0
1435.15	-36.21	16023	10725.4	92.0
1435.20	-36.51	11565	10726.2	92.0
1435.25	-36.99	6018	10726.9	92.0
1435.30	-36.65	10538	10727.6	92.0
1435.35	-35.75	41266	10728.3	92.0
1435.40	-35.40	16172	10729.0	92.0
1435.45	-35.96	16713	10729.7	92.0
1435.50	-36.60	13264	10730.5	92.0
1435.55	-36.74	26175	10731.3	92.0
1435.60	-36.09	14825	10732.0	92.0
1435.65	-37.03	13524	10732.7	92.0
1435.70	-37.91	9246	10733.4	92.0
1435.75	-37.51	9326	10734.1	92.0
1435.80	-37.44	9161	10734.8	92.0
1435.85	-36.90	19330	10735.8	92.0
1435.90	-36.57	9936	10736.6	92.0
1435.95	-36.59	16641	10737.3	92.0
1436.00	-35.86	10255	10737.9	92.0
1436.05	-35.35	16926	10738.8	92.0
1436.10	-35.75	18135	10739.8	92.0
1436.15	-35.72	13914	10740.8	92.0
1436.20	-35.25	16029	10741.8	92.0
1436.25	-36.69	19250	10742.8	92.0
1436.30	-37.73	8767	10743.5	92.0
1436.35	-38.53	13460	10744.3	92.0
1436.40	-38.44	23033	10745.2	92.0
1436.45	-36.82	9696	10746.0	92.0
1436.50	-35.21	10947	10746.7	92.0
1436.55	-34.99	18669	10747.4	92.0
1436.60	-35.08	10432	10748.0	92.0
1436.65	-35.69	17201	10748.7	92.0
1436.70	-35.73	8783	10749.4	92.0
1436.75	-34.75	8766	10750.0	92.0
1436.80	-34.50	9739	10750.7	92.0
1436.85	-35.07	9548	10751.4	92.0
1436.90	-35.41	6259	10752.1	92.0
1436.95	-34.92	4538	10752.8	92.0
1437.00	-34.68	11349	10753.5	92.0
1437.05	-35.30	5398	10754.2	92.0
1437.10	-35.83	5544	10755.0	92.0
1437.15	-36.28	17187	10755.6	92.0
1437.20	-35.71	26371	10756.3	92.0
1437.25	-35.78	8882	10757.1	92.0
1437.30	-35.93	8072	10757.9	92.0
1437.35	-36.09	9850	10758.7	92.0
1437.40	-36.34	8684	10759.6	92.0
1437.45	-36.38	5762	10760.5	92.0
1437.50	-36.39	13837	10761.4	92.0
1437.55	-36.43	12462	10762.5	92.0
1437.60	-36.38	5222	10763.3	92.0
1437.65	-36.18	3596	10763.8	92.0
1437.70	-35.58	5840	10764.4	92.0
1437.75	-34.76	8938	10765.1	92.0
1437.80	-34.58	4784	10765.9	92.0
1437.85	-35.68	7026	10766.8	92.0
1437.90	-36.85	12586	10767.7	92.0
1437.95	-36.96	5509	10768.6	92.0
1438.00	-36.16	11668	10769.3	92.0
1438.05	-34.91	7679	10770.0	92.0
1438.10	-34.73	8958	10770.5	92.0
1438.15	-35.02	9011	10771.1	92.0
1438.20	-36.00	6543	10772.0	92.0
1438.25	-37.44	6378	10772.8	92.0
1438.30	-38.57	8567	10773.5	92.0
1438.35	-39.04	7334	10774.1	92.0
1438.40	-37.80	4959	10774.9	92.0
1438.45	-36.32	6339	10775.8	92.0
1438.50	-35.88	7394	10776.7	92.0
1438.55	-36.38	12076	10777.4	92.0
1438.60	-36.43	5457	10778.1	92.0
1438.65	-35.92	8841	10779.0	92.0
1438.70	-35.21	8339	10779.9	92.0
1438.75	-34.59	4872	10780.8	92.0
1438.80	-36.01	10436	10781.8	92.0
1438.85	-38.04	8493	10782.7	92.0
1438.90	-37.33	7011	10783.6	92.0
1438.95	-36.69	6753	10784.4	92.0
1439.00	-36.90	10049	10785.2	92.0
1439.05	-36.52	5358	10785.9	92.0
1439.10	-36.47	7637	10786.6	92.0
1439.15	-36.72	5562	10787.3	92.0
1439.20	-37.29	5420	10788.2	92.0
1439.25	-37.29	3761	10789.0	92.0
1439.30	-36.26	11923	10789.6	92.0
1439.35	-36.25	5568	10790.3	92.0
1439.40	-37.55	8313	10791.1	92.0
1439.45	-38.19	21245	10792.3	92.0
1439.50	-37.74	8674	10793.2	92.0
1439.55	-37.07	6687	10794.1	92.0
1439.60	-36.12	3789	10794.8	92.0
1439.65	-36.37	14198	10795.5	92.0
1439.70	-37.30	7812	10796.3	92.0
1439.75	-37.12	3929	10797.0	92.0
1439.80	-36.81	4925	10797.7	92.0
1439.85	-36.56	11759	10798.6	92.0
1439.90	-36.30	14418	10799.6	92.0
1439.95	-37.23	4426	10800.4	92.0
1440.00	-38.18	5223	10801.0	92.0
1440.05	-37.97	5888	10802.0	92.0
1440.10	-36.69	7351	10803.1	92.0
1440.15	-35.77	3918	10803.8	92.0
1440.20	-35.49	14450	10804.7	92.0
1440.25	-34.75	5403	10805.4	92.0
1440.30	-34.01	7026	10806.2	92.0
1440.35	-34.43	10044	10806.9	92.0
1440.40	-36.19	11859	10808.0	92.0
1440.45	-36.44	10445	10809.0	92.0
1440.50	-34.99	9481	10809.8	92.0
1440.55	-34.04	14695	10810.5	92.0
1440.60	-34.17	12418	10811.2	92.0
1440.65	-35.11	4125	10811.8	92.0
1440.70	-35.28	7108	10812.6	92.0
1440.75	-35.95	7055	10813.3	92.0
1440.80	-36.35	7234	10814.1	92.0
1440.85	-36.29	8368	10814.9	92.0
1440.90	-36.42	10840	10815.7	92.0
1440.95	-35.89	3579	10816.5	92.0
1441.00	-35.54	6650	10817.2	92.0
1441.05	-36.06	10748	10818.1	92.0
1441.10	-36.82	11990	10819.2	92.0
1441.15	-36.29	3922	10819.9	92.0
1441.20	-36.13	18013	10820.6	92.0
1441.25	-36.12	9968	10821.5	92.0
1441.30	-35.54	7094	10822.4	92.0
1441.35	-35.45	9123	10823.1	92.0
1441.40	-35.98	4965	10823.7	92.0
1441.45	-36.14	7955	10824.5	92.0
1441.50	-35.86	5372	10825.3	92.0
1441.55	-35.67	11041	10826.0	92.0
1441.60	-36.17	13074	10826.8	92.0
1441.65	-36.16	10605	10827.7	92.0
1441.70	-35.47	6830	10828.4	92.0
1441.75	-35.39	10326	10829.1	92.0
1441.80	-35.54	9386	10829.8	92.0
1441.85	-35.84	18168	10830.5	92.0
1441.90	-36.52	14227	10831.3	92.0
1441.95	-37.30	5829	10832.1	92.0
1442.00	-37.70	9422	10832.9	92.0
1442.05	-37.81	15872	10834.0	92.0
1442.10	-38.09	7017	10834.8	92.8
1442.15	-37.75	10962	10835.5	93.0
1442.20	-36.81	19213	10836.2	93.0
1442.25	-36.82	7465	10837.2	93.0
1442.30	-37.44	5326	10838.0	93.0
1442.35	-37.79	6379	10838.8	93.0
1442.40	-38.18	12335	10839.5	93.0
1442.45	-37.74	18642	10840.2	93.0
1442.50	-36.80	30290	10841.0	93.0
1442.55	-35.62	13991	10841.6	93.0
1442.60	-35.45	16215	10842.3	93.0
1442.65	-36.28	11959	10843.1	93.0
1442.70	-36.84	16097	10844.1	93.0
1442.75	-35.92	7544	10844.8	93.0
1442.80	-35.30	10294	10845.6	93.0
1442.85	-36.61	6147	10846.3	93.0
1442.90	-37.14	7092	10847.0	93.0
1442.95	-35.65	7190	10847.6	93.0
1443.00	-35.27	5080	10848.3	93.0
1443.05	-35.40	10965	10848.9	93.0
1443.10	-36.46	9902	10849.6	93.0
1443.15	-36.27	11206	10850.3	93.0
1443.20	-35.31	4438	10850.9	93.0
1443.25	-35.55	14837	10851.7	93.0
1443.30	-36.46	6875	10852.4	93.0
1443.35	-36.18	7237	10853.1	93.0
1443.40	-35.88	5454	10853.8	93.0
1443.45	-36.22	6769	10854.5	93.0
1443.50	-36.61	12856	10855.3	93.0
1443.55	-36.40	7724	10856.2	93.0
1443.60	-36.01	5167	10856.8	93.0
1443.65	-36.63	14831	10857.6	93.0
1443.70	-36.88	14769	10858.4	93.0
1443.75	-35.39	9874	10859.2	93.0
1443.80	-35.47	9508	10860.0	93.0
1443.85	-35.92	12853	10860.7	93.0
1443.90	-36.07	9190	10861.4	93.0
1443.95	-37.68	11902	10862.0	93.0
1444.00	-38.65	14424	10862.7	93.0
1444.05	-38.23	6466	10863.6	93.0
1444.10	-38.20	8093	10864.4	93.0
1444.15	-37.02	8320	10865.1	93.0
1444.20	-35.86	9319	10865.9	93.0
1444.25	-35.88	12305	10866.7	93.0
1444.30	-36.82	12582	10867.5	93.0
1444.35	-37.61	7527	10868.3	93.0
1444.40	-37.25	12467	10869.0	93.0
1444.45	-37.06	14263	10870.1	93.0
1444.50	-37.19	6526	10870.8	93.0
1444.55	-37.52	7152	10871.5	93.0
1444.60	-37.53	4744	10872.3	93.0
1444.65	-38.26	8930	10873.0	93.0
1444.70	-38.94	6558	10873.9	93.0
1444.75	-38.88	5556	10874.6	93.0
1444.80	-38.16	17384	10875.3	93.0
1444.85	-37.54	6387	10876.0	93.0
1444.90	-36.89	4810	10876.8	93.0
1444.95	-36.18	9912	10877.6	93.0
1445.00	-35.86	11738	10878.3	93.0
1445.05	-36.05	8011	10879.1	93.0
1445.10	-36.64	10142	10879.7	93.0
1445.15	-37.48	14968	10880.4	93.0
1445.20	-38.11	10831	10881.2	93.0
1445.25	-37.98	18079	10882.2	93.0
1445.30	-37.00	13595	10883.3	93.0
1445.35	-37.85	13840	10884.1	93.0
1445.40	-39.64	5754	10884.7	93.0
1445.45	-39.26		10885.3	93.0
1445.50	-38.60	7588	10886.2	93.0
1445.55	-38.59	14036	10887.2	93.0
1445.60	-37.82	8337	10888.1	93.0
1445.65	-36.93	4657	10888.8	93.0
1445.70	-37.67	7903	10889.5	93.0
1445.75	-38.44	4426	10890.4	93.0
1445.80	-38.49	7202	10891.3	93.0
1445.85	-38.37	5580	10892.1	93.0
1445.90	-37.37	10140	10892.9	93.0
1445.95	-36.74	31806	10894.0	93.0
1446.00	-36.19	12791	10894.7	93.0
1446.05	-36.15	12990	10895.5	93.0
1446.10	-36.65	6802	10896.2	93.0
1446.15	-36.44	8917	10897.1	93.0
1446.20	-36.03	3764	10897.8	93.0
1446.25	-36.83	15039	10898.6	93.0
1446.30	-37.66	7825	10899.5	93.0
1446.35	-37.63	6951	10900.3	93.0
[truncated: 19,593 more rows]
